# Supplementary material for: In-depth characterization of food and environmental microbiomes across different meat processing plants
Source: Microbiome. 2024 Oct 15;12:199. doi: 10.1186/s40168-024-01856-3 (PMC11481301; doi:10.1186/s40168-024-01856-3)
Supplement: Supplementary file 9 — Supplementary Material 8: Supplementary Table 1. Number of samples taken from different meat facilities, producing cured meat, dry-aged meat, fermented sausages and fresh meat products, respectively.* Raw material refers to the meat without any processing, apart from cutting; meat batter refers to the batter of minced meat with the rest of the ingredients added and mixed together before stuffing; meat before ripening/processing refers to the sausages after stuffing and before ripening; final product refers to the product once ready to be commercialized. ** Sausages kept in refrigeration chambers for < 1 week. [file 40168_2024_1856_MOESM8_ESM.xlsx]

## Sheet: Sheet1
Sector	Industry	Product	Ripening/ Maturation Time	Product*				Surfaces
				Raw Material	Intermediate Products		Final Product	Non-food contact (NFC)	Food contact (FC)				Food contact (FC)
					Meat batter	Meat before Ripening/ Maturation		Processing	Refrigeration	Smoking	Maturation	Packaging	Processing	Refrigeration	Smoking	Maturation	Packaging
Cured Meat	C01	cecina (beef)	~ 12 months	2	-	-	2	1	1	1	1	1	1	1	1	1	-
	C02	cecina (beef)	~ 9 months	2	-	-	2	1	1	1	1	1	1	1	1	1	1
	C03	cecina (beef)	7 months	2	-	-	2	1	-	1	1	1	1	-	-	1	1
	C04	cecina (beef)	~ 9 months	2	-	-	2	1	1	1	1	1	1	-	1	1	1
	C05	cured tongue (beef)	1 month	2	-	-	2	1	1	-	1	1	1	1	-	1	1
	C06	cecina (beef)	9 months	2	-	-	2	1	1	-	1	-	1	1	-	1	-
Dry-aged Meat	A01	dry-aged beef	2 months	2	-	-	2	1	-	-	1	-	1	-	-	1	1
	A02	dry-aged beef	>3 months	2	-	-	2	1	1	-	1	-	1	1	-	1	1
Fermented Sausages	F01	DFS - chorizo (pork)	45 days	-	2	2	2	1	1	-	1	1	1	1	-	1	1
	F02	DFS - chorizo (pork)	35 days	-	2	-	2	1	1	1	1	-	1	1	-	1	1
	F03	DFS - chorizo (pork)	>1 month	-	1	2	2	1	1	-	1	1	1	1	-	1	1
	F04	DFS - chorizo (pork)	25 days	-	2	2	2	1	1	1	1	1	1	1	-	1	1
	F05	DFS – salchichón(pork)	45 days	-	2	2	2	1	1	-	1	1	1	1	-	1	1
	F06	DFS - chorizo (pork)	1 months	-	2	2	2	1	1	1	1	1	1	1	1	1	1
	F07	DFS – salchichón(pork)	>1 month	-	2	2	2	1	1	-	1	-	1	1	-	1	-
Fresh meat Products	R01	fresh sausage (pork)	none**	2	-	-	2	1	1	-	-	-	1	1	-	-	-
	R02	black pudding (pork)	none	-	-	-	2	1	1	-	-	-	1	1	-	-	-
	R03	fresh sausage (pork)	none**	2	-	-	2	1	-	-	-	1	1	1	-	-	1
	R04	spiced minced meat (pork-beef)	none	2	-	-	2	1	1	-	-	-	1	-	-	-	1
Total samples = 220				22	13	12	38	19	16	7	15	11	19	15	4	15	14
