# Supplementary material for: In-depth characterization of food and environmental microbiomes across different meat processing plants
Source: Microbiome. 2024 Oct 15;12:199. doi: 10.1186/s40168-024-01856-3 (PMC11481301; doi:10.1186/s40168-024-01856-3)
Supplement: Supplementary file 10 — Supplementary Material 9: Supplementary Table 2. Genomes added to PlusPF database. GTDB-tk name is indicated if it is different from current name (according to NCBI). Kraken2:taxid column indicates the NCBI taxid for those genomes that initially failed to be correctly build in the database (fasta headers were change to add |kraken2:taxid|XXX to allow kraken2 to recognize the taxa of the genome). Finally, those genomes with missed FTP path were manually downloaded from NCBI by searching the Assemly Accession. [file 40168_2024_1856_MOESM9_ESM.xlsx]

## Sheet: Sheet1
Current Name	GTDB-tk name	kraken2:taxid	Assembly Accession	FTP Path
Acidipropionibacterium thoenii	-	-	GCA_000423445.1	ftp://ftp.ncbi.nlm.nih.gov/genomes/all/GCA/000/423/445/GCA_000423445.1_ASM42344v1
Acidovorax defluvii	-	86669	GCA_035428225.1	-
Acidovorax sp. Root219	Acidovorax sp001428665	-	GCA_001428665.1	ftp://ftp.ncbi.nlm.nih.gov/genomes/all/GCF/001/428/665/GCF_001428665.1_Root219
Acinetobacter albensis	-	-	GCA_900095025.1	ftp://ftp.ncbi.nlm.nih.gov/genomes/all/GCA/900/095/025/GCA_900095025.1_IMG-taxon_2671180230_annotated_assembly
Acinetobacter bohemicus	-	-	GCA_000367925.1	ftp://ftp.ncbi.nlm.nih.gov/genomes/all/GCA/000/367/925/GCA_000367925.1_Acin_sp_ANC_3994_V1
Acinetobacter harbinensis	-	-	GCA_000816495.1	ftp://ftp.ncbi.nlm.nih.gov/genomes/all/GCA/000/816/495/GCA_000816495.1_ASM81649v1
Acinetobacter sp. ANC 3832	Acinetobacter sp002135415	-	GCA_002135415.1	ftp://ftp.ncbi.nlm.nih.gov/genomes/all/GCF/002/135/415/GCF_002135415.1_ASM213541v1
Aeromonas molluscorum	-	-	GCA_000388115.1	ftp://ftp.ncbi.nlm.nih.gov/genomes/all/GCA/000/388/115/GCA_000388115.1_Amol1.0
Agrobacterium tomkonis	Agrobacterium sp900013535	-	GCA_900013535.1	ftp://ftp.ncbi.nlm.nih.gov/genomes/all/GCA/900/013/535/GCA_900013535.1_AHY_PRJEB12185_v1
Agrococcus casei	-	-	GCA_900163565.1	ftp://ftp.ncbi.nlm.nih.gov/genomes/all/GCA/900/163/565/GCA_900163565.1_ASM90016356v1
Alcaligenes pakistanensis	-	-	GCA_014652815.1	ftp://ftp.ncbi.nlm.nih.gov/genomes/all/GCA/014/652/815/GCA_014652815.1_ASM1465281v1
Alkanindiges hydrocarboniclasticus	Alkanindiges sp001982605	-	GCA_001982605.1	ftp://ftp.ncbi.nlm.nih.gov/genomes/all/GCF/001/982/605/GCF_001982605.1_ASM198260v1
Ancrocorticia populi	-	-	GCA_003123745.1	ftp://ftp.ncbi.nlm.nih.gov/genomes/all/GCF/003/123/745/GCF_003123745.1_ASM312374v1
Arsenicicoccus bolidensis	-	-	GCA_000426385.1	ftp://ftp.ncbi.nlm.nih.gov/genomes/all/GCA/000/426/385/GCA_000426385.1_ASM42638v1
Arthrobacter echini	-	-	GCA_004803505.1	ftp://ftp.ncbi.nlm.nih.gov/genomes/all/GCF/004/803/505/GCF_004803505.1_ASM480350v1
Arthrobacter rhombi	-	-	GCA_900163545.1	ftp://ftp.ncbi.nlm.nih.gov/genomes/all/GCA/900/163/545/GCA_900163545.1_ASM90016354v1
Arthrobacter sp. PAMC 25486	Arthrobacter sp000785535	-	GCA_000785535.1	ftp://ftp.ncbi.nlm.nih.gov/genomes/all/GCA/000/785/535/GCA_000785535.1_ASM78553v1
Arthrobacter ulcerisalmonis	Pseudarthrobacter ulcerisalmonis	-	GCF_900609065.1	-
Bacillales bacterium	Exiguobacterium sp902363455	-	GCA_902363455.1	ftp://ftp.ncbi.nlm.nih.gov/genomes/all/GCA/902/363/455/GCA_902363455.1_MGYG-HGUT-00116
Bacteroides reticulotermitis	-	1133319	GCA_014196955.1	ftp://ftp.ncbi.nlm.nih.gov/genomes/all/GCA/014/196/955/GCA_014196955.1_ASM1419695v1
Brachybacterium alimentarium	-	-	GCA_002332425.1	ftp://ftp.ncbi.nlm.nih.gov/genomes/all/GCF/002/332/425/GCF_002332425.1_ASM233242v1
Brevibacterium antiquum	-	234835	GCA_016107655.1	ftp://ftp.ncbi.nlm.nih.gov/genomes/all/GCA/016/107/655/GCA_016107655.1_ASM1610765v1
Brevibacterium epidermidis	-	-	GCA_001570805.1	ftp://ftp.ncbi.nlm.nih.gov/genomes/all/GCF/001/570/805/GCF_001570805.1_ASM157080v1
Brevibacterium rongguiense	Brevibacterium sp009857845	-	GCA_009857845.1	ftp://ftp.ncbi.nlm.nih.gov/genomes/all/GCF/009/857/845/GCF_009857845.1_ASM985784v1
Brevibacterium sp. S111	Brevibacterium sp004745075	-	GCA_004745075.1	ftp://ftp.ncbi.nlm.nih.gov/genomes/all/GCF/004/745/075/GCF_004745075.1_ASM474507v1
Brevibacterium yomogidense	-	946573	GCA_016107685.1	ftp://ftp.ncbi.nlm.nih.gov/genomes/all/GCA/016/107/685/GCA_016107685.1_ASM1610768v1
Brevundimonas bullata	-	-	GCA_003350205.1	ftp://ftp.ncbi.nlm.nih.gov/genomes/all/GCF/003/350/205/GCF_003350205.1_ASM335020v1
Brevundimonas sp. UBA6550	Brevundimonas sp002434505	-	GCA_002434505.1	ftp://ftp.ncbi.nlm.nih.gov/genomes/all/GCF/002/434/505/GCF_002434505.1_ASM243450v1
Brucella pituitosa	Ochrobactrum pituitosum	-	GCF_003049685.1	ftp://ftp.ncbi.nlm.nih.gov/genomes/all/GCF/003/049/685/GCF_003049685.1_ASM304968v2
Caenibacillus caldisaponilyticus	-	-	GCA_002003465.1	ftp://ftp.ncbi.nlm.nih.gov/genomes/all/GCF/002/003/465/GCF_002003465.1_B157_assembly01
Candidatus Accumulibacter sp. 66-26	66-26 sp001897745	-	GCA_001897745.1	-
Candidatus Saccharibacteria bacterium GW2011_GWC2_44_17	2011-GWC2-44-17 sp001029695	-	GCA_001029695.1	-
Chryseobacterium timonianum	-	-	GCA_900078205.2	ftp://ftp.ncbi.nlm.nih.gov/genomes/all/GCA/900/078/205/GCA_900078205.2_PRJEB13113
Citrobacter gillenii	-	-	GCA_003429605.1	ftp://ftp.ncbi.nlm.nih.gov/genomes/all/GCF/003/429/605/GCF_003429605.1_ASM342960v1
Cobetia crustatorum	-	-	GCA_007786215.1	ftp://ftp.ncbi.nlm.nih.gov/genomes/all/GCF/007/786/215/GCF_007786215.1_ASM778621v1
Comamonadaceae bacterium SCN 68-20	Acidovorax sp001725235	-	GCA_001725235.1	-
Comamonas sp. 26	Comamonas sp002754475	-	GCA_002754475.1	ftp://ftp.ncbi.nlm.nih.gov/genomes/all/GCF/002/754/475/GCF_002754475.1_ASM275447v1
Comamonas sp. lk	Comamonas sp900564145	-	GCA_900564145.1	ftp://ftp.ncbi.nlm.nih.gov/genomes/all/GCA/900/564/145/GCA_900564145.1_PRJEB26454
Companilactobacillus versmoldensis	-	-	GCA_001434295.1	ftp://ftp.ncbi.nlm.nih.gov/genomes/all/GCF/001/434/295/GCF_001434295.1_ASM143429v1
Corynebacterium alimapuense	Corynebacterium sp003716585	-	GCA_003716585.1	ftp://ftp.ncbi.nlm.nih.gov/genomes/all/GCF/003/716/585/GCF_003716585.1_ASM371658v1
Corynebacterium dentalis	-	-	GCA_900232865.1	ftp://ftp.ncbi.nlm.nih.gov/genomes/all/GCA/900/232/865/GCA_900232865.1_PRJEB21309
Corynebacterium glyciniphilum AJ 3170	Corynebacterium sp002363255	-	GCA_007673095.1	ftp://ftp.ncbi.nlm.nih.gov/genomes/all/GCF/007/673/095/GCF_007673095.1_ASM767309v1
Corynebacterium sp.	Corynebacterium sp012837295	1720	GCA_012837295.1	ftp://ftp.ncbi.nlm.nih.gov/genomes/all/GCA/012/837/295/GCA_012837295.1_ASM1283729v1
Corynebacterium sputi	-	-	GCA_000427865.1	ftp://ftp.ncbi.nlm.nih.gov/genomes/all/GCA/000/427/865/GCA_000427865.1_ASM42786v1
Dellaglioa algida	-	-	GCA_030127605.1	ftp://ftp.ncbi.nlm.nih.gov/genomes/all/GCF/030/127/605/GCF_030127605.1_ASM3012760v1
Denitrificimonas caeni	Pseudomonas caeni	-	GCF_000421765.1	-
Dermacoccus abyssi	-	-	GCA_034541975.1	ftp://ftp.ncbi.nlm.nih.gov/genomes/all/GCF/034/541/975/GCF_034541975.1_ASM3454197v1
Dietzia cercidiphylli	-	-	GCA_025144365.1	ftp://ftp.ncbi.nlm.nih.gov/genomes/all/GCF/025/144/365/GCF_025144365.1_ASM2514436v1
Dietzia maris	-	-	GCA_027270575.1	ftp://ftp.ncbi.nlm.nih.gov/genomes/all/GCF/027/270/575/GCF_027270575.1_ASM2727057v1
Empedobacter sp. UBA3475	Empedobacter sp002378465	-	GCA_002378465.1	ftp://ftp.ncbi.nlm.nih.gov/genomes/all/GCF/002/378/465/GCF_002378465.1_ASM237846v1
Enterobacteriaceae bacterium strain FGI 57	Pseudocitrobacter sp000330845	-	GCA_000330845.1	ftp://ftp.ncbi.nlm.nih.gov/genomes/all/GCA/000/330/845/GCA_000330845.1_ASM33084v1
Enterococcus pingfangensis	Enterococcus sp005405205	-	GCA_005405205.1	ftp://ftp.ncbi.nlm.nih.gov/genomes/all/GCF/005/405/205/GCF_005405205.1_ASM540520v1
Enterococcus sp. CR-Ec1	Enterococcus sp002850555	-	GCA_002850555.1	ftp://ftp.ncbi.nlm.nih.gov/genomes/all/GCF/002/850/555/GCF_002850555.1_ASM285055v1
Enterococcus sp. RIT-PI-f	Enterococcus sp001297065	-	GCA_001297065.1	ftp://ftp.ncbi.nlm.nih.gov/genomes/all/GCF/001/297/065/GCF_001297065.1_ASM129706v1
Erythrobacter sp. SAORIC-644	Erythrobacter sp002895025	-	GCA_002895025.1	ftp://ftp.ncbi.nlm.nih.gov/genomes/all/GCF/002/895/025/GCF_002895025.1_ASM289502v1
Exiguobacterium indicum	-	-	GCA_001939065.1	ftp://ftp.ncbi.nlm.nih.gov/genomes/all/GCF/001/939/065/GCF_001939065.1_ASM193906v1
Exiguobacterium undae	-	-	GCA_000620825.1	ftp://ftp.ncbi.nlm.nih.gov/genomes/all/GCA/000/620/825/GCA_000620825.1_ASM62082v1
Flaviflexus ciconiae	Flaviflexus sp003971195	-	GCA_003971195.1	ftp://ftp.ncbi.nlm.nih.gov/genomes/all/GCF/003/971/195/GCF_003971195.1_ASM397119v1
Fluviibacter phosphoraccumulans	CAIQBG01 sp009938325	-	GCA_009938325.1	ftp://ftp.ncbi.nlm.nih.gov/genomes/all/GCF/009/938/325/GCF_009938325.1_ASM993832v1
Fusobacterium sp. IOR10	Fusobacterium sp010367435	-	GCA_010367435.1	ftp://ftp.ncbi.nlm.nih.gov/genomes/all/GCA/010/367/435/GCA_010367435.1_ASM1036743v1
Galactobacter caseinivorans	-	-	GCA_003640665.1	ftp://ftp.ncbi.nlm.nih.gov/genomes/all/GCF/003/640/665/GCF_003640665.1_ASM364066v1
Gammaproteobacteria bacterium	Pseudomonas sp012518175	1913989	GCA_012518175.1	ftp://ftp.ncbi.nlm.nih.gov/genomes/all/GCA/012/518/175/GCA_012518175.1_ASM1251817v1
Garicola koreensis	Nesterenkonia koreensis	1262554	GCF_014195445.1	-
Giesbergeria anulus	-	-	GCA_900111115.1	ftp://ftp.ncbi.nlm.nih.gov/genomes/all/GCA/900/111/115/GCA_900111115.1_IMG-taxon_2597490351_annotated_assembly
Glutamicibacter ardleyensis	-	-	GCA_014644555.1	ftp://ftp.ncbi.nlm.nih.gov/genomes/all/GCA/014/644/555/GCA_014644555.1_ASM1464455v1
Gordonia sputi	-	-	GCA_000248055.2	ftp://ftp.ncbi.nlm.nih.gov/genomes/all/GCA/000/248/055/GCA_000248055.2_ASM24805v2
Gulosibacter massiliensis	Gulosibacter sp900626105	-	GCA_900626105.1	ftp://ftp.ncbi.nlm.nih.gov/genomes/all/GCA/900/626/105/GCA_900626105.1_PRJEB29220
Halomonas nigrificans	-	-	GCA_002374315.1	ftp://ftp.ncbi.nlm.nih.gov/genomes/all/GCF/002/374/315/GCF_002374315.1_ASM237431v1
Halomonas zhanjiangensis	-	-	GCA_000377665.1	ftp://ftp.ncbi.nlm.nih.gov/genomes/all/GCA/000/377/665/GCA_000377665.1_ASM37766v1
Halopseudomonas bauzanensis	Pseudomonas bauzanensis	-	GCF_900114735.1	-
Herbaspirillum autotrophicum	-	-	GCA_001189915.1	ftp://ftp.ncbi.nlm.nih.gov/genomes/all/GCF/001/189/915/GCF_001189915.1_ASM118991v1
Janthinobacterium sp.	Janthinobacterium sp009923995	-	GCA_009923995.1	ftp://ftp.ncbi.nlm.nih.gov/genomes/all/GCF/009/923/995/GCF_009923995.1_ASM992399v1
Janthinobacterium sp. 61	Janthinobacterium sp002846335	-	GCA_002846335.1	ftp://ftp.ncbi.nlm.nih.gov/genomes/all/GCF/002/846/335/GCF_002846335.1_ASM284633v1
Janthinobacterium sp. 64	Janthinobacterium sp002813325	-	GCA_002813325.1	ftp://ftp.ncbi.nlm.nih.gov/genomes/all/GCF/002/813/325/GCF_002813325.1_ASM281332v1
Janthinobacterium sp. FT68W	Janthinobacterium sp009208735	-	GCA_009208735.1	ftp://ftp.ncbi.nlm.nih.gov/genomes/all/GCF/009/208/735/GCF_009208735.1_ASM920873v1
Jeotgalicoccus psychrophilus	-	-	GCA_000425845.1	ftp://ftp.ncbi.nlm.nih.gov/genomes/all/GCA/000/425/845/GCA_000425845.1_ASM42584v1
Kocuria carniphila	-	-	GCA_004136555.1	ftp://ftp.ncbi.nlm.nih.gov/genomes/all/GCF/004/136/555/GCF_004136555.1_ASM413655v1
Kocuria salsicia	-	-	GCA_007681555.1	ftp://ftp.ncbi.nlm.nih.gov/genomes/all/GCF/007/681/555/GCF_007681555.1_ASM768155v1
Kurthia gibsonii	-	-	GCA_003660425.1	ftp://ftp.ncbi.nlm.nih.gov/genomes/all/GCF/003/660/425/GCF_003660425.1_ASM366042v1
Lentilactobacillus kribbianus	Lentilactobacillus sp013184075	2729622	GCA_013184075.1	ftp://ftp.ncbi.nlm.nih.gov/genomes/all/GCA/013/184/075/GCA_013184075.1_ASM1318407v1
Leucobacter komagatae	-	-	GCA_006716085.1	ftp://ftp.ncbi.nlm.nih.gov/genomes/all/GCF/006/716/085/GCF_006716085.1_ASM671608v1
Leucobacter sp. cx-87	Cx-87 sp014529995	1898440	GCA_014529995.1	ftp://ftp.ncbi.nlm.nih.gov/genomes/all/GCA/014/529/995/GCA_014529995.1_ASM1452999v1
Leucobacter sp. G161	Leucobacter sp001482305	-	GCA_001482305.1	ftp://ftp.ncbi.nlm.nih.gov/genomes/all/GCF/001/482/305/GCF_001482305.1_ASM148230v1
Leucobacter sp. UBA1945	Leucobacter sp002336855	1946755	GCA_002336855.1	-
Leuconostoc inhae	-	-	GCA_019656015.1	ftp://ftp.ncbi.nlm.nih.gov/genomes/all/GCA/019/656/015/GCA_019656015.1_ASM1965601v1
Levilactobacillus cerevisiae	-	-	GCA_003946245.1	ftp://ftp.ncbi.nlm.nih.gov/genomes/all/GCF/003/946/245/GCF_003946245.1_ASM394624v1
Loigolactobacillus rennini	-	-	GCA_001436505.1	ftp://ftp.ncbi.nlm.nih.gov/genomes/all/GCF/001/436/505/GCF_001436505.1_ASM143650v1
Loigolactobacillus zhaoyuanensis	Loigolactobacillus sp003946385	-	GCA_003946385.1	ftp://ftp.ncbi.nlm.nih.gov/genomes/all/GCF/003/946/385/GCF_003946385.1_ASM394638v1
Luteococcus japonicus	-	-	GCA_003752415.1	ftp://ftp.ncbi.nlm.nih.gov/genomes/all/GCF/003/752/415/GCF_003752415.1_ASM375241v1
Macellibacteroides fermentans	-	879969	GCA_013409575.1	ftp://ftp.ncbi.nlm.nih.gov/genomes/all/GCA/013/409/575/GCA_013409575.1_ASM1340957v1
Macrococcoides caseolyticum	Macrococcus_B caseolyticus	-	GCF_002902665.1	ftp://ftp.ncbi.nlm.nih.gov/genomes/all/GCF/002/902/665/GCF_002902665.1_ASM290266v1
Mammaliicoccus vitulinus	Staphylococcus vitulinus	-	GCF_002902265.1	ftp://ftp.ncbi.nlm.nih.gov/genomes/all/GCF/002/902/265/GCF_002902265.1_ASM290226v1
Marinilactibacillus psychrotolerans	-	-	GCA_007989385.1	ftp://ftp.ncbi.nlm.nih.gov/genomes/all/GCF/007/989/385/GCF_007989385.1_ASM798938v1
Methylobacterium sp. Leaf91	Methylobacterium sp001422815	-	GCA_001422815.1	ftp://ftp.ncbi.nlm.nih.gov/genomes/all/GCF/001/422/815/GCF_001422815.1_Leaf91
Methylobacterium sp. WL7	Methylobacterium sp008040085	-	GCA_008040085.1	ftp://ftp.ncbi.nlm.nih.gov/genomes/all/GCF/008/040/085/GCF_008040085.1_ASM804008v1
Microbacterium lacticum	-	-	GCA_006716815.1	ftp://ftp.ncbi.nlm.nih.gov/genomes/all/GCF/006/716/815/GCF_006716815.1_ASM671681v1
Microbacterium lacus	-	-	GCA_002812805.1	ftp://ftp.ncbi.nlm.nih.gov/genomes/all/GCF/002/812/805/GCF_002812805.1_ASM281280v1
Microbacterium maritypicum	-	-	GCA_000455825.1	ftp://ftp.ncbi.nlm.nih.gov/genomes/all/GCA/000/455/825/GCA_000455825.1_ASM45582v1
Microbacterium profundi	-	-	GCA_000763375.1	ftp://ftp.ncbi.nlm.nih.gov/genomes/all/GCA/000/763/375/GCA_000763375.1_ASM76337v1
Microbacterium sp.	Microbacterium sp011620715	51671	GCA_011620715.1	ftp://ftp.ncbi.nlm.nih.gov/genomes/all/GCA/011/620/715/GCA_011620715.1_ASM1162071v1
Micrococcaceae bacterium UBA5788	Rothia sp002418375	1952259	GCA_002418375.1	-
Micrococcus endophyticus	-	455343	GCA_014205115.1	ftp://ftp.ncbi.nlm.nih.gov/genomes/all/GCA/014/205/115/GCA_014205115.1_ASM1420511v1
Moraxella osloensis	Moraxella_A sp002478835	-	GCF_009867135.1	ftp://ftp.ncbi.nlm.nih.gov/genomes/all/GCF/009/867/135/GCF_009867135.1_ASM986713v1
Morganella psychrotolerans	-	-	GCA_008692955.1	ftp://ftp.ncbi.nlm.nih.gov/genomes/all/GCF/008/692/955/GCF_008692955.1_ASM869295v1
Mycobacterium sp. AT1	Mycobacterium sp002043095	-	GCA_002043095.1	ftp://ftp.ncbi.nlm.nih.gov/genomes/all/GCF/002/043/095/GCF_002043095.1_ASM204309v1
Neomicrococcus lactis	-	-	GCA_947489875.1	ftp://ftp.ncbi.nlm.nih.gov/genomes/all/GCF/947/489/875/GCF_947489875.1_2B1-5-60-3Z.fasta
Nesterenkonia halophila	-	-	GCA_009467795.1	ftp://ftp.ncbi.nlm.nih.gov/genomes/all/GCF/009/467/795/GCF_009467795.1_ASM946779v1
Nesterenkonia sandarakina	-	272918	GCA_013410215.1	ftp://ftp.ncbi.nlm.nih.gov/genomes/all/GCA/013/410/215/GCA_013410215.1_ASM1341021v1
Nitratireductor sp. OM-1	Nitratireductor sp003296175	-	GCA_003296175.1	ftp://ftp.ncbi.nlm.nih.gov/genomes/all/GCF/003/296/175/GCF_003296175.1_ASM329617v1
Obesumbacterium proteus	Hafnia proteus	-	GCF_001586165.1	ftp://ftp.ncbi.nlm.nih.gov/genomes/all/GCF/001/586/165/GCF_001586165.1_ASM158616v1
Paeniglutamicibacter antarcticus	-	-	GCA_900010755.1	ftp://ftp.ncbi.nlm.nih.gov/genomes/all/GCA/900/010/755/GCA_900010755.1_Pseudoclavibacter_helvolus_strain_W3
Paeniglutamicibacter gangotriensis	-	-	GCA_000348945.1	ftp://ftp.ncbi.nlm.nih.gov/genomes/all/GCA/000/348/945/GCA_000348945.1_ArGa1
Paracoccus sp. PAMC 22219	Paracoccus sp000787695	-	GCA_000787695.1	ftp://ftp.ncbi.nlm.nih.gov/genomes/all/GCA/000/787/695/GCA_000787695.1_ASM78769v1
Pectinatus brassicae	-	862415	GCA_014201835.1	ftp://ftp.ncbi.nlm.nih.gov/genomes/all/GCA/014/201/835/GCA_014201835.1_ASM1420183v1
Photobacterium carnosum	-	2023717	GCA_021236965.1	ftp://ftp.ncbi.nlm.nih.gov/genomes/all/GCA/021/236/965/GCA_021236965.1_ASM2123696v1
Planococcus sp. MB-3u-03	Planococcus sp002833405	-	GCA_002833405.1	ftp://ftp.ncbi.nlm.nih.gov/genomes/all/GCF/002/833/405/GCF_002833405.1_ASM283340v1
Pseudoclavibacter helvolus	-	-	GCA_900014995.1	ftp://ftp.ncbi.nlm.nih.gov/genomes/all/GCA/900/014/995/GCA_900014995.1_Draft_genome_of_Pseudoclavibacter_helvolus_G8
Pseudomonas bubulae	-	-	GCA_900618535.1	ftp://ftp.ncbi.nlm.nih.gov/genomes/all/GCA/900/618/535/GCA_900618535.1_TH39
Pseudomonas composti	-	-	GCA_900115475.1	ftp://ftp.ncbi.nlm.nih.gov/genomes/all/GCA/900/115/475/GCA_900115475.1_IMG-taxon_2663762774_annotated_assembly
Pseudomonas kuykendallii	-	-	GCA_900106975.1	ftp://ftp.ncbi.nlm.nih.gov/genomes/all/GCA/900/106/975/GCA_900106975.1_IMG-taxon_2671180037_annotated_assembly
Pseudomonas sp. DG56-2	Pseudomonas sp004803755	-	GCA_004803755.1	ftp://ftp.ncbi.nlm.nih.gov/genomes/all/GCF/004/803/755/GCF_004803755.1_ASM480375v1
Pseudomonas sp. Irchel 3E20	Pseudomonas sp900187645	-	GCA_900187645.1	ftp://ftp.ncbi.nlm.nih.gov/genomes/all/GCA/900/187/645/GCA_900187645.1_3E20
Pseudomonas sp. Lz4W	Pseudomonas sp000346225	-	GCA_000346225.2	ftp://ftp.ncbi.nlm.nih.gov/genomes/all/GCA/000/346/225/GCA_000346225.2_ASM34622v2
Pseudomonas sp. PH1b	Pseudomonas sp000633395	-	GCA_000633395.1	ftp://ftp.ncbi.nlm.nih.gov/genomes/all/GCA/000/633/395/GCA_000633395.1_ASM63339v1
Pseudomonas weihenstephanensis	-	1608994	GCA_016812185.1	ftp://ftp.ncbi.nlm.nih.gov/genomes/all/GCA/016/812/185/GCA_016812185.1_ASM1681218v1
Psychrobacter okhotskensis	-	212403	GCA_013248965.1	ftp://ftp.ncbi.nlm.nih.gov/genomes/all/GCA/013/248/965/GCA_013248965.1_ASM1324896v1
Psychrobacter pasteurii	-	-	GCA_900162815.1	ftp://ftp.ncbi.nlm.nih.gov/genomes/all/GCA/900/162/815/GCA_900162815.1_Psychrobacter_pasteurii_CIP110853_assembly
Psychrobacter sp.	Psychrobacter sp003530515	-	GCA_003530515.1	ftp://ftp.ncbi.nlm.nih.gov/genomes/all/GCF/003/530/515/GCF_003530515.1_ASM353051v1
Psychrobacter sp. 1501(2011)	Psychrobacter sp000213615	-	GCA_000213615.1	ftp://ftp.ncbi.nlm.nih.gov/genomes/all/GCA/000/213/615/GCA_000213615.1_ASM21361v1
Psychrobacter sp. DAB_AL43B	Psychrobacter sp900168255	-	GCA_900168255.1	ftp://ftp.ncbi.nlm.nih.gov/genomes/all/GCA/900/168/255/GCA_900168255.1_B431
Psychrobacter sp. L7	Psychrobacter sp002810365	-	GCA_002810365.1	ftp://ftp.ncbi.nlm.nih.gov/genomes/all/GCF/002/810/365/GCF_002810365.1_ASM281036v1
Psychrobacter sp. P11F6	Psychrobacter sp001435295	-	GCA_001435295.1	ftp://ftp.ncbi.nlm.nih.gov/genomes/all/GCF/001/435/295/GCF_001435295.1_ASM143529v1
Psychrobacter sp. SHUES1	Psychrobacter sp001652315	-	GCA_001652315.1	ftp://ftp.ncbi.nlm.nih.gov/genomes/all/GCF/001/652/315/GCF_001652315.1_ASM165231v1
Psychrobacter sp. TB15	Psychrobacter sp000511655	-	GCA_000511655.1	ftp://ftp.ncbi.nlm.nih.gov/genomes/all/GCA/000/511/655/GCA_000511655.1_PsyTB15_v1.0
Psychrobacter sp. UBA3483	Psychrobacter sp002377905	-	GCA_002377905.1	ftp://ftp.ncbi.nlm.nih.gov/genomes/all/GCF/002/377/905/GCF_002377905.1_ASM237790v1
Rahnella variigena	-	-	GCA_003610915.1	ftp://ftp.ncbi.nlm.nih.gov/genomes/all/GCF/003/610/915/GCF_003610915.1_Rvar_CIP
Rheinheimera tangshanensis	Pararheinheimera tangshanensis	-	GCA_014645135.1	ftp://ftp.ncbi.nlm.nih.gov/genomes/all/GCA/014/645/135/GCA_014645135.1_ASM1464513v1
Roseovarius dicentrarchi	-	-	GCA_003316635.1	ftp://ftp.ncbi.nlm.nih.gov/genomes/all/GCF/003/316/635/GCF_003316635.1_ASM331663v1
Saccharococcus thermophilus	-	29396	GCA_011761475.1	ftp://ftp.ncbi.nlm.nih.gov/genomes/all/GCA/011/761/475/GCA_011761475.1_ASM1176147v1
Salinibacterium amurskyense	Rhodoglobus amurskyensis	-	GCF_002797685.1	ftp://ftp.ncbi.nlm.nih.gov/genomes/all/GCF/002/797/685/GCF_002797685.1_ASM279768v1
Salinicoccus roseus	-	-	GCA_000819905.1	ftp://ftp.ncbi.nlm.nih.gov/genomes/all/GCA/000/819/905/GCA_000819905.1_ASM81990v1
Salinicoccus sp. YB14-2	Salinicoccus sp001265075	-	GCA_001265075.1	ftp://ftp.ncbi.nlm.nih.gov/genomes/all/GCF/001/265/075/GCF_001265075.1_ASM126507v1
Schaalia sp. JY-X169	Actinomyces sp014069575	-	GCA_014069575.1	ftp://ftp.ncbi.nlm.nih.gov/genomes/all/GCA/014/069/575/GCA_014069575.1_ASM1406957v1
Shewanella sp. WE21	Shewanella sp002966515	-	GCA_002966515.1	ftp://ftp.ncbi.nlm.nih.gov/genomes/all/GCF/002/966/515/GCF_002966515.1_ASM296651v1
Simplicispira metamorpha	Giesbergeria metamorpha	-	GCF_004341365.1	ftp://ftp.ncbi.nlm.nih.gov/genomes/all/GCF/004/341/365/GCF_004341365.1_ASM434136v1
Stenotrophomonas sp. 169	Stenotrophomonas sp014621775	-	GCA_014621775.1	ftp://ftp.ncbi.nlm.nih.gov/genomes/all/GCA/014/621/775/GCA_014621775.1_ASM1462177v1
Stutzerimonas stutzeri	Pseudomonas stutzeri	-	GCF_002909485.1	ftp://ftp.ncbi.nlm.nih.gov/genomes/all/GCF/002/909/485/GCF_002909485.1_ASM290948v1
Tessaracoccus sp. MC1679	Arachnia sp014164775	1971211	GCA_014164775.1	ftp://ftp.ncbi.nlm.nih.gov/genomes/all/GCA/014/164/775/GCA_014164775.1_ASM1416477v1
Trichococcus flocculiformis	-	-	GCA_963662535.1	ftp://ftp.ncbi.nlm.nih.gov/genomes/all/GCA/963/662/535/GCA_963662535.1_piMetPara1.Trichococcus_flocculiformis_1.1
Undibacterium sp. CY21W	Undibacterium sp014284265	1914977	GCA_014284265.1	ftp://ftp.ncbi.nlm.nih.gov/genomes/all/GCA/014/284/265/GCA_014284265.1_ASM1428426v1
Vagococcus salmoninarum	-	-	GCA_003987495.1	ftp://ftp.ncbi.nlm.nih.gov/genomes/all/GCF/003/987/495/GCF_003987495.1_ASM398749v1
Weissella hellenica	-	46256	GCA_012396435.1	ftp://ftp.ncbi.nlm.nih.gov/genomes/all/GCA/012/396/435/GCA_012396435.1_ASM1239643v1
Zoogloea oleivorans	-	-	GCA_008107625.1	ftp://ftp.ncbi.nlm.nih.gov/genomes/all/GCF/008/107/625/GCF_008107625.1_ASM810762v1
