# Supplementary material for: In-depth characterization of food and environmental microbiomes across different meat processing plants
Source: Microbiome. 2024 Oct 15;12:199. doi: 10.1186/s40168-024-01856-3 (PMC11481301; doi:10.1186/s40168-024-01856-3)
Supplement: Supplementary file 12 — Supplementary Material 11: Supplementary Table 4. Virulence Factor genes selected as E. coli pathotype markers, according to Table A.1 from Koutsoumanis et al. [30] [file 40168_2024_1856_MOESM11_ESM.xlsx]

## Sheet: Sheet1
Pathotype	Defining virulence genes/factors	VFDB genes
Shiga toxin-producing E. coli (STEC)	stx+	stx
Enteropathogenic E. coli (EPEC)Typical (tEPEC)	eae+	eae
	bfpA+	bfpA
Atypical (aEPEC)	eae+	eae
Enterotoxigenic E. coli (ETEC)	CFAs	cylR1, cylB, cylA, cylI, cylR2, cylL, cylS, cylM
	LT	eltA, eltB
	ST	estIa
Enteroinvasive E. coli (EIEC)(Shigella)	Ial+	-
	IpaH+	IpaH
Enteroaggregative E. coli (EAEC)	aatA+	aatA
	aggR+	east1, set1A, set1B
Diffusely adherent E. coli (DAEC)	afaC+	draA, draB, draC, draD, draP, draE2, draE
Adherent invasive E. coli (AIEC)	Uncharacterised	-
