# Supplementary material for: In-depth characterization of food and environmental microbiomes across different meat processing plants
Source: Microbiome. 2024 Oct 15;12:199. doi: 10.1186/s40168-024-01856-3 (PMC11481301; doi:10.1186/s40168-024-01856-3)
Supplement: Supplementary file 13 — Supplementary Material 12: Supplementary Table 5. ARGs found. List of antimicrobial resistance genes found on meat industry samples. [file 40168_2024_1856_MOESM12_ESM.xlsx]

## Sheet: Table_S4
Cluster	Hit	Gene	Genefam	Antibiotic_family
Cluster618	aac(2')-Ia_1_L06156	aac(2')-Ia	aac(2')-Ia	Aminoglycoside
Cluster587	aac(2')-Ib_1_U41471	aac(2')-Ib	aac(2')-Ib	Aminoglycoside
Cluster460	aac(2')-IIa_1_AB669090	aac(2')-IIa	aac(2')-IIa	Aminoglycoside
Cluster664	aac(3)-I_1_AJ877225	aac(3)-I	aac(3)-I	Aminoglycoside
Cluster621	aac(3)-Ia_1_X15852	aac(3)-Ia	aac(3)-Ia	Aminoglycoside
Cluster623	aac(3)-Ib_1_L06157	aac(3)-Ib	aac(3)-Ib	Aminoglycoside
Cluster183	aac(3)-Ib-aac(6')-Ib_1_AF355189	aac(3)-Ib-aac(6')-Ib	aac(3)-Ib-aac(6')-Ib	Aminoglycoside
Cluster662	aac(3)-Ic_1_AJ511268	aac(3)-Ic	aac(3)-Ic	Aminoglycoside
Cluster665	aac(3)-If_1_AY884051	aac(3)-If	aac(3)-If	Aminoglycoside
Cluster672	aac(3)-Ih_1_CP000490	aac(3)-Ih	aac(3)-Ih	Aminoglycoside
Cluster673	aac(3)-Ii_1_CP000356	aac(3)-Ii	aac(3)-Ii	Aminoglycoside
Cluster313	aac(3)-IIa_1_X51534	aac(3)-IIa	aac(3)-II	Aminoglycoside
Cluster313	aac(3)-IIa_2_AY138987	aac(3)-IIa	aac(3)-II	Aminoglycoside
Cluster313	aac(3)-IIa_3_X13543	aac(3)-IIa	aac(3)-II	Aminoglycoside
Cluster313	aac(3)-IIa_4_L22613	aac(3)-IIa	aac(3)-II	Aminoglycoside
Cluster313	aac(3)-IIa_5_FJ012882	aac(3)-IIa	aac(3)-II	Aminoglycoside
Cluster313	aac(3)-IIa_6_CP023555	aac(3)-IIa	aac(3)-II	Aminoglycoside
Cluster416	aac(3)-IIb_1_M97172	aac(3)-IIb	aac(3)-IIb	Aminoglycoside
Cluster313	aac(3)-IIc_1_X54723	aac(3)-IIc	aac(3)-II	Aminoglycoside
Cluster313	aac(3)-IId_1_EU022314	aac(3)-IId	aac(3)-II	Aminoglycoside
Cluster313	aac(3)-IIe_1_EU022315	aac(3)-IIe	aac(3)-II	Aminoglycoside
Cluster406	aac(3)-IIIb_1_L06160	aac(3)-IIIb	aac(3)-IIIb	Aminoglycoside
Cluster406	aac(3)-IIIb_2_LLLC01000048	aac(3)-IIIb	aac(3)-IIIb	Aminoglycoside
Cluster355	aac(3)-IIIc_1_L06161	aac(3)-IIIc	aac(3)-IIIc	Aminoglycoside
Cluster457	aac(3)-IV_1_DQ241380	aac(3)-IV	aac(3)-IV	Aminoglycoside
Cluster457	aac(3)-IVa_1_X01385	aac(3)-IVa	aac(3)-IV	Aminoglycoside
Cluster308	aac(3)-VIII_3_AJ748131	aac(3)-VIII	aac(3)-VIII	Aminoglycoside
Cluster327	aac(3)-Xa_1_AB028210	aac(3)-Xa	aac(3)-Xa	Aminoglycoside
Cluster683	aac(3)-XI_1_CTEG01000046	aac(3)-XI	aac(3)-XI	Aminoglycoside
Cluster720	aac(6')-29a_1_AF263519	aac(6')-29a	aac(6')-29	Aminoglycoside
Cluster720	aac(6')-29b_1_AF263519	aac(6')-29b	aac(6')-29	Aminoglycoside
Cluster189	aac(6')-30-aac(6')-Ib'_1_AJ584652	aac(6')-30-aac(6')-Ib'	aac(6')-30-aac(6')-Ib'	Aminoglycoside
Cluster627	aac(6')-31_1_AM283489	aac(6')-31	aac(6')-31	Aminoglycoside
Cluster603	aac(6')-32_1_EF614235	aac(6')-32	aac(6')-32	Aminoglycoside
Cluster85	aac(6')-aph(2'')_1_M13771	aac(6')-aph(2'')	aac(6')-aph(2'')	Aminoglycoside
Cluster690	aac(6')-Iaa_1_NC_003197	aac(6')-Iaa	aac(6')-Iaa	Aminoglycoside
Cluster694	aac(6')-Iad_1_AB119105	aac(6')-Iad	aac(6')-Iad	Aminoglycoside
Cluster591	aac(6')-Ian_1_AP014611	aac(6')-Ian	aac(6')-Ian	Aminoglycoside
Cluster92	aac(6')-Ib_1_M21682	aac(6')-Ib	aac(6') like	Aminoglycoside
Cluster92	aac(6')-Ib_2_M23634	aac(6')-Ib	aac(6') like	Aminoglycoside
Cluster92	aac(6')-Ib-cr_1_DQ303918	aac(6')-Ib-cr	aac(6') like	Aminoglycoside, Quinolone
Cluster92	aac(6')-Ib-cr_2_EF636461	aac(6')-Ib-cr	aac(6') like	Aminoglycoside, Quinolone
Cluster92	aac(6')-Ib-Hangzhou_1_FJ503047	aac(6')-Ib-Hangzhou	aac(6') like	Aminoglycoside
Cluster92	aac(6')-Ib11_1_AY136758	aac(6')-Ib11	aac(6') like	Aminoglycoside
Cluster92	aac(6')-Ib3_1_X60321	aac(6')-Ib3	aac(6') like	Aminoglycoside
Cluster686	aac(6')-Ic_1_M94066	aac(6')-Ic	aac(6')-Ic	Aminoglycoside
Cluster693	aac(6')-If_1_X55353	aac(6')-If	aac(6')-If	Aminoglycoside
Cluster691	aac(6')-Ig_1_L09246	aac(6')-Ig	aac(6')-Ig	Aminoglycoside
Cluster612	aac(6')-Ii_1_L12710	aac(6')-Ii	aac(6')-Ii	Aminoglycoside
Cluster604	aac(6')-IIa_1_M29695	aac(6')-IIa	aac(6')-IIa	Aminoglycoside
Cluster610	aac(6')-Iid_1_AJ584700	aac(6')-Iid	aac(6')-Iid	Aminoglycoside
Cluster606	aac(6')-Iih_1_AJ584701	aac(6')-Iih	aac(6')-Iih	Aminoglycoside
Cluster692	aac(6')-Ik_1_L29510	aac(6')-Ik	aac(6')-Ik	Aminoglycoside
Cluster671	aac(6')-Il_1_U13880	aac(6')-Il	aac(6')-Il	Aminoglycoside
Cluster619	aac(6')-Im_1_AF337947	aac(6')-Im	aac(6')-Im	Aminoglycoside
Cluster688	aac(6')-Ir_1_AF031326	aac(6')-Ir	aac(6')-Ir	Aminoglycoside
Cluster685	aac(6')-Is_1_AF031327	aac(6')-Is	aac(6')-Is	Aminoglycoside
Cluster684	aac(6')-It_1_AF031328	aac(6')-It	aac(6')-It	Aminoglycoside
Cluster685	aac(6')-Iu_1_AF031329	aac(6')-Iu	aac(6')-Iu	Aminoglycoside
Cluster684	aac(6')-Iv_1_AF031330	aac(6')-Iv	aac(6')-Iv	Aminoglycoside
Cluster689	aac(6')-Iw_1_AF031331	aac(6')-Iw	aac(6')-Iw	Aminoglycoside
Cluster685	aac(6')-Ix_1_AF031332	aac(6')-Ix	aac(6')-Ix	Aminoglycoside
Cluster670	aac(6')-Iz_1_AF140221	aac(6')-Iz	aac(6')-Iz	Aminoglycoside
Cluster670	aac(6')-Iz_2_AB971834	aac(6')-Iz	aac(6')-Iz	Aminoglycoside
Cluster92	aac(6')Ib-cr_3_EF210035	aac(6')Ib-cr	aac(6') like	Aminoglycoside, Quinolone
Cluster196	aadA1_2_FJ591054	aadA1	aadA1 like	Aminoglycoside
Cluster196	aadA1_3_JQ414041	aadA1	aadA1 like	Aminoglycoside
Cluster196	aadA1_4_JQ480156	aadA1	aadA1 like	Aminoglycoside
Cluster196	aadA1_5_JX185132	aadA1	aadA1 like	Aminoglycoside
Cluster367	aadA10_1_U37105	aadA10	aadA10	Aminoglycoside
Cluster92	aadA10_2_AM087405	aadA10	aac(6') like	Aminoglycoside
Cluster92	aadA11_1_AY144590	aadA11	aac(6') like	Aminoglycoside
Cluster196	aadA11_2_AJ567827	aadA11	aadA1 like	Aminoglycoside
Cluster196	aadA12_1_AY665771	aadA12	aadA1 like	Aminoglycoside
Cluster437	aadA13_1_AY713504	aadA13	aadA13	Aminoglycoside
Cluster437	aadA13_2_NC010643	aadA13	aadA13	Aminoglycoside
Cluster458	aadA14_1_AJ884726	aadA14	aadA14	Aminoglycoside
Cluster196	aadA15_1_DQ393783	aadA15	aadA1 like	Aminoglycoside
Cluster343	aadA16_1_EU675686	aadA16	aadA16	Aminoglycoside
Cluster196	aadA17_1_FJ460181	aadA17	aadA1 like	Aminoglycoside
Cluster196	aadA1b_1_M95287	aadA1b	aadA1 like	Aminoglycoside
Cluster404	aadA2_1_NC_010870	aadA2	aadA2	Aminoglycoside
Cluster404	aadA2_2_JQ364967	aadA2	aadA2	Aminoglycoside
Cluster196	aadA21_1_AY171244	aadA21	aadA1 like	Aminoglycoside
Cluster196	aadA22_1_AM261837	aadA22	aadA1 like	Aminoglycoside
Cluster196	aadA23_1_AJ809407	aadA23	aadA1 like	Aminoglycoside
Cluster196	aadA24_1_AM711129	aadA24	aadA1 like	Aminoglycoside
Cluster196	aadA24_1_DQ677333	aadA24	aadA1 like	Aminoglycoside
Cluster404	aadA2b_1_D43625	aadA2b	aadA2	Aminoglycoside
Cluster196	aadA3_1_AF047479	aadA3	aadA1 like	Aminoglycoside
Cluster453	aadA4_1_Z50802	aadA4	aadA4/5	Aminoglycoside
Cluster453	aadA5_1_AF137361	aadA5	aadA4/5	Aminoglycoside
Cluster92	aadA6_1_AF140629	aadA6	aac(6') like	Aminoglycoside
Cluster438	aadA7_1_AF224733	aadA7	aadA7	Aminoglycoside
Cluster438	aadA7_2_AB114632	aadA7	aadA7	Aminoglycoside
Cluster196	aadA8_1_AF326210	aadA8	aadA1 like	Aminoglycoside
Cluster196	aadA8b_1_AY139603	aadA8b	aadA1 like	Aminoglycoside
Cluster196	aadA8b_2_AM040708	aadA8b	aadA1 like	Aminoglycoside
Cluster361	aadA9_1_AJ420072	aadA9	aadA9	Aminoglycoside
Cluster473	aadD_1_AF181950	aadD	aadD	Aminoglycoside
Cluster473	aadD_2_M19465	aadD	aadD	Aminoglycoside
Cluster328	aadK_1_M26879	aadK	aadK	Aminoglycoside
Cluster450	ampH_1_AJ276031	ampH	ampH	Beta-lactam
Cluster450	ampH_2_HQ586946	ampH	ampH	Beta-lactam
Cluster450	ampS_1_X80276	ampS	ampS	Beta-lactam
Cluster620	ant(2'')-Ia_1_X04555	ant(2'')-Ia	ant(2'')-Ia	Aminoglycoside
Cluster620	ant(2'')-Ia_10_HM367617	ant(2'')-Ia	ant(2'')-Ia	Aminoglycoside
Cluster620	ant(2'')-Ia_11_HM367620	ant(2'')-Ia	ant(2'')-Ia	Aminoglycoside
Cluster620	ant(2'')-Ia_12_HQ880250	ant(2'')-Ia	ant(2'')-Ia	Aminoglycoside
Cluster620	ant(2'')-Ia_13_DQ176450	ant(2'')-Ia	ant(2'')-Ia	Aminoglycoside
Cluster620	ant(2'')-Ia_14_DQ266447	ant(2'')-Ia	ant(2'')-Ia	Aminoglycoside
Cluster620	ant(2'')-Ia_15_EF205594	ant(2'')-Ia	ant(2'')-Ia	Aminoglycoside
Cluster620	ant(2'')-Ia_16_HQ386848	ant(2'')-Ia	ant(2'')-Ia	Aminoglycoside
Cluster620	ant(2'')-Ia_17_JTTZ01000034	ant(2'')-Ia	ant(2'')-Ia	Aminoglycoside
Cluster620	ant(2'')-Ia_19_GQ466184	ant(2'')-Ia	ant(2'')-Ia	Aminoglycoside
Cluster620	ant(2'')-Ia_2_JF826500	ant(2'')-Ia	ant(2'')-Ia	Aminoglycoside
Cluster620	ant(2'')-Ia_20_AY139599	ant(2'')-Ia	ant(2'')-Ia	Aminoglycoside
Cluster620	ant(2'')-Ia_3_X74412	ant(2'')-Ia	ant(2'')-Ia	Aminoglycoside
Cluster620	ant(2'')-Ia_4_AF458082	ant(2'')-Ia	ant(2'')-Ia	Aminoglycoside
Cluster620	ant(2'')-Ia_5_AY139594	ant(2'')-Ia	ant(2'')-Ia	Aminoglycoside
Cluster620	ant(2'')-Ia_6_AJ871915	ant(2'')-Ia	ant(2'')-Ia	Aminoglycoside
Cluster620	ant(2'')-Ia_7_DQ018384	ant(2'')-Ia	ant(2'')-Ia	Aminoglycoside
Cluster620	ant(2'')-Ia_8_AY920928	ant(2'')-Ia	ant(2'')-Ia	Aminoglycoside
Cluster620	ant(2'')-Ia_9_HM367610	ant(2'')-Ia	ant(2'')-Ia	Aminoglycoside
Cluster196	ant(3'')-Ia_1_X02340	ant(3'')-Ia	aadA1 like	Aminoglycoside
Cluster92	ant(3'')-Ii-aac(6')-IId_1_AF453998	ant(3'')-Ii-aac(6')-Iid	aac(6') like	Aminoglycoside
Cluster474	ant(4')-Ib_1_AJ506108	ant(4')-Ib	ant(4')-Ib	Aminoglycoside
Cluster480	ant(4')-IIa_1_M98270	ant(4')-IIa	ant(4')-IIa	Aminoglycoside
Cluster482	ant(4')-IIb_1_AY114142	ant(4')-IIb	ant(4')-IIb	Aminoglycoside
Cluster230	ant(6)-Ia_1_AF330699	ant(6)-Ia	ant(6)-Ia	Aminoglycoside
Cluster306	ant(6)-Ia_2_KF421157	ant(6)-Ia	ant(6)-Ia	Aminoglycoside
Cluster299	ant(6)-Ia_3_KF864551	ant(6)-Ia	ant(6)-Ia	Aminoglycoside
Cluster230	ant(6)-Ia_5_AB247327	ant(6)-Ia	ant(6)-Ia	Aminoglycoside
Cluster319	ant(6)-Ib_1_FN594949	ant(6)-Ib	ant(6)-Ib	Aminoglycoside
Cluster461	ant(9)-Ia_1_X02588	ant(9)-Ia	ant(9)-Ia	Aminoglycoside
Cluster475	ant(9)-Ia_2_M69221	ant(9)-Ia	ant(9)-Ia	Aminoglycoside
Cluster85	aph(2'')-Ia_2_AP009486	aph(2'')-Ia	aph(2'')	Aminoglycoside
Cluster85	aph(2'')-Ia_3_AJ536195	aph(2'')-Ia	aph(2'')	Aminoglycoside
Cluster240	aph(2'')-Ib_1_AF337947	aph(2'')-Ib	aph(2'')-Ib	Aminoglycoside
Cluster240	aph(2'')-Ib_2_AF207840	aph(2'')-Ib	aph(2'')-Ib	Aminoglycoside
Cluster240	aph(2'')-Ib_3_KF652098	aph(2'')-Ib	aph(2'')-Ib	Aminoglycoside
Cluster222	aph(2'')-Ic_1_U51479	aph(2'')-Ic	aph(2'')-Ic	Aminoglycoside
Cluster233	aph(2'')-Id_1_AF016483	aph(2'')-Id	aph(2'')-Id/Ie	Aminoglycoside
Cluster233	aph(2'')-Ie_1_AY743255	aph(2'')-Ie	aph(2'')-Id/Ie	Aminoglycoside
Cluster253	aph(2'')-If_1_KF652097	aph(2'')-If	aph(2'')-If	Aminoglycoside
Cluster221	aph(2'')-Ig_1_CP004067	aph(2'')-Ig	aph(2'')-Ig	Aminoglycoside
Cluster405	aph(3'')-Ia_1_X53527	aph(3'')-Ia	aph(3'')-Ia	Aminoglycoside
Cluster405	aph(3'')-Ia_2_AP009493	aph(3'')-Ia	aph(3'')-Ia	Aminoglycoside
Cluster405	aph(3'')-Ia_3_M37378	aph(3'')-Ia	aph(3'')-Ia	Aminoglycoside
Cluster423	aph(3'')-Ib_1_M28829	aph(3'')-Ib	aph(3'')-Ib	Aminoglycoside
Cluster423	aph(3'')-Ib_2_AF024602	aph(3'')-Ib	aph(3'')-Ib	Aminoglycoside
Cluster423	aph(3'')-Ib_3_AF321550	aph(3'')-Ib	aph(3'')-Ib	Aminoglycoside
Cluster423	aph(3'')-Ib_4_AF313472	aph(3'')-Ib	aph(3'')-Ib	Aminoglycoside
Cluster423	aph(3'')-Ib_5_AF321551	aph(3'')-Ib	aph(3'')-Ib	Aminoglycoside
Cluster477	aph(3'')-Ic_1_DQ336355	aph(3'')-Ic	aph(3'')-Ic	Aminoglycoside
Cluster407	aph(3')-Ia_1_V00359	aph(3')-Ia	aph(3')-Ia	Aminoglycoside
Cluster407	aph(3')-Ia_10_EU855787	aph(3')-Ia	aph(3')-Ia	Aminoglycoside
Cluster407	aph(3')-Ia_2_EU287476	aph(3')-Ia	aph(3')-Ia	Aminoglycoside
Cluster407	aph(3')-Ia_3_EF015636	aph(3')-Ia	aph(3')-Ia	Aminoglycoside
Cluster407	aph(3')-Ia_4_AF498082	aph(3')-Ia	aph(3')-Ia	Aminoglycoside
Cluster407	aph(3')-Ia_5_AP004237	aph(3')-Ia	aph(3')-Ia	Aminoglycoside
Cluster407	aph(3')-Ia_6_L05392	aph(3')-Ia	aph(3')-Ia	Aminoglycoside
Cluster407	aph(3')-Ia_7_X62115	aph(3')-Ia	aph(3')-Ia	Aminoglycoside
Cluster407	aph(3')-Ia_8_Y00452	aph(3')-Ia	aph(3')-Ia	Aminoglycoside
Cluster407	aph(3')-Ia_9_EU722351	aph(3')-Ia	aph(3')-Ia	Aminoglycoside
Cluster409	aph(3')-Ib_1_M20305	aph(3')-Ib	aph(3')-Ib	Aminoglycoside
Cluster409	aph(3')-Ib_2_AJ744860	aph(3')-Ib	aph(3')-Ib	Aminoglycoside
Cluster410	aph(3')-Id_1_Z48231	aph(3')-Id	aph(3')-Id	Aminoglycoside
Cluster445	aph(3')-IIa_1_X57709	aph(3')-IIa	aph(3')-IIa	Aminoglycoside
Cluster445	aph(3')-IIa_2_V00618	aph(3')-IIa	aph(3')-IIa	Aminoglycoside
Cluster422	aph(3')-IIb_1_X90856	aph(3')-IIb	aph(3')-IIb	Aminoglycoside
Cluster422	aph(3')-IIb_2_CP006832	aph(3')-IIb	aph(3')-IIb	Aminoglycoside
Cluster413	aph(3')-IIc_1_AM743169	aph(3')-IIc	aph(3')-IIc	Aminoglycoside
Cluster443	aph(3')-III_1_M26832	aph(3')-III	aph(3')-III	Aminoglycoside
Cluster443	aph(3')-IIIa_1_AF330699	aph(3')-IIIa	aph(3')-III	Aminoglycoside
Cluster443	aph(3')-IIIa_2_AJ490186	aph(3')-IIIa	aph(3')-III	Aminoglycoside
Cluster443	aph(3')-IIIa_3_AB247327	aph(3')-IIIa	aph(3')-III	Aminoglycoside
Cluster427	aph(3')-IX_1_APPN01000061	aph(3')-IX	aph(3')-IX	Aminoglycoside
Cluster464	aph(3')-VI_1_KC170992	aph(3')-VI	aph(3')-VI	Aminoglycoside
Cluster464	aph(3')-VI_2_APPJ01000012	aph(3')-VI	aph(3')-VI	Aminoglycoside
Cluster464	aph(3')-VIa_1_X07753	aph(3')-VIa	aph(3')-VI	Aminoglycoside
Cluster464	aph(3')-VIb_1_AJ627643	aph(3')-VIb	aph(3')-VI	Aminoglycoside
Cluster465	aph(3')-VIII_1_ATGI01000028	aph(3')-VIII	aph(3')-VIII	Aminoglycoside
Cluster420	aph(3')-XV_1_Y18050	aph(3')-XV	aph(3')-XV	Aminoglycoside
Cluster420	aph(3')-XV_2_GQ626879	aph(3')-XV	aph(3')-XV	Aminoglycoside
Cluster420	aph(3')-XV_3_EU165039	aph(3')-XV	aph(3')-XV	Aminoglycoside
Cluster179	aph(4)-Ia_1_V01499	aph(4)-Ia	aph(4)-Ia	Aminoglycoside
Cluster219	aph(6)-Ia_2_Y00459	aph(6)-Ia	aph(6)-Ia	Aminoglycoside
Cluster220	aph(6)-Ib_1_X05648	aph(6)-Ib	aph(6)-Ib	Aminoglycoside
Cluster428	aph(6)-Ic_1_X01702	aph(6)-Ic	aph(6)-Ic	Aminoglycoside
Cluster360	aph(6)-Id_1_M28829	aph(6)-Id	aph(6)-Id	Aminoglycoside
Cluster360	aph(6)-Id_2_AF024602	aph(6)-Id	aph(6)-Id	Aminoglycoside
Cluster360	aph(6)-Id_3_AB109805	aph(6)-Id	aph(6)-Id	Aminoglycoside
Cluster360	aph(6)-Id_4_CP000971	aph(6)-Id	aph(6)-Id	Aminoglycoside
Cluster360	aph(6)-Id_5_18676889	aph(6)-Id	aph(6)-Id	Aminoglycoside
Cluster184	aph(7'')-Ia_1_X03615	aph(7'')-Ia	aph(7'')-Ia	Aminoglycoside
Cluster185	aph(9)-Ia_1_U94857	aph(9)-Ia	aph(9)-Ia	Aminoglycoside
Cluster187	aph(9)-Ia_2_CR628337	aph(9)-Ia	aph(9)-Ia	Aminoglycoside
Cluster616	ARR-2_1_HQ141279	ARR-2	ARR-2 like	Rifamycin
Cluster616	ARR-3_1_JF806499	ARR-3	ARR-2 like	Rifamycin
Cluster616	ARR-3_4_FM207631	ARR-3	ARR-2 like	Rifamycin
Cluster616	ARR-6_3_JF922883	ARR-6	ARR-2 like	Rifamycin
Cluster681	ARR-7_1_FN397623	ARR-7	ARR-7	Rifamycin
Cluster265	blaA_1_DQ424965	blaA	blaA	Beta-lactam
Cluster265	blaA_2_AY954728	blaA	blaA	Beta-lactam
Cluster139	blaACC-1_1_AJ133121	blaACC-1	blaACC	Beta-lactam
Cluster139	blaACC-1_2_HG530658	blaACC-1	blaACC	Beta-lactam
Cluster139	blaACC-1a_1_AF180953	blaACC-1a	blaACC	Beta-lactam
Cluster139	blaACC-1b_1_AF180955	blaACC-1b	blaACC	Beta-lactam
Cluster139	blaACC-1c_1_AF180959	blaACC-1c	blaACC	Beta-lactam
Cluster139	blaACC-1d_1_ADCU02000001	blaACC-1d	blaACC	Beta-lactam
Cluster139	blaACC-2_1_AF180952	blaACC-2	blaACC	Beta-lactam
Cluster169	blaACC-3_1_AF180958	blaACC-3	blaACC-3	Beta-lactam
Cluster139	blaACC-4_1_GU256641	blaACC-4	blaACC	Beta-lactam
Cluster139	blaACC-4_1_KM087831	blaACC-4	blaACC	Beta-lactam
Cluster139	blaACC-5_1_HE819401	blaACC-5	blaACC	Beta-lactam
Cluster139	blaACC-7_1_MG028657	blaACC-7	blaACC	Beta-lactam
Cluster331	blaACI-1_1_AJ007350	blaACI-1	blaACI-1	Beta-lactam
Cluster159	blaACT-1_1_U58495	blaACT-1	blaACT-1 like	Beta-lactam
Cluster159	blaACT-10_1_JN848330	blaACT-10	blaACT-1 like	Beta-lactam
Cluster161	blaACT-12_1_JX440355	blaACT-12	blaACT-12	Beta-lactam
Cluster160	blaACT-14_1_JX440354	blaACT-14	blaACT-5 like	Beta-lactam
Cluster160	blaACT-15_1_JX440356	blaACT-15	blaACT-5 like	Beta-lactam
Cluster160	blaACT-16_1_AB737978	blaACT-16	blaACT-5 like	Beta-lactam
Cluster159	blaACT-2_1_AM076977	blaACT-2	blaACT-1 like	Beta-lactam
Cluster159	blaACT-3_1_EF125013	blaACT-3	blaACT-1 like	Beta-lactam
Cluster159	blaACT-4_2_AJ311172	blaACT-4	blaACT-1 like	Beta-lactam
Cluster160	blaACT-5_1_FJ237369	blaACT-5	blaACT-5 like	Beta-lactam
Cluster159	blaACT-6_1_FJ237366	blaACT-6	blaACT-1 like	Beta-lactam
Cluster160	blaACT-7_1_FJ237368	blaACT-7	blaACT-5 like	Beta-lactam
Cluster165	blaACT-9_1_HQ693810	blaACT-9	blaACT-9	Beta-lactam
Cluster154	blaADC-25_1_EF016355	blaADC-25	blaADC-25	Beta-lactam
Cluster226	blaAER-1_1_U14748	blaAER-1	blaAER-1	Beta-lactam
Cluster209	blaAST-1_1_AF279904	blaAST-1	blaAST-1	Beta-lactam
Cluster493	blaB-10_1_AY348325	blaB-10	blaB-5 like	Beta-lactam
Cluster492	blaB-11_1_AY348326	blaB-11	blaB-2 like	Beta-lactam
Cluster494	blaB-13_1_EF595959	blaB-13	blaB-12/13	Beta-lactam
Cluster492	blaB-14_1_JN635697	blaB-14	blaB-2 like	Beta-lactam
Cluster492	blaB-2_1_AF189300	blaB-2	blaB-2 like	Beta-lactam
Cluster493	blaB-5_1_AF189303	blaB-5	blaB-5 like	Beta-lactam
Cluster493	blaB-6_1_AF189302	blaB-6	blaB-5 like	Beta-lactam
Cluster493	blaB-7_1_AF189304	blaB-7	blaB-5 like	Beta-lactam
Cluster493	blaB-8_1_AF189305	blaB-8	blaB-5 like	Beta-lactam
Cluster493	blaB-9_1_AY348324	blaB-9	blaB-5 like	Beta-lactam
Cluster264	blaBIC-1_1_GQ260093	blaBIC-1	blaBIC-1	Beta-lactam
Cluster205	blaBKC_1_KP689347	blaBKC	blaBKC	Beta-lactam
Cluster204	blaBKC-1_1_KP689347	blaBKC-1	blaBKC-1	Beta-lactam
Cluster203	blaBRO-1_1_Z54180	blaBRO-1	blaBRO	Beta-lactam
Cluster203	blaBRO-2_1_Z54181	blaBRO-2	blaBRO	Beta-lactam
Cluster303	blaCARB-1_1_AF313471	blaCARB-1	blaCARB-1 like	Beta-lactam
Cluster250	blaCARB-10_1_EU850412	blaCARB-10	blaCARB-5 like	Beta-lactam
Cluster303	blaCARB-11_1_AY008290	blaCARB-11	blaCARB-1 like	Beta-lactam
Cluster303	blaCARB-12_1_D13210	blaCARB-12	blaCARB-1 like	Beta-lactam
Cluster250	blaCARB-14_1_JQ364968	blaCARB-14	blaCARB-5 like	Beta-lactam
Cluster250	blaCARB-16_1_HF953351	blaCARB-16	blaCARB-5 like	Beta-lactam
Cluster303	blaCARB-2_1_M69058	blaCARB-2	blaCARB-1 like	Beta-lactam
Cluster303	blaCARB-3_1_S46063	blaCARB-3	blaCARB-1 like	Beta-lactam
Cluster305	blaCARB-4_1_U14749	blaCARB-4	blaCARB-4	Beta-lactam
Cluster338	blaCARB-42_1_NG_048745	blaCARB-42	blaCARB-42	Beta-lactam
Cluster250	blaCARB-49_1_KX599396	blaCARB-49	blaCARB-5 like	Beta-lactam
Cluster250	blaCARB-5_1_AF135373	blaCARB-5	blaCARB-5 like	Beta-lactam
Cluster303	blaCARB-50_1_NG_052478	blaCARB-50	blaCARB-1 like	Beta-lactam
Cluster303	blaCARB-6_1_AF030945	blaCARB-6	blaCARB-1 like	Beta-lactam
Cluster304	blaCARB-7_1_AF409092	blaCARB-7	blaCARB-7/9	Beta-lactam
Cluster250	blaCARB-8_1_AY178993	blaCARB-8	blaCARB-5 like	Beta-lactam
Cluster304	blaCARB-9_1_AY248038	blaCARB-9	blaCARB-7/9	Beta-lactam
Cluster476	blaCEPH-A3_1_AY112998	blaCEPH-A3	cphA like	Beta-lactam
Cluster163	blaCFE-1_1_AB107899	blaCFE-1	blaCFE-1 like	Beta-lactam
Cluster529	blaCGB-1_1_EF672680	blaCGB-1	blaCGB-1	Beta-lactam
Cluster260	blaCME-1_1_AJ006275	blaCME-1	blaCME-1	Beta-lactam
Cluster159	blaCMG_1_AY265892	blaCMG	blaACT-1 like	Beta-lactam
Cluster158	blaCMH-3_1_KX192165	blaCMH-3	blaCMH-3	Beta-lactam
Cluster155	blaCMY-1_1_X92508	blaCMY-1	blaCMY-1 like	Beta-lactam
Cluster155	blaCMY-10_1_AF381615	blaCMY-10	blaCMY-1 like	Beta-lactam
Cluster163	blaCMY-100_1_KF526113	blaCMY-100	blaCFE-1 like	Beta-lactam
Cluster152	blaCMY-101_1_KF526114	blaCMY-101	blaCMY-2 like	Beta-lactam
Cluster152	blaCMY-102_1_KF526115	blaCMY-102	blaCMY-2 like	Beta-lactam
Cluster152	blaCMY-103_1_KF526116	blaCMY-103	blaCMY-2 like	Beta-lactam
Cluster152	blaCMY-104_1_KF150216	blaCMY-104	blaCMY-2 like	Beta-lactam
Cluster152	blaCMY-105_1_KJ207205	blaCMY-105	blaCMY-2 like	Beta-lactam
Cluster152	blaCMY-106_1_KM983294	blaCMY-106	blaCMY-2 like	Beta-lactam
Cluster152	blaCMY-107_1_GQ162215	blaCMY-107	blaCMY-2 like	Beta-lactam
Cluster152	blaCMY-108_1_KF564648	blaCMY-108	blaCMY-2 like	Beta-lactam
Cluster152	blaCMY-109_1_AJ746169	blaCMY-109	blaCMY-2 like	Beta-lactam
Cluster155	blaCMY-11_1_AF357599	blaCMY-11	blaCMY-1 like	Beta-lactam
Cluster152	blaCMY-110_1_AB872957	blaCMY-110	blaCMY-2 like	Beta-lactam
Cluster152	blaCMY-111_1_KJ155695	blaCMY-111	blaCMY-2 like	Beta-lactam
Cluster152	blaCMY-112_1_KM087837	blaCMY-112	blaCMY-2 like	Beta-lactam
Cluster152	blaCMY-113_1_KM087836	blaCMY-113	blaCMY-2 like	Beta-lactam
Cluster152	blaCMY-114_1_KM087846	blaCMY-114	blaCMY-2 like	Beta-lactam
Cluster152	blaCMY-115_1_KM087839	blaCMY-115	blaCMY-2 like	Beta-lactam
Cluster152	blaCMY-116_1_KM087840	blaCMY-116	blaCMY-2 like	Beta-lactam
Cluster152	blaCMY-117_1_KM087844	blaCMY-117	blaCMY-2 like	Beta-lactam
Cluster152	blaCMY-118_1_KM087838	blaCMY-118	blaCMY-2 like	Beta-lactam
Cluster152	blaCMY-119_1_KM087845	blaCMY-119	blaCMY-2 like	Beta-lactam
Cluster152	blaCMY-12_1_Y16785	blaCMY-12	blaCMY-2 like	Beta-lactam
Cluster152	blaCMY-122_1_KM985460	blaCMY-122	blaCMY-2 like	Beta-lactam
Cluster152	blaCMY-124_1_KM985462	blaCMY-124	blaCMY-2 like	Beta-lactam
Cluster152	blaCMY-125_1_KM985463	blaCMY-125	blaCMY-2 like	Beta-lactam
Cluster152	blaCMY-127_1_KM985465	blaCMY-127	blaCMY-2 like	Beta-lactam
Cluster152	blaCMY-128_1_KM985466	blaCMY-128	blaCMY-2 like	Beta-lactam
Cluster152	blaCMY-129_1_KM985467	blaCMY-129	blaCMY-2 like	Beta-lactam
Cluster152	blaCMY-13_1_AY339625	blaCMY-13	blaCMY-2 like	Beta-lactam
Cluster152	blaCMY-130_1_KP207589	blaCMY-130	blaCMY-2 like	Beta-lactam
Cluster152	blaCMY-132_1_KP862820	blaCMY-132	blaCMY-2 like	Beta-lactam
Cluster152	blaCMY-133_1_KP862819	blaCMY-133	blaCMY-2 like	Beta-lactam
Cluster152	blaCMY-134_1_KP860987	blaCMY-134	blaCMY-2 like	Beta-lactam
Cluster152	blaCMY-135_1_KP981366	blaCMY-135	blaCMY-2 like	Beta-lactam
Cluster152	blaCMY-139_1_KU641016	blaCMY-139	blaCMY-2 like	Beta-lactam
Cluster152	blaCMY-14_1_AJ555825	blaCMY-14	blaCMY-2 like	Beta-lactam
Cluster152	blaCMY-140_1_KX354367	blaCMY-140	blaCMY-2 like	Beta-lactam
Cluster152	blaCMY-141_1_KX537750	blaCMY-141	blaCMY-2 like	Beta-lactam
Cluster152	blaCMY-142_1_KX881969	blaCMY-142	blaCMY-2 like	Beta-lactam
Cluster152	blaCMY-143_1_KY009534	blaCMY-143	blaCMY-2 like	Beta-lactam
Cluster152	blaCMY-144_1_KY066478	blaCMY-144	blaCMY-2 like	Beta-lactam
Cluster152	blaCMY-146_1_KX034085	blaCMY-146	blaCMY-2 like	Beta-lactam
Cluster152	blaCMY-147_1_KY563765	blaCMY-147	blaCMY-2 like	Beta-lactam
Cluster152	blaCMY-148_1_KY624573	blaCMY-148	blaCMY-2 like	Beta-lactam
Cluster152	blaCMY-149_1_KY624574	blaCMY-149	blaCMY-2 like	Beta-lactam
Cluster152	blaCMY-15_1_AJ555823	blaCMY-15	blaCMY-2 like	Beta-lactam
Cluster152	blaCMY-150_1_QCWX01000028	blaCMY-150	blaCMY-2 like	Beta-lactam
Cluster152	blaCMY-151_1_KY780116	blaCMY-151	blaCMY-2 like	Beta-lactam
Cluster152	blaCMY-152_1_KY978224	blaCMY-152	blaCMY-2 like	Beta-lactam
Cluster152	blaCMY-153_1_MF042206	blaCMY-153	blaCMY-2 like	Beta-lactam
Cluster152	blaCMY-154_1_MF196231	blaCMY-154	blaCMY-2 like	Beta-lactam
Cluster152	blaCMY-155_1_KR261698	blaCMY-155	blaCMY-2 like	Beta-lactam
Cluster152	blaCMY-156_1_MF770636	blaCMY-156	blaCMY-2 like	Beta-lactam
Cluster152	blaCMY-16_1_AJ781421	blaCMY-16	blaCMY-2 like	Beta-lactam
Cluster152	blaCMY-17_1_AY513266	blaCMY-17	blaCMY-2 like	Beta-lactam
Cluster152	blaCMY-18_1_AY743434	blaCMY-18	blaCMY-2 like	Beta-lactam
Cluster155	blaCMY-19_1_AB194410	blaCMY-19	blaCMY-1 like	Beta-lactam
Cluster152	blaCMY-2_1_X91840	blaCMY-2	blaCMY-2 like	Beta-lactam
Cluster152	blaCMY-20_1_AY960293	blaCMY-20	blaCMY-2 like	Beta-lactam
Cluster152	blaCMY-21_1_DQ139328	blaCMY-21	blaCMY-2 like	Beta-lactam
Cluster152	blaCMY-22_1_DQ256079	blaCMY-22	blaCMY-2 like	Beta-lactam
Cluster152	blaCMY-23_1_DQ438952	blaCMY-23	blaCMY-2 like	Beta-lactam
Cluster152	blaCMY-24_1_EF415650	blaCMY-24	blaCMY-2 like	Beta-lactam
Cluster152	blaCMY-25_1_EU515249	blaCMY-25	blaCMY-2 like	Beta-lactam
Cluster152	blaCMY-26_1_AB300358	blaCMY-26	blaCMY-2 like	Beta-lactam
Cluster152	blaCMY-27_1_EU515250	blaCMY-27	blaCMY-2 like	Beta-lactam
Cluster152	blaCMY-28_1_EF561644	blaCMY-28	blaCMY-2 like	Beta-lactam
Cluster152	blaCMY-29_1_EF685371	blaCMY-29	blaCMY-2 like	Beta-lactam
Cluster152	blaCMY-2b_1_U77414	blaCMY-2b	blaCMY-2 like	Beta-lactam
Cluster152	blaCMY-30_1_LMYO01000054	blaCMY-30	blaCMY-2 like	Beta-lactam
Cluster152	blaCMY-31_1_EF622224	blaCMY-31	blaCMY-2 like	Beta-lactam
Cluster152	blaCMY-32_1_EU496815	blaCMY-32	blaCMY-2 like	Beta-lactam
Cluster152	blaCMY-33_1_EU496816	blaCMY-33	blaCMY-2 like	Beta-lactam
Cluster152	blaCMY-34_1_EF394370	blaCMY-34	blaCMY-2 like	Beta-lactam
Cluster152	blaCMY-35_1_EF394371	blaCMY-35	blaCMY-2 like	Beta-lactam
Cluster152	blaCMY-37_1_AB280919	blaCMY-37	blaCMY-2 like	Beta-lactam
Cluster152	blaCMY-38_1_AM931008	blaCMY-38	blaCMY-2 like	Beta-lactam
Cluster152	blaCMY-39_1_AB372224	blaCMY-39	blaCMY-2 like	Beta-lactam
Cluster152	blaCMY-4_1_LNHZ01000079	blaCMY-4	blaCMY-2 like	Beta-lactam
Cluster152	blaCMY-40_1_EU515251	blaCMY-40	blaCMY-2 like	Beta-lactam
Cluster152	blaCMY-41_1_AB429270	blaCMY-41	blaCMY-2 like	Beta-lactam
Cluster152	blaCMY-42_1_HM146927	blaCMY-42	blaCMY-2 like	Beta-lactam
Cluster152	blaCMY-43_1_FJ360626	blaCMY-43	blaCMY-2 like	Beta-lactam
Cluster152	blaCMY-44_1_FJ437066	blaCMY-44	blaCMY-2 like	Beta-lactam
Cluster152	blaCMY-45_1_FN546177	blaCMY-45	blaCMY-2 like	Beta-lactam
Cluster152	blaCMY-46_1_FN556186	blaCMY-46	blaCMY-2 like	Beta-lactam
Cluster152	blaCMY-47_1_HM046998	blaCMY-47	blaCMY-2 like	Beta-lactam
Cluster152	blaCMY-48_1_HM569226	blaCMY-48	blaCMY-2 like	Beta-lactam
Cluster152	blaCMY-49_1_GQ402541	blaCMY-49	blaCMY-2 like	Beta-lactam
Cluster152	blaCMY-5_1_Y17716	blaCMY-5	blaCMY-2 like	Beta-lactam
Cluster152	blaCMY-50_1_FN645444	blaCMY-50	blaCMY-2 like	Beta-lactam
Cluster152	blaCMY-51_1_JQ733571	blaCMY-51	blaCMY-2 like	Beta-lactam
Cluster152	blaCMY-53_1_HQ336940	blaCMY-53	blaCMY-2 like	Beta-lactam
Cluster152	blaCMY-54_1_HM544039	blaCMY-54	blaCMY-2 like	Beta-lactam
Cluster152	blaCMY-55_1_HM544040	blaCMY-55	blaCMY-2 like	Beta-lactam
Cluster152	blaCMY-56_1_HQ322613	blaCMY-56	blaCMY-2 like	Beta-lactam
Cluster152	blaCMY-57_1_HQ285243	blaCMY-57	blaCMY-2 like	Beta-lactam
Cluster152	blaCMY-58_1_HQ185697	blaCMY-58	blaCMY-2 like	Beta-lactam
Cluster152	blaCMY-59_1_NG_048854	blaCMY-59	blaCMY-2 like	Beta-lactam
Cluster152	blaCMY-6_1_AJ011293	blaCMY-6	blaCMY-2 like	Beta-lactam
Cluster152	blaCMY-60_1_JF460794	blaCMY-60	blaCMY-2 like	Beta-lactam
Cluster152	blaCMY-61_1_JF460795	blaCMY-61	blaCMY-2 like	Beta-lactam
Cluster152	blaCMY-62_1_JF460796	blaCMY-62	blaCMY-2 like	Beta-lactam
Cluster152	blaCMY-63_1_HQ650104	blaCMY-63	blaCMY-2 like	Beta-lactam
Cluster152	blaCMY-64_1_HQ832678	blaCMY-64	blaCMY-2 like	Beta-lactam
Cluster152	blaCMY-65_1_JF780936	blaCMY-65	blaCMY-2 like	Beta-lactam
Cluster152	blaCMY-66_1_JN714478	blaCMY-66	blaCMY-2 like	Beta-lactam
Cluster152	blaCMY-67_1_JQ711185	blaCMY-67	blaCMY-2 like	Beta-lactam
Cluster152	blaCMY-68_1_JN714480	blaCMY-68	blaCMY-2 like	Beta-lactam
Cluster152	blaCMY-69_1_JX049132	blaCMY-69	blaCMY-2 like	Beta-lactam
Cluster152	blaCMY-7_1_DQ173300	blaCMY-7	blaCMY-2 like	Beta-lactam
Cluster152	blaCMY-70_1_JX440350	blaCMY-70	blaCMY-2 like	Beta-lactam
Cluster152	blaCMY-71_1_JQ711184	blaCMY-71	blaCMY-2 like	Beta-lactam
Cluster152	blaCMY-72_1_JX440352	blaCMY-72	blaCMY-2 like	Beta-lactam
Cluster152	blaCMY-73_1_GQ351345	blaCMY-73	blaCMY-2 like	Beta-lactam
Cluster152	blaCMY-74_1_JX440349	blaCMY-74	blaCMY-2 like	Beta-lactam
Cluster152	blaCMY-75_1_JQ733572	blaCMY-75	blaCMY-2 like	Beta-lactam
Cluster152	blaCMY-76_1_JQ733573	blaCMY-76	blaCMY-2 like	Beta-lactam
Cluster152	blaCMY-77_1_JX440353	blaCMY-77	blaCMY-2 like	Beta-lactam
Cluster152	blaCMY-78_1_JQ733575	blaCMY-78	blaCMY-2 like	Beta-lactam
Cluster152	blaCMY-79_1_JQ733576	blaCMY-79	blaCMY-2 like	Beta-lactam
Cluster155	blaCMY-8_1_AB201268	blaCMY-8	blaCMY-1 like	Beta-lactam
Cluster152	blaCMY-80_1_JQ733577	blaCMY-80	blaCMY-2 like	Beta-lactam
Cluster152	blaCMY-81_1_JQ733578	blaCMY-81	blaCMY-2 like	Beta-lactam
Cluster152	blaCMY-82_1_KJ207203	blaCMY-82	blaCMY-2 like	Beta-lactam
Cluster152	blaCMY-83_1_JX440351	blaCMY-83	blaCMY-2 like	Beta-lactam
Cluster152	blaCMY-84_1_JQ733579	blaCMY-84	blaCMY-2 like	Beta-lactam
Cluster152	blaCMY-85_1_KJ207202	blaCMY-85	blaCMY-2 like	Beta-lactam
Cluster152	blaCMY-86_1_KJ207204	blaCMY-86	blaCMY-2 like	Beta-lactam
Cluster152	blaCMY-87_1_AB699171	blaCMY-87	blaCMY-2 like	Beta-lactam
Cluster152	blaCMY-89_1_HE819403	blaCMY-89	blaCMY-2 like	Beta-lactam
Cluster155	blaCMY-8b_1_DQ094251	blaCMY-8b	blaCMY-1 like	Beta-lactam
Cluster155	blaCMY-9_1_AB061794	blaCMY-9	blaCMY-1 like	Beta-lactam
Cluster152	blaCMY-90_1_HE819404	blaCMY-90	blaCMY-2 like	Beta-lactam
Cluster163	blaCMY-93_1_KF992025	blaCMY-93	blaCFE-1 like	Beta-lactam
Cluster152	blaCMY-94_1_JX514368	blaCMY-94	blaCMY-2 like	Beta-lactam
Cluster152	blaCMY-95_1_JX514369	blaCMY-95	blaCMY-2 like	Beta-lactam
Cluster152	blaCMY-96_1_KC007362	blaCMY-96	blaCMY-2 like	Beta-lactam
Cluster152	blaCMY-97_1_KC007363	blaCMY-97	blaCMY-2 like	Beta-lactam
Cluster170	blaCMY-98_1_KC603538	blaCMY-98	blaCMY-98	Beta-lactam
Cluster152	blaCMY-99_1_KF305673	blaCMY-99	blaCMY-2 like	Beta-lactam
Cluster267	blaCTX-M-1_1_DQ915955	blaCTX-M-1	blaCTX-M-1 like	Beta-lactam
Cluster267	blaCTX-M-10_1_AY598759	blaCTX-M-10	blaCTX-M-1 like	Beta-lactam
Cluster267	blaCTX-M-101_1_HQ398214	blaCTX-M-101	blaCTX-M-1 like	Beta-lactam
Cluster267	blaCTX-M-103_1_HG423149	blaCTX-M-103	blaCTX-M-1 like	Beta-lactam
Cluster282	blaCTX-M-104_1_HQ833652	blaCTX-M-104	blaCTX-M-9 like	Beta-lactam
Cluster282	blaCTX-M-113_1_JF274247	blaCTX-M-113	blaCTX-M-9 like	Beta-lactam
Cluster267	blaCTX-M-114_1_GQ351346	blaCTX-M-114	blaCTX-M-1 like	Beta-lactam
Cluster267	blaCTX-M-116_1_JF966749	blaCTX-M-116	blaCTX-M-1 like	Beta-lactam
Cluster267	blaCTX-M-117_1_JN227085	blaCTX-M-117	blaCTX-M-1 like	Beta-lactam
Cluster267	blaCTX-M-12_1_DQ821704	blaCTX-M-12	blaCTX-M-1 like	Beta-lactam
Cluster267	blaCTX-M-123_1_JN790864	blaCTX-M-123	blaCTX-M-1 like	Beta-lactam
Cluster284	blaCTX-M-124_1_JQ429324	blaCTX-M-124	blaCTX-M-2 like	Beta-lactam
Cluster267	blaCTX-M-127_1_MF196229	blaCTX-M-127	blaCTX-M-1 like	Beta-lactam
Cluster282	blaCTX-M-129_1_JX017364	blaCTX-M-129	blaCTX-M-9 like	Beta-lactam
Cluster282	blaCTX-M-13_2_AF252623	blaCTX-M-13	blaCTX-M-9 like	Beta-lactam
Cluster282	blaCTX-M-130_1_JX017365	blaCTX-M-130	blaCTX-M-9 like	Beta-lactam
Cluster284	blaCTX-M-131_1_JN969893	blaCTX-M-131	blaCTX-M-2 like	Beta-lactam
Cluster282	blaCTX-M-134_1_JX896165	blaCTX-M-134	blaCTX-M-9 like	Beta-lactam
Cluster267	blaCTX-M-136_1_KC351754	blaCTX-M-136	blaCTX-M-1 like	Beta-lactam
Cluster282	blaCTX-M-137_1_KF790923	blaCTX-M-137	blaCTX-M-9 like	Beta-lactam
Cluster267	blaCTX-M-138_1_KF526119	blaCTX-M-138	blaCTX-M-1 like	Beta-lactam
Cluster267	blaCTX-M-139_1_KC107824	blaCTX-M-139	blaCTX-M-1 like	Beta-lactam
Cluster282	blaCTX-M-14_1_AF252622	blaCTX-M-14	blaCTX-M-9 like	Beta-lactam
Cluster284	blaCTX-M-141_1_KC964871	blaCTX-M-141	blaCTX-M-2 like	Beta-lactam
Cluster267	blaCTX-M-142_1_KF240809	blaCTX-M-142	blaCTX-M-1 like	Beta-lactam
Cluster267	blaCTX-M-146_1_KY938173	blaCTX-M-146	blaCTX-M-1 like	Beta-lactam
Cluster282	blaCTX-M-147_1_KF513180	blaCTX-M-147	blaCTX-M-9 like	Beta-lactam
Cluster282	blaCTX-M-148_1_KJ020574	blaCTX-M-148	blaCTX-M-9 like	Beta-lactam
Cluster267	blaCTX-M-15_1_AY044436	blaCTX-M-15	blaCTX-M-1 like	Beta-lactam
Cluster267	blaCTX-M-150_1_KF769131	blaCTX-M-150	blaCTX-M-1 like	Beta-lactam
Cluster267	blaCTX-M-155_1_KM211508	blaCTX-M-155	blaCTX-M-1 like	Beta-lactam
Cluster267	blaCTX-M-156_1_KM211509	blaCTX-M-156	blaCTX-M-1 like	Beta-lactam
Cluster267	blaCTX-M-157_1_KM211510	blaCTX-M-157	blaCTX-M-1 like	Beta-lactam
Cluster267	blaCTX-M-158_1_KM211691	blaCTX-M-158	blaCTX-M-1 like	Beta-lactam
Cluster282	blaCTX-M-159_1_AB976602	blaCTX-M-159	blaCTX-M-9 like	Beta-lactam
Cluster282	blaCTX-M-161_1_KP128034	blaCTX-M-161	blaCTX-M-9 like	Beta-lactam
Cluster267	blaCTX-M-162_1_KP681697	blaCTX-M-162	blaCTX-M-1 like	Beta-lactam
Cluster267	blaCTX-M-163_1_KP681698	blaCTX-M-163	blaCTX-M-1 like	Beta-lactam
Cluster267	blaCTX-M-164_1_KP727571	blaCTX-M-164	blaCTX-M-1 like	Beta-lactam
Cluster284	blaCTX-M-165_1_KP727572	blaCTX-M-165	blaCTX-M-2 like	Beta-lactam
Cluster267	blaCTX-M-166_1_KU978909	blaCTX-M-166	blaCTX-M-1 like	Beta-lactam
Cluster267	blaCTX-M-167_1_KR537428	blaCTX-M-167	blaCTX-M-1 like	Beta-lactam
Cluster282	blaCTX-M-168_1_KR537429	blaCTX-M-168	blaCTX-M-9 like	Beta-lactam
Cluster267	blaCTX-M-169_1_KR779864	blaCTX-M-169	blaCTX-M-1 like	Beta-lactam
Cluster282	blaCTX-M-17_1_AY033516	blaCTX-M-17	blaCTX-M-9 like	Beta-lactam
Cluster267	blaCTX-M-170_1_KR822223	blaCTX-M-170	blaCTX-M-1 like	Beta-lactam
Cluster284	blaCTX-M-171_1_KT277545	blaCTX-M-171	blaCTX-M-2 like	Beta-lactam
Cluster267	blaCTX-M-172_1_KT251041	blaCTX-M-172	blaCTX-M-1 like	Beta-lactam
Cluster267	blaCTX-M-173_1_KT997884	blaCTX-M-173	blaCTX-M-1 like	Beta-lactam
Cluster267	blaCTX-M-175_1_KT997887	blaCTX-M-175	blaCTX-M-1 like	Beta-lactam
Cluster267	blaCTX-M-176_1_KT997888	blaCTX-M-176	blaCTX-M-1 like	Beta-lactam
Cluster267	blaCTX-M-177_1_KT997889	blaCTX-M-177	blaCTX-M-1 like	Beta-lactam
Cluster267	blaCTX-M-179_1_KU705393	blaCTX-M-179	blaCTX-M-1 like	Beta-lactam
Cluster267	blaCTX-M-180_1_KX056899	blaCTX-M-180	blaCTX-M-1 like	Beta-lactam
Cluster267	blaCTX-M-181_1_KX056900	blaCTX-M-181	blaCTX-M-1 like	Beta-lactam
Cluster267	blaCTX-M-182_1_KX056901	blaCTX-M-182	blaCTX-M-1 like	Beta-lactam
Cluster267	blaCTX-M-183_1_KX263246	blaCTX-M-183	blaCTX-M-1 like	Beta-lactam
Cluster267	blaCTX-M-184_1_KX263247	blaCTX-M-184	blaCTX-M-1 like	Beta-lactam
Cluster267	blaCTX-M-186_1_KX446939	blaCTX-M-186	blaCTX-M-1 like	Beta-lactam
Cluster267	blaCTX-M-188_1_KX676491	blaCTX-M-188	blaCTX-M-1 like	Beta-lactam
Cluster267	blaCTX-M-189_1_FJ657512	blaCTX-M-189	blaCTX-M-1 like	Beta-lactam
Cluster282	blaCTX-M-19_1_AF325134	blaCTX-M-19	blaCTX-M-9 like	Beta-lactam
Cluster267	blaCTX-M-190_1_KX664469	blaCTX-M-190	blaCTX-M-1 like	Beta-lactam
Cluster282	blaCTX-M-191_1_KY271097	blaCTX-M-191	blaCTX-M-9 like	Beta-lactam
Cluster282	blaCTX-M-192_1_KY271098	blaCTX-M-192	blaCTX-M-9 like	Beta-lactam
Cluster267	blaCTX-M-193_1_KY563766	blaCTX-M-193	blaCTX-M-1 like	Beta-lactam
Cluster267	blaCTX-M-194_1_KY563767	blaCTX-M-194	blaCTX-M-1 like	Beta-lactam
Cluster267	blaCTX-M-197_1_KY646303	blaCTX-M-197	blaCTX-M-1 like	Beta-lactam
Cluster282	blaCTX-M-198_1_KY646304	blaCTX-M-198	blaCTX-M-9 like	Beta-lactam
Cluster284	blaCTX-M-2_1_AB176535	blaCTX-M-2	blaCTX-M-2 like	Beta-lactam
Cluster284	blaCTX-M-20_1_AJ416344	blaCTX-M-20	blaCTX-M-2 like	Beta-lactam
Cluster284	blaCTX-M-200_1_KY997188	blaCTX-M-200	blaCTX-M-2 like	Beta-lactam
Cluster282	blaCTX-M-201_1_KY997189	blaCTX-M-201	blaCTX-M-9 like	Beta-lactam
Cluster267	blaCTX-M-202_1_MF195067	blaCTX-M-202	blaCTX-M-1 like	Beta-lactam
Cluster267	blaCTX-M-203_1_MF196230	blaCTX-M-203	blaCTX-M-1 like	Beta-lactam
Cluster267	blaCTX-M-204_1_MF281085	blaCTX-M-204	blaCTX-M-1 like	Beta-lactam
Cluster267	blaCTX-M-206_1_KJ802520	blaCTX-M-206	blaCTX-M-1 like	Beta-lactam
Cluster267	blaCTX-M-207_1_LC348384	blaCTX-M-207	blaCTX-M-1 like	Beta-lactam
Cluster267	blaCTX-M-208_1_MH067958	blaCTX-M-208	blaCTX-M-1 like	Beta-lactam
Cluster267	blaCTX-M-209_1_MH067959	blaCTX-M-209	blaCTX-M-1 like	Beta-lactam
Cluster282	blaCTX-M-21_1_AJ416346	blaCTX-M-21	blaCTX-M-9 like	Beta-lactam
Cluster267	blaCTX-M-210_1_MH067960	blaCTX-M-210	blaCTX-M-1 like	Beta-lactam
Cluster267	blaCTX-M-211_1_MH067961	blaCTX-M-211	blaCTX-M-1 like	Beta-lactam
Cluster267	blaCTX-M-212_1_MH067962	blaCTX-M-212	blaCTX-M-1 like	Beta-lactam
Cluster267	blaCTX-M-216_1_MH243352	blaCTX-M-216	blaCTX-M-1 like	Beta-lactam
Cluster267	blaCTX-M-218_1_MH243358	blaCTX-M-218	blaCTX-M-1 like	Beta-lactam
Cluster267	blaCTX-M-22_1_AY080894	blaCTX-M-22	blaCTX-M-1 like	Beta-lactam
Cluster267	blaCTX-M-220_1_MH450163	blaCTX-M-220	blaCTX-M-1 like	Beta-lactam
Cluster267	blaCTX-M-23_1_AF488377	blaCTX-M-23	blaCTX-M-1 like	Beta-lactam
Cluster282	blaCTX-M-24_1_EF374096	blaCTX-M-24	blaCTX-M-9 like	Beta-lactam
Cluster282	blaCTX-M-27_1_AY156923	blaCTX-M-27	blaCTX-M-9 like	Beta-lactam
Cluster267	blaCTX-M-28_6_AJ549244	blaCTX-M-28	blaCTX-M-1 like	Beta-lactam
Cluster267	blaCTX-M-29_1_AY267213	blaCTX-M-29	blaCTX-M-1 like	Beta-lactam
Cluster267	blaCTX-M-3_1_Y10278	blaCTX-M-3	blaCTX-M-1 like	Beta-lactam
Cluster267	blaCTX-M-30_1_AY292654	blaCTX-M-30	blaCTX-M-1 like	Beta-lactam
Cluster284	blaCTX-M-31_1_AJ567481	blaCTX-M-31	blaCTX-M-2 like	Beta-lactam
Cluster267	blaCTX-M-32_2_AJ557142	blaCTX-M-32	blaCTX-M-1 like	Beta-lactam
Cluster267	blaCTX-M-33_1_AY238472	blaCTX-M-33	blaCTX-M-1 like	Beta-lactam
Cluster267	blaCTX-M-34_1_AY515297	blaCTX-M-34	blaCTX-M-1 like	Beta-lactam
Cluster284	blaCTX-M-35_1_AB176532	blaCTX-M-35	blaCTX-M-2 like	Beta-lactam
Cluster267	blaCTX-M-36_1_AB177384	blaCTX-M-36	blaCTX-M-1 like	Beta-lactam
Cluster267	blaCTX-M-37_1_AY649755	blaCTX-M-37	blaCTX-M-1 like	Beta-lactam
Cluster267	blaCTX-M-42_1_DQ061159	blaCTX-M-42	blaCTX-M-1 like	Beta-lactam
Cluster284	blaCTX-M-43_1_DQ102702	blaCTX-M-43	blaCTX-M-2 like	Beta-lactam
Cluster284	blaCTX-M-44_1_D37830	blaCTX-M-44	blaCTX-M-2 like	Beta-lactam
Cluster282	blaCTX-M-46_1_AY847147	blaCTX-M-46	blaCTX-M-9 like	Beta-lactam
Cluster282	blaCTX-M-47_1_AY847143	blaCTX-M-47	blaCTX-M-9 like	Beta-lactam
Cluster284	blaCTX-M-5_1_U95364	blaCTX-M-5	blaCTX-M-2 like	Beta-lactam
Cluster267	blaCTX-M-52_1_DQ223685	blaCTX-M-52	blaCTX-M-1 like	Beta-lactam
Cluster267	blaCTX-M-53_1_DQ268764	blaCTX-M-53	blaCTX-M-1 like	Beta-lactam
Cluster267	blaCTX-M-54_1_DQ303459	blaCTX-M-54	blaCTX-M-1 like	Beta-lactam
Cluster267	blaCTX-M-55_1_DQ810789	blaCTX-M-55	blaCTX-M-1 like	Beta-lactam
Cluster284	blaCTX-M-56_1_EF374097	blaCTX-M-56	blaCTX-M-2 like	Beta-lactam
Cluster267	blaCTX-M-58_1_EF210159	blaCTX-M-58	blaCTX-M-1 like	Beta-lactam
Cluster284	blaCTX-M-59_1_DQ408762	blaCTX-M-59	blaCTX-M-2 like	Beta-lactam
Cluster267	blaCTX-M-60_1_AM411407	blaCTX-M-60	blaCTX-M-1 like	Beta-lactam
Cluster267	blaCTX-M-61_1_EF219142	blaCTX-M-61	blaCTX-M-1 like	Beta-lactam
Cluster267	blaCTX-M-62_1_EF219134	blaCTX-M-62	blaCTX-M-1 like	Beta-lactam
Cluster287	blaCTX-M-64_1_AB284167	blaCTX-M-64	blaCTX-M-64/199	Beta-lactam
Cluster282	blaCTX-M-65_1_EF418608	blaCTX-M-65	blaCTX-M-9 like	Beta-lactam
Cluster267	blaCTX-M-66_1_EF576988	blaCTX-M-66	blaCTX-M-1 like	Beta-lactam
Cluster267	blaCTX-M-68_1_EU177100	blaCTX-M-68	blaCTX-M-1 like	Beta-lactam
Cluster267	blaCTX-M-69_1_EU402393	blaCTX-M-69	blaCTX-M-1 like	Beta-lactam
Cluster267	blaCTX-M-71_1_FJ815436	blaCTX-M-71	blaCTX-M-1 like	Beta-lactam
Cluster267	blaCTX-M-72_1_AY847148	blaCTX-M-72	blaCTX-M-1 like	Beta-lactam
Cluster282	blaCTX-M-73_1_DQ343292	blaCTX-M-73	blaCTX-M-9 like	Beta-lactam
Cluster284	blaCTX-M-76_1_AM982520	blaCTX-M-76	blaCTX-M-2 like	Beta-lactam
Cluster284	blaCTX-M-77_1_AM982521	blaCTX-M-77	blaCTX-M-2 like	Beta-lactam
Cluster286	blaCTX-M-78_1_AM982522	blaCTX-M-78	blaCTX-M-25 like	Beta-lactam
Cluster267	blaCTX-M-79_1_EF426798	blaCTX-M-79	blaCTX-M-1 like	Beta-lactam
Cluster267	blaCTX-M-80_1_EU202673	blaCTX-M-80	blaCTX-M-1 like	Beta-lactam
Cluster282	blaCTX-M-81_1_EU136031	blaCTX-M-81	blaCTX-M-9 like	Beta-lactam
Cluster267	blaCTX-M-82_1_DQ256091	blaCTX-M-82	blaCTX-M-1 like	Beta-lactam
Cluster282	blaCTX-M-83_1_FJ214366	blaCTX-M-83	blaCTX-M-9 like	Beta-lactam
Cluster282	blaCTX-M-84_1_FJ214367	blaCTX-M-84	blaCTX-M-9 like	Beta-lactam
Cluster282	blaCTX-M-85_1_FJ214368	blaCTX-M-85	blaCTX-M-9 like	Beta-lactam
Cluster282	blaCTX-M-86_1_FJ214369	blaCTX-M-86	blaCTX-M-9 like	Beta-lactam
Cluster267	blaCTX-M-88_1_FJ873739	blaCTX-M-88	blaCTX-M-1 like	Beta-lactam
Cluster284	blaCTX-M-92_1_GU127598	blaCTX-M-92	blaCTX-M-2 like	Beta-lactam
Cluster282	blaCTX-M-93_1_HQ166709	blaCTX-M-93	blaCTX-M-9 like	Beta-lactam
Cluster284	blaCTX-M-95_1_FN813245	blaCTX-M-95	blaCTX-M-2 like	Beta-lactam
Cluster267	blaCTX-M-96_1_AJ704396	blaCTX-M-96	blaCTX-M-1 like	Beta-lactam
Cluster284	blaCTX-M-97_1_HM776707	blaCTX-M-97	blaCTX-M-2 like	Beta-lactam
Cluster282	blaCTX-M-99_1_HM803271	blaCTX-M-99	blaCTX-M-9 like	Beta-lactam
Cluster195	blaDES-1_1_AF426161	blaDES-1	blaDES-1	Beta-lactam
Cluster166	blaDHA-1_1_Y16410	blaDHA-1	blaDHA	Beta-lactam
Cluster166	blaDHA-10_1_KP050490	blaDHA-10	blaDHA	Beta-lactam
Cluster166	blaDHA-12_1_HG798963	blaDHA-12	blaDHA	Beta-lactam
Cluster166	blaDHA-13_1_KM087855	blaDHA-13	blaDHA	Beta-lactam
Cluster166	blaDHA-14_1_DQ478687	blaDHA-14	blaDHA	Beta-lactam
Cluster166	blaDHA-15_1_KM087853	blaDHA-15	blaDHA	Beta-lactam
Cluster166	blaDHA-16_1_KM087852	blaDHA-16	blaDHA	Beta-lactam
Cluster166	blaDHA-2_1_AF259520	blaDHA-2	blaDHA	Beta-lactam
Cluster166	blaDHA-20_1_KM087848	blaDHA-20	blaDHA	Beta-lactam
Cluster166	blaDHA-21_1_KM087847	blaDHA-21	blaDHA	Beta-lactam
Cluster166	blaDHA-22_1_KM087856	blaDHA-22	blaDHA	Beta-lactam
Cluster166	blaDHA-23_1_KX068223	blaDHA-23	blaDHA	Beta-lactam
Cluster166	blaDHA-25_1_KY563770	blaDHA-25	blaDHA	Beta-lactam
Cluster166	blaDHA-27_1_MH067965	blaDHA-27	blaDHA	Beta-lactam
Cluster166	blaDHA-4_1_CP026046	blaDHA-4	blaDHA	Beta-lactam
Cluster166	blaDHA-5_1_JF273491	blaDHA-5	blaDHA	Beta-lactam
Cluster166	blaDHA-9_1_KJ207201	blaDHA-9	blaDHA	Beta-lactam
Cluster538	blaEBR-1_1_AF416700	blaEBR-1	blaEBR-1	Beta-lactam
Cluster272	blaERP-1_1_AY077733	blaERP-1	blaERP-1	Beta-lactam
Cluster254	blaFAR-1_1_AF024601	blaFAR-1	blaFAR-1	Beta-lactam
Cluster257	blaFONA-1_1_AJ251239	blaFONA-1	blaFONA	Beta-lactam
Cluster257	blaFONA-2_1_AJ251240	blaFONA-2	blaFONA	Beta-lactam
Cluster257	blaFONA-3_1_AJ251241	blaFONA-3	blaFONA	Beta-lactam
Cluster257	blaFONA-4_1_AJ251242	blaFONA-4	blaFONA	Beta-lactam
Cluster257	blaFONA-5_1_AJ251243	blaFONA-5	blaFONA	Beta-lactam
Cluster257	blaFONA-6_1_AJ251244	blaFONA-6	blaFONA	Beta-lactam
Cluster156	blaFOX-1_1_X77455	blaFOX-1	blaFOX	Beta-lactam
Cluster156	blaFOX-10_1_JX049131	blaFOX-10	blaFOX	Beta-lactam
Cluster156	blaFOX-2_1_Y10282	blaFOX-2	blaFOX	Beta-lactam
Cluster156	blaFOX-3_1_Y11068	blaFOX-3	blaFOX	Beta-lactam
Cluster156	blaFOX-4_1_AJ277535	blaFOX-4	blaFOX	Beta-lactam
Cluster156	blaFOX-5_1_AY007369	blaFOX-5	blaFOX	Beta-lactam
Cluster156	blaFOX-6_1_AY034848	blaFOX-6	blaFOX	Beta-lactam
Cluster156	blaFOX-7_1_AJ703796	blaFOX-7	blaFOX	Beta-lactam
Cluster156	blaFOX-8_1_HM565917	blaFOX-8	blaFOX	Beta-lactam
Cluster156	blaFOX-9_1_JF896803	blaFOX-9	blaFOX	Beta-lactam
Cluster256	blaFRI-5_1_MH208723	blaFRI-5	blaFRI-5	Beta-lactam
Cluster310	blaGES-11_1_FJ854362	blaGES-11	blaGES-1 like	Beta-lactam
Cluster310	blaGES-14_1_GU207844	blaGES-14	blaGES-1 like	Beta-lactam
Cluster310	blaGES-16_1_HM173356	blaGES-16	blaGES-1 like	Beta-lactam
Cluster310	blaGES-2_1_AF326355	blaGES-2	blaGES-1 like	Beta-lactam
Cluster310	blaGES-20_1_JN596280	blaGES-20	blaGES-1 like	Beta-lactam
Cluster310	blaGES-21_1_JQ772478	blaGES-21	blaGES-1 like	Beta-lactam
Cluster310	blaGES-22_1_JX023441	blaGES-22	blaGES-1 like	Beta-lactam
Cluster310	blaGES-3_1_AB113580	blaGES-3	blaGES-1 like	Beta-lactam
Cluster310	blaGES-5_1_DQ236171	blaGES-5	blaGES-1 like	Beta-lactam
Cluster310	blaGES-6_1_AY494718	blaGES-6	blaGES-1 like	Beta-lactam
Cluster491	blaGIM-1_1_JF414726	blaGIM-1	blaGIM-1	Beta-lactam
Cluster414	blaGMB-1_1_MZ215787	blaGMB-1	blaGMB-1	Beta-lactam
Cluster277	blaGOB-1_1_EF394442	blaGOB-1	blaGOB-1 like	Beta-lactam
Cluster277	blaGOB-1_2_AF090141	blaGOB-1	blaGOB-1 like	Beta-lactam
Cluster277	blaGOB-10_1_AY647247	blaGOB-10	blaGOB-1 like	Beta-lactam
Cluster277	blaGOB-11_1_AY647248	blaGOB-11	blaGOB-1 like	Beta-lactam
Cluster277	blaGOB-13_1_AY647251	blaGOB-13	blaGOB-1 like	Beta-lactam
Cluster277	blaGOB-14_1_AY647252	blaGOB-14	blaGOB-1 like	Beta-lactam
Cluster277	blaGOB-2_1_AF189296	blaGOB-2	blaGOB-1 like	Beta-lactam
Cluster485	blaGOB-7_1_AF189297	blaGOB-7	blaGOB-7	Beta-lactam
Cluster277	blaGOB-8_1_AY348327	blaGOB-8	blaGOB-1 like	Beta-lactam
Cluster277	blaGOB-9_1_AY647246	blaGOB-9	blaGOB-1 like	Beta-lactam
Cluster294	blaHERA-1_1_AF311385	blaHERA-1	blaHERA	Beta-lactam
Cluster294	blaHERA-2_1_AF398334	blaHERA-2	blaHERA	Beta-lactam
Cluster294	blaHERA-3_1_AF398335	blaHERA-3	blaHERA	Beta-lactam
Cluster294	blaHERA-4_1_AJ536088	blaHERA-4	blaHERA	Beta-lactam
Cluster294	blaHERA-5_1_AJ536089	blaHERA-5	blaHERA	Beta-lactam
Cluster294	blaHERA-6_1_AJ536090	blaHERA-6	blaHERA	Beta-lactam
Cluster294	blaHERA-8_1_AJ536092	blaHERA-8	blaHERA	Beta-lactam
Cluster278	blaIMI-3_1_GU015024	blaIMI-3	blaIMI-1 like	Beta-lactam
Cluster502	blaIMP-11_1_AB074436	blaIMP-11	blaIMP-11 like	Beta-lactam
Cluster500	blaIMP-2_1_AJ243491	blaIMP-2	blaIMP-2 like	Beta-lactam
Cluster500	blaIMP-20_1_AB196988	blaIMP-20	blaIMP-2 like	Beta-lactam
Cluster500	blaIMP-23_1_DQ417222	blaIMP-23	blaIMP-2 like	Beta-lactam
Cluster500	blaIMP-24_1_EF192154	blaIMP-24	blaIMP-2 like	Beta-lactam
Cluster500	blaIMP-8_1_DQ845788	blaIMP-8	blaIMP-2 like	Beta-lactam
Cluster531	blaIND-1_1_AF099139	blaIND-1	blaIND-1/7	Beta-lactam
Cluster535	blaIND-10_1_GU206353	blaIND-10	blaIND-8/10	Beta-lactam
Cluster521	blaIND-11_1_HM245379	blaIND-11	blaIND-2 like	Beta-lactam
Cluster521	blaIND-12_1_HM245380	blaIND-12	blaIND-2 like	Beta-lactam
Cluster532	blaIND-14_1_HM367709	blaIND-14	blaIND-3/14	Beta-lactam
Cluster521	blaIND-15_1_AB563173	blaIND-15	blaIND-2 like	Beta-lactam
Cluster521	blaIND-2_2_AF219127	blaIND-2	blaIND-2 like	Beta-lactam
Cluster521	blaIND-2a_4_AF219130	blaIND-2a	blaIND-2 like	Beta-lactam
Cluster521	blaIND-2b_3_EF672681	blaIND-2b	blaIND-2 like	Beta-lactam
Cluster521	blaIND-2c_1_GU186042	blaIND-2c	blaIND-2 like	Beta-lactam
Cluster532	blaIND-3_1_AF219131	blaIND-3	blaIND-3/14	Beta-lactam
Cluster528	blaIND-4_1_AF219135	blaIND-4	blaIND-4	Beta-lactam
Cluster533	blaIND-5_1_AY504627	blaIND-5	blaIND-5	Beta-lactam
Cluster534	blaIND-6_1_AM087455	blaIND-6	blaIND-6	Beta-lactam
Cluster531	blaIND-7_1_AB529520	blaIND-7	blaIND-1/7	Beta-lactam
Cluster535	blaIND-8_1_GU186044	blaIND-8	blaIND-8/10	Beta-lactam
Cluster536	blaIND-9_1_GU186045	blaIND-9	blaIND-9	Beta-lactam
Cluster498	blaJOHN-1_1_AY028464	blaJOHN-1	blaJOHN-1	Beta-lactam
Cluster530	blaKHM-1_1_AB364006	blaKHM-1	blaKHM-1	Beta-lactam
Cluster289	blaKLUC-2_1_EF057432	blaKLUC-2	blaKLUC	Beta-lactam
Cluster289	blaKLUC-3_1_JX185316	blaKLUC-3	blaKLUC	Beta-lactam
Cluster289	blaKLUC-4_1_JX185317	blaKLUC-4	blaKLUC	Beta-lactam
Cluster193	blaL_2_NG050596	blaL	blaL	Beta-lactam
Cluster297	blaL1_3_EF126059	blaL1	blaL1	Beta-lactam
Cluster326	blaLAP-1_1_EF026092	blaLAP-1	blaLAP	Beta-lactam
Cluster326	blaLAP-2_1_EU159120	blaLAP-2	blaLAP	Beta-lactam
Cluster152	blaLAT-1_1_X78117	blaLAT-1	blaCMY-2 like	Beta-lactam
Cluster462	blaLCR-1_1_X56809	blaLCR-1	blaNPS/LCR	Beta-lactam
Cluster315	blaLEN1_1_X04515	blaLEN1	blaLEN	Beta-lactam
Cluster315	blaLEN10_1_AJ635419	blaLEN10	blaLEN	Beta-lactam
Cluster315	blaLEN13_1_AJ635403	blaLEN13	blaLEN	Beta-lactam
Cluster315	blaLEN16_1_AY743416	blaLEN16	blaLEN	Beta-lactam
Cluster315	blaLEN17_1_EF205593	blaLEN17	blaLEN	Beta-lactam
Cluster315	blaLEN18_1_AM850908	blaLEN18	blaLEN	Beta-lactam
Cluster315	blaLEN19_1_AM850909	blaLEN19	blaLEN	Beta-lactam
Cluster315	blaLEN2_1_AY037780	blaLEN2	blaLEN	Beta-lactam
Cluster315	blaLEN20_1_AM850910	blaLEN20	blaLEN	Beta-lactam
Cluster315	blaLEN21_1_AM850911	blaLEN21	blaLEN	Beta-lactam
Cluster315	blaLEN22_1_AM850912	blaLEN22	blaLEN	Beta-lactam
Cluster315	blaLEN23_1_AM850913	blaLEN23	blaLEN	Beta-lactam
Cluster315	blaLEN24_1_AM850914	blaLEN24	blaLEN	Beta-lactam
Cluster315	blaLEN25_1_HQ709169	blaLEN25	blaLEN	Beta-lactam
Cluster315	blaLEN3_1_AY130286	blaLEN3	blaLEN	Beta-lactam
Cluster315	blaLEN4_1_AY130287	blaLEN4	blaLEN	Beta-lactam
Cluster315	blaLEN5_1_AY633109	blaLEN5	blaLEN	Beta-lactam
Cluster315	blaLEN7_1_AJ635425	blaLEN7	blaLEN	Beta-lactam
Cluster228	blaLMB-1_1_MH475146	blaLMB-1	blaLMB-1	Beta-lactam
Cluster159	blaMIR-1_1_M37839	blaMIR-1	blaACT-1 like	Beta-lactam
Cluster162	blaMIR-2_1_AY227752	blaMIR-2	blaMIR	Beta-lactam
Cluster159	blaMIR-3_1_AY743435	blaMIR-3	blaACT-1 like	Beta-lactam
Cluster162	blaMIR-4_1_EF417572	blaMIR-4	blaMIR	Beta-lactam
Cluster162	blaMIR-5_1_FJ237367	blaMIR-5	blaMIR	Beta-lactam
Cluster162	blaMIR-6_1_JQ664733	blaMIR-6	blaMIR	Beta-lactam
Cluster166	blaMOR-2_1_AY235804	blaMOR-2	blaDHA	Beta-lactam
Cluster155	blaMOX-1_1_D13304	blaMOX-1	blaCMY-1 like	Beta-lactam
Cluster155	blaMOX-2_1_AJ276453	blaMOX-2	blaCMY-1 like	Beta-lactam
Cluster155	blaMOX-3_1_EU515248	blaMOX-3	blaCMY-1 like	Beta-lactam
Cluster155	blaMOX-4_1_FJ262599	blaMOX-4	blaCMY-1 like	Beta-lactam
Cluster153	blaMOX-5_1_GQ152600	blaMOX-5	blaMOX-5 like	Beta-lactam
Cluster153	blaMOX-6_1_GQ152601	blaMOX-6	blaMOX-5 like	Beta-lactam
Cluster153	blaMOX-7_1_GQ152602	blaMOX-7	blaMOX-5 like	Beta-lactam
Cluster504	blaMUS-1_1_AF441286	blaMUS-1	blaMUS-1	Beta-lactam
Cluster462	blaNPS_1_AY027589	blaNPS	blaNPS/LCR	Beta-lactam
Cluster140	blaOCH-2_1_AJ295340	blaOCH-2	blaOCH	Beta-lactam
Cluster140	blaOCH-3_1_AJ295341	blaOCH-3	blaOCH	Beta-lactam
Cluster140	blaOCH-4_1_AJ295342	blaOCH-4	blaOCH	Beta-lactam
Cluster140	blaOCH-5_1_AJ295343	blaOCH-5	blaOCH	Beta-lactam
Cluster140	blaOCH-6_1_AJ295344	blaOCH-6	blaOCH	Beta-lactam
Cluster140	blaOCH-7_1_AJ295345	blaOCH-7	blaOCH	Beta-lactam
Cluster140	blaOCH-8_1_DQ489307	blaOCH-8	blaOCH	Beta-lactam
Cluster316	blaOKP-A-13_1_FJ534513	blaOKP-A-13	blaOKP	Beta-lactam
Cluster316	blaOKP-B-10_1_AM051160	blaOKP-B-10	blaOKP	Beta-lactam
Cluster316	blaOKP-B-13_1_AY825330	blaOKP-B-13	blaOKP	Beta-lactam
Cluster316	blaOKP-B-14_1_DQ995288	blaOKP-B-14	blaOKP	Beta-lactam
Cluster316	blaOKP-B-2_1_AM051151	blaOKP-B-2	blaOKP	Beta-lactam
Cluster316	blaOKP-B-20_1_AM850922	blaOKP-B-20	blaOKP	Beta-lactam
Cluster369	blaOXA-1_1_HQ170510	blaOXA-1	blaOXA-1 like	Beta-lactam
Cluster429	blaOXA-10_1_J03427	blaOXA-10	blaOXA-7 like	Beta-lactam
Cluster375	blaOXA-100_1_AM231720	blaOXA-100	blaOXA-51 like	Beta-lactam
Cluster393	blaOXA-102_1_NZ_LWGP01000001	blaOXA-102	blaOXA-23 like	Beta-lactam
Cluster393	blaOXA-103_1_APQF01000011	blaOXA-103	blaOXA-23 like	Beta-lactam
Cluster375	blaOXA-106_1_EF650032	blaOXA-106	blaOXA-51 like	Beta-lactam
Cluster375	blaOXA-107_1_LAVJ01000082	blaOXA-107	blaOXA-51 like	Beta-lactam
Cluster375	blaOXA-108_1_EF650034	blaOXA-108	blaOXA-51 like	Beta-lactam
Cluster375	blaOXA-109_1_EF650035	blaOXA-109	blaOXA-51 like	Beta-lactam
Cluster429	blaOXA-11_1_Z22590	blaOXA-11	blaOXA-7 like	Beta-lactam
Cluster375	blaOXA-110_1_EF650036	blaOXA-110	blaOXA-51 like	Beta-lactam
Cluster375	blaOXA-111_1_EF650037	blaOXA-111	blaOXA-51 like	Beta-lactam
Cluster375	blaOXA-112_1_EF650038	blaOXA-112	blaOXA-51 like	Beta-lactam
Cluster375	blaOXA-113_1_EF653400	blaOXA-113	blaOXA-51 like	Beta-lactam
Cluster382	blaOXA-114a_1_EU188842	blaOXA-114a	blaOXA-114 like	Beta-lactam
Cluster382	blaOXA-114c_1_HM056041	blaOXA-114c	blaOXA-114 like	Beta-lactam
Cluster382	blaOXA-114e_1_HM104634	blaOXA-114e	blaOXA-114 like	Beta-lactam
Cluster382	blaOXA-114f_1_HM368375	blaOXA-114f	blaOXA-114 like	Beta-lactam
Cluster382	blaOXA-114g_1_HM368376	blaOXA-114g	blaOXA-114 like	Beta-lactam
Cluster375	blaOXA-115_1_EU029998	blaOXA-115	blaOXA-51 like	Beta-lactam
Cluster375	blaOXA-116_1_EU220744	blaOXA-116	blaOXA-51 like	Beta-lactam
Cluster375	blaOXA-117_1_GQ423625	blaOXA-117	blaOXA-51 like	Beta-lactam
Cluster432	blaOXA-118_1_AF371964	blaOXA-118	blaOXA-46 like	Beta-lactam
Cluster432	blaOXA-119_1_DQ767903	blaOXA-119	blaOXA-46 like	Beta-lactam
Cluster375	blaOXA-120_1_EU255289	blaOXA-120	blaOXA-51 like	Beta-lactam
Cluster375	blaOXA-121_1_EU255290	blaOXA-121	blaOXA-51 like	Beta-lactam
Cluster375	blaOXA-122_1_EU255291	blaOXA-122	blaOXA-51 like	Beta-lactam
Cluster375	blaOXA-123_1_EU255292	blaOXA-123	blaOXA-51 like	Beta-lactam
Cluster375	blaOXA-124_1_EU255293	blaOXA-124	blaOXA-51 like	Beta-lactam
Cluster375	blaOXA-125_1_EU255294	blaOXA-125	blaOXA-51 like	Beta-lactam
Cluster375	blaOXA-126_1_EU255295	blaOXA-126	blaOXA-51 like	Beta-lactam
Cluster375	blaOXA-127_1_EU255296	blaOXA-127	blaOXA-51 like	Beta-lactam
Cluster375	blaOXA-128_1_EU375515	blaOXA-128	blaOXA-51 like	Beta-lactam
Cluster424	blaOXA-129_1_FJWZ01000025	blaOXA-129	blaOXA-5/129	Beta-lactam
Cluster375	blaOXA-130_1_EU547445	blaOXA-130	blaOXA-51 like	Beta-lactam
Cluster375	blaOXA-131_1_EU547446	blaOXA-131	blaOXA-51 like	Beta-lactam
Cluster375	blaOXA-132_1_EU547447	blaOXA-132	blaOXA-51 like	Beta-lactam
Cluster356	blaOXA-134_1_HQ122933	blaOXA-134	blaOXA-134 like	Beta-lactam
Cluster375	blaOXA-138_1_EU670845	blaOXA-138	blaOXA-51 like	Beta-lactam
Cluster372	blaOXA-141_1_EF552405	blaOXA-141	blaOXA-2 like	Beta-lactam
Cluster375	blaOXA-144_1_FJ872530	blaOXA-144	blaOXA-51 like	Beta-lactam
Cluster429	blaOXA-145_1_FJ790516	blaOXA-145	blaOXA-7 like	Beta-lactam
Cluster375	blaOXA-148_1_GQ853679	blaOXA-148	blaOXA-51 like	Beta-lactam
Cluster375	blaOXA-149_1_GQ853680	blaOXA-149	blaOXA-51 like	Beta-lactam
Cluster372	blaOXA-15_1_U63835	blaOXA-15	blaOXA-2 like	Beta-lactam
Cluster375	blaOXA-150_1_GQ853681	blaOXA-150	blaOXA-51 like	Beta-lactam
Cluster323	blaOXA-152_1_KP771980	blaOXA-152	blaOXA-62 like	Beta-lactam
Cluster324	blaOXA-157_1_KP771985	blaOXA-157	blaOXA-157	Beta-lactam
Cluster429	blaOXA-16_1_AF043100	blaOXA-16	blaOXA-7 like	Beta-lactam
Cluster372	blaOXA-161_1_GQ202693	blaOXA-161	blaOXA-2 like	Beta-lactam
Cluster439	blaOXA-162_1_GU197550	blaOXA-162	blaOXA-48 like	Beta-lactam
Cluster439	blaOXA-163_1_HQ700343	blaOXA-163	blaOXA-48 like	Beta-lactam
Cluster349	blaOXA-164_1_GU831575	blaOXA-164	blaOXA-58 like	Beta-lactam
Cluster393	blaOXA-166_1_HM488987	blaOXA-166	blaOXA-23 like	Beta-lactam
Cluster393	blaOXA-167_1_HM488988	blaOXA-167	blaOXA-23 like	Beta-lactam
Cluster393	blaOXA-168_1_HM488989	blaOXA-168	blaOXA-23 like	Beta-lactam
Cluster393	blaOXA-171_1_HM488992	blaOXA-171	blaOXA-23 like	Beta-lactam
Cluster375	blaOXA-172_1_HM113558	blaOXA-172	blaOXA-51 like	Beta-lactam
Cluster375	blaOXA-173_1_HM113559	blaOXA-173	blaOXA-51 like	Beta-lactam
Cluster375	blaOXA-174_1_HM113560	blaOXA-174	blaOXA-51 like	Beta-lactam
Cluster375	blaOXA-175_1_HM113561	blaOXA-175	blaOXA-51 like	Beta-lactam
Cluster375	blaOXA-176_1_HM113562	blaOXA-176	blaOXA-51 like	Beta-lactam
Cluster375	blaOXA-177_1_HM113563	blaOXA-177	blaOXA-51 like	Beta-lactam
Cluster375	blaOXA-178_1_HM113564	blaOXA-178	blaOXA-51 like	Beta-lactam
Cluster375	blaOXA-179_1_HM570035	blaOXA-179	blaOXA-51 like	Beta-lactam
Cluster380	blaOXA-18_1_U85514	blaOXA-18	blaOXA-18	Beta-lactam
Cluster375	blaOXA-180_1_HM570036	blaOXA-180	blaOXA-51 like	Beta-lactam
Cluster439	blaOXA-181_1_CM004561	blaOXA-181	blaOXA-48 like	Beta-lactam
Cluster375	blaOXA-194_1_HQ425492	blaOXA-194	blaOXA-51 like	Beta-lactam
Cluster375	blaOXA-195_1_HQ425493	blaOXA-195	blaOXA-51 like	Beta-lactam
Cluster375	blaOXA-196_1_HQ425494	blaOXA-196	blaOXA-51 like	Beta-lactam
Cluster375	blaOXA-197_1_HQ425495	blaOXA-197	blaOXA-51 like	Beta-lactam
Cluster456	blaOXA-198_1_HQ634775	blaOXA-198	blaOXA-198	Beta-lactam
Cluster439	blaOXA-199_1_JN704570	blaOXA-199	blaOXA-48 like	Beta-lactam
Cluster372	blaOXA-2_1_DQ112222	blaOXA-2	blaOXA-2 like	Beta-lactam
Cluster372	blaOXA-2_2_GQ466184	blaOXA-2	blaOXA-2 like	Beta-lactam
Cluster430	blaOXA-20_1_AY307114	blaOXA-20	blaOXA-20 like	Beta-lactam
Cluster430	blaOXA-20_2_AF024602	blaOXA-20	blaOXA-20 like	Beta-lactam
Cluster375	blaOXA-200_1_HQ734811	blaOXA-200	blaOXA-51 like	Beta-lactam
Cluster375	blaOXA-201_1_HQ734812	blaOXA-201	blaOXA-51 like	Beta-lactam
Cluster375	blaOXA-202_1_HQ734813	blaOXA-202	blaOXA-51 like	Beta-lactam
Cluster375	blaOXA-203_1_HQ998857	blaOXA-203	blaOXA-51 like	Beta-lactam
Cluster439	blaOXA-204_1_KP027885	blaOXA-204	blaOXA-48 like	Beta-lactam
Cluster432	blaOXA-205_1_JF800667	blaOXA-205	blaOXA-46 like	Beta-lactam
Cluster375	blaOXA-206_1_AB634250	blaOXA-206	blaOXA-51 like	Beta-lactam
Cluster375	blaOXA-208_1_KF305665	blaOXA-208	blaOXA-51 like	Beta-lactam
Cluster394	blaOXA-209_1_JF268688	blaOXA-209	blaOXA-209	Beta-lactam
Cluster372	blaOXA-21_1_AB626885	blaOXA-21	blaOXA-2 like	Beta-lactam
Cluster372	blaOXA-210_1_JF795487	blaOXA-210	blaOXA-2 like	Beta-lactam
Cluster386	blaOXA-211_1_JN861779	blaOXA-211	blaOXA-211 like	Beta-lactam
Cluster386	blaOXA-212_1_JN861780	blaOXA-212	blaOXA-211 like	Beta-lactam
Cluster384	blaOXA-214_1_JN861782	blaOXA-214	blaOXA-214 like	Beta-lactam
Cluster384	blaOXA-215_1_JN861783	blaOXA-215	blaOXA-214 like	Beta-lactam
Cluster375	blaOXA-216_1_FR865168	blaOXA-216	blaOXA-51 like	Beta-lactam
Cluster375	blaOXA-217_1_JN603240	blaOXA-217	blaOXA-51 like	Beta-lactam
Cluster375	blaOXA-219_1_JN215211	blaOXA-219	blaOXA-51 like	Beta-lactam
Cluster392	blaOXA-22_1_AF064820	blaOXA-22	blaOXA-22	Beta-lactam
Cluster375	blaOXA-223_1_JN248564	blaOXA-223	blaOXA-51 like	Beta-lactam
Cluster369	blaOXA-224_1_JN412067	blaOXA-224	blaOXA-1 like	Beta-lactam
Cluster372	blaOXA-226_1_FJ617207	blaOXA-226	blaOXA-2 like	Beta-lactam
Cluster370	blaOXA-228_1_JQ422053	blaOXA-228	blaOXA-228 like	Beta-lactam
Cluster370	blaOXA-229_1_JQ422052	blaOXA-229	blaOXA-228 like	Beta-lactam
Cluster370	blaOXA-230_1_JQ422054	blaOXA-230	blaOXA-228 like	Beta-lactam
Cluster439	blaOXA-232_1_JX423831	blaOXA-232	blaOXA-48 like	Beta-lactam
Cluster375	blaOXA-234_1_NG_050607	blaOXA-234	blaOXA-51 like	Beta-lactam
Cluster371	blaOXA-235_1_JQ820240	blaOXA-235	blaOXA-235 like	Beta-lactam
Cluster371	blaOXA-236_1_JQ820242	blaOXA-236	blaOXA-235 like	Beta-lactam
Cluster371	blaOXA-237_1_JQ820241	blaOXA-237	blaOXA-235 like	Beta-lactam
Cluster376	blaOXA-24_1_AJ239129	blaOXA-24	blaOXA-24 like	Beta-lactam
Cluster429	blaOXA-240_1_JX089628	blaOXA-240	blaOXA-7 like	Beta-lactam
Cluster375	blaOXA-241_1_JX025021	blaOXA-241	blaOXA-51 like	Beta-lactam
Cluster375	blaOXA-242_1_JX025022	blaOXA-242	blaOXA-51 like	Beta-lactam
Cluster378	blaOXA-243_1_AFRQ01000031	blaOXA-243	blaOXA-243 like	Beta-lactam
Cluster439	blaOXA-244_1_KP659189	blaOXA-244	blaOXA-48 like	Beta-lactam
Cluster439	blaOXA-245_1_JX438001	blaOXA-245	blaOXA-48 like	Beta-lactam
Cluster429	blaOXA-246_1_EU886980	blaOXA-246	blaOXA-7 like	Beta-lactam
Cluster439	blaOXA-247_1_JX893517	blaOXA-247	blaOXA-48 like	Beta-lactam
Cluster375	blaOXA-248_1_HE963769	blaOXA-248	blaOXA-51 like	Beta-lactam
Cluster375	blaOXA-249_1_HE963770	blaOXA-249	blaOXA-51 like	Beta-lactam
Cluster375	blaOXA-250_1_HE963771	blaOXA-250	blaOXA-51 like	Beta-lactam
Cluster429	blaOXA-251_1_JN118546	blaOXA-251	blaOXA-7 like	Beta-lactam
Cluster439	blaOXA-252_1_NG_050608	blaOXA-252	blaOXA-48 like	Beta-lactam
Cluster375	blaOXA-254_1_AB781687	blaOXA-254	blaOXA-51 like	Beta-lactam
Cluster429	blaOXA-256_1_HE616889	blaOXA-256	blaOXA-7 like	Beta-lactam
Cluster370	blaOXA-257_1_KC567681	blaOXA-257	blaOXA-228 like	Beta-lactam
Cluster395	blaOXA-258_1_HE614014	blaOXA-258	blaOXA-258	Beta-lactam
Cluster375	blaOXA-259_1_KF057028	blaOXA-259	blaOXA-51 like	Beta-lactam
Cluster375	blaOXA-260_1_APOR01000009	blaOXA-260	blaOXA-51 like	Beta-lactam
Cluster375	blaOXA-261_1_APQV01000009	blaOXA-261	blaOXA-51 like	Beta-lactam
Cluster375	blaOXA-262_1_APRA01000005	blaOXA-262	blaOXA-51 like	Beta-lactam
Cluster375	blaOXA-263_1_APQY01000006	blaOXA-263	blaOXA-51 like	Beta-lactam
Cluster384	blaOXA-264_1_APQQ01000012	blaOXA-264	blaOXA-214 like	Beta-lactam
Cluster384	blaOXA-265_1_APQR01000003	blaOXA-265	blaOXA-214 like	Beta-lactam
Cluster385	blaOXA-266_1_APPO01000008	blaOXA-266	blaOXA-266	Beta-lactam
Cluster399	blaOXA-267_1_APQH01000006	blaOXA-267	blaOXA-213 like	Beta-lactam
Cluster397	blaOXA-270_1_APQM01000006	blaOXA-270	blaOXA-270 like	Beta-lactam
Cluster397	blaOXA-272_1_LSAL01000001	blaOXA-272	blaOXA-270 like	Beta-lactam
Cluster397	blaOXA-273_1_APQN01000012	blaOXA-273	blaOXA-270 like	Beta-lactam
Cluster345	blaOXA-274_1_APOS01000038	blaOXA-274	blaOXA-274/275	Beta-lactam
Cluster345	blaOXA-275_1_APPJ01000001	blaOXA-275	blaOXA-274/275	Beta-lactam
Cluster371	blaOXA-276_1_APPI01000013	blaOXA-276	blaOXA-235 like	Beta-lactam
Cluster371	blaOXA-277_1_APPQ01000011	blaOXA-277	blaOXA-235 like	Beta-lactam
Cluster371	blaOXA-278_1_KC771279	blaOXA-278	blaOXA-235 like	Beta-lactam
Cluster358	blaOXA-279_1_APOM01000058	blaOXA-279	blaOXA-279 like	Beta-lactam
Cluster386	blaOXA-280_1_APPZ01000001	blaOXA-280	blaOXA-211 like	Beta-lactam
Cluster386	blaOXA-281_1_APON01000041	blaOXA-281	blaOXA-211 like	Beta-lactam
Cluster356	blaOXA-282_1_APQS01000019	blaOXA-282	blaOXA-134 like	Beta-lactam
Cluster356	blaOXA-283_1_AYHO01000005	blaOXA-283	blaOXA-134 like	Beta-lactam
Cluster356	blaOXA-284_1_APRU01000004	blaOXA-284	blaOXA-134 like	Beta-lactam
Cluster356	blaOXA-285_1_APRY01000059	blaOXA-285	blaOXA-134 like	Beta-lactam
Cluster350	blaOXA-286_1_APOI01000030	blaOXA-286	blaOXA-286 like	Beta-lactam
Cluster350	blaOXA-287_1_NG_050609	blaOXA-287	blaOXA-286 like	Beta-lactam
Cluster353	blaOXA-288_1_APRN01000033	blaOXA-288	blaOXA-288	Beta-lactam
Cluster358	blaOXA-289_1_APRM01000005	blaOXA-289	blaOXA-279 like	Beta-lactam
Cluster431	blaOXA-29_1_AJ400619	blaOXA-29	blaOXA-29	Beta-lactam
Cluster358	blaOXA-290_1_APOK01000044	blaOXA-290	blaOXA-279 like	Beta-lactam
Cluster363	blaOXA-291_1_APRL01000010	blaOXA-291	blaOXA-291 like	Beta-lactam
Cluster363	blaOXA-292_1_APRO01000007	blaOXA-292	blaOXA-291 like	Beta-lactam
Cluster363	blaOXA-293_1_NG_050610	blaOXA-293	blaOXA-291 like	Beta-lactam
Cluster365	blaOXA-294_1_APPC01000015	blaOXA-294	BlaOXA-294/295	Beta-lactam
Cluster332	blaOXA-296_1_APOH01000009	blaOXA-296	blaOXA-296	Beta-lactam
Cluster322	blaOXA-297_1_APRR01000006	blaOXA-297	blaOXA-297/298	Beta-lactam
Cluster368	blaOXA-299_1_APQD01000016	blaOXA-299	blaOXA-299	Beta-lactam
Cluster372	blaOXA-3_1_L07945	blaOXA-3	blaOXA-2 like	Beta-lactam
Cluster370	blaOXA-300_1_APPK01000054	blaOXA-300	blaOXA-300/301	Beta-lactam
Cluster370	blaOXA-301_1_APQG01000050	blaOXA-301	blaOXA-300/301	Beta-lactam
Cluster350	blaOXA-303_1_APSD01000035	blaOXA-303	blaOXA-286 like	Beta-lactam
Cluster400	blaOXA-305_1_APPF01000021	blaOXA-305	blaOXA-305	Beta-lactam
Cluster364	blaOXA-306_1_APSB01000022	blaOXA-306	blaOXA-306	Beta-lactam
Cluster357	blaOXA-308_1_APPN01000080	blaOXA-308	blaOXA-308	Beta-lactam
Cluster386	blaOXA-309_1_HF947514	blaOXA-309	blaOXA-211 like	Beta-lactam
Cluster369	blaOXA-31_1_AF294653	blaOXA-31	blaOXA-1 like	Beta-lactam
Cluster375	blaOXA-312_1_KF057029	blaOXA-312	blaOXA-51 like	Beta-lactam
Cluster375	blaOXA-313_1_KF057030	blaOXA-313	blaOXA-51 like	Beta-lactam
Cluster375	blaOXA-314_1_KF057031	blaOXA-314	blaOXA-51 like	Beta-lactam
Cluster375	blaOXA-315_1_KF057032	blaOXA-315	blaOXA-51 like	Beta-lactam
Cluster375	blaOXA-316_1_KF057033	blaOXA-316	blaOXA-51 like	Beta-lactam
Cluster375	blaOXA-317_1_KF057034	blaOXA-317	blaOXA-51 like	Beta-lactam
Cluster372	blaOXA-32_1_AF315351	blaOXA-32	blaOXA-2 like	Beta-lactam
Cluster369	blaOXA-320_1_KF151169	blaOXA-320	blaOXA-1 like	Beta-lactam
Cluster399	blaOXA-322_1_KF203096	blaOXA-322	blaOXA-213 like	Beta-lactam
Cluster399	blaOXA-323_1_KF203097	blaOXA-323	blaOXA-213 like	Beta-lactam
Cluster399	blaOXA-330_1_KF203104	blaOXA-330	blaOXA-213 like	Beta-lactam
Cluster399	blaOXA-331_1_KF203105	blaOXA-331	blaOXA-213 like	Beta-lactam
Cluster399	blaOXA-332_1_KF203106	blaOXA-332	blaOXA-213 like	Beta-lactam
Cluster386	blaOXA-333_1_KF203107	blaOXA-333	blaOXA-211 like	Beta-lactam
Cluster386	blaOXA-334_1_KF203108	blaOXA-334	blaOXA-211 like	Beta-lactam
Cluster356	blaOXA-335_1_KF203109	blaOXA-335	blaOXA-134 like	Beta-lactam
Cluster375	blaOXA-336_1_KF048907	blaOXA-336	blaOXA-51 like	Beta-lactam
Cluster375	blaOXA-337_1_KF048908	blaOXA-337	blaOXA-51 like	Beta-lactam
Cluster375	blaOXA-338_1_KF048909	blaOXA-338	blaOXA-51 like	Beta-lactam
Cluster375	blaOXA-339_1_KF048911	blaOXA-339	blaOXA-51 like	Beta-lactam
Cluster372	blaOXA-34_1_AF350424	blaOXA-34	blaOXA-2 like	Beta-lactam
Cluster375	blaOXA-340_1_KF048912	blaOXA-340	blaOXA-51 like	Beta-lactam
Cluster375	blaOXA-341_1_KF048913	blaOXA-341	blaOXA-51 like	Beta-lactam
Cluster375	blaOXA-342_1_KF048915	blaOXA-342	blaOXA-51 like	Beta-lactam
Cluster375	blaOXA-343_1_KF048916	blaOXA-343	blaOXA-51 like	Beta-lactam
Cluster375	blaOXA-344_1_KF048917	blaOXA-344	blaOXA-51 like	Beta-lactam
Cluster375	blaOXA-345_1_KF048918	blaOXA-345	blaOXA-51 like	Beta-lactam
Cluster375	blaOXA-346_1_KF048919	blaOXA-346	blaOXA-51 like	Beta-lactam
Cluster389	blaOXA-347_1_ACWG01000053	blaOXA-347	blaOXA-347	Beta-lactam
Cluster399	blaOXA-354_1_KF297583	blaOXA-354	blaOXA-213 like	Beta-lactam
Cluster370	blaOXA-355_1_KF297584	blaOXA-355	blaOXA-228 like	Beta-lactam
Cluster370	blaOXA-356_1_KF297585	blaOXA-356	blaOXA-228 like	Beta-lactam
Cluster372	blaOXA-36_1_AF300985	blaOXA-36	blaOXA-2 like	Beta-lactam
Cluster371	blaOXA-360_1_KF421163	blaOXA-360	blaOXA-235 like	Beta-lactam
Cluster356	blaOXA-361_1_KF460531	blaOXA-361	blaOXA-134 like	Beta-lactam
Cluster356	blaOXA-362_1_KF460532	blaOXA-362	blaOXA-134 like	Beta-lactam
Cluster356	blaOXA-363_1_KF460533	blaOXA-363	blaOXA-134 like	Beta-lactam
Cluster375	blaOXA-365_1_KF885217	blaOXA-365	blaOXA-51 like	Beta-lactam
Cluster393	blaOXA-366_1_KP050485	blaOXA-366	blaOXA-23 like	Beta-lactam
Cluster429	blaOXA-368_1_KT736121	blaOXA-368	blaOXA-7 like	Beta-lactam
Cluster430	blaOXA-37_1_AY007784	blaOXA-37	blaOXA-20 like	Beta-lactam
Cluster439	blaOXA-370_1_KJ488943	blaOXA-370	blaOXA-48 like	Beta-lactam
Cluster375	blaOXA-371_1_AB871653	blaOXA-371	blaOXA-51 like	Beta-lactam
Cluster386	blaOXA-373_1_HG931732	blaOXA-373	blaOXA-211 like	Beta-lactam
Cluster375	blaOXA-374_1_KF986255	blaOXA-374	blaOXA-51 like	Beta-lactam
Cluster375	blaOXA-375_1_KF986256	blaOXA-375	blaOXA-51 like	Beta-lactam
Cluster375	blaOXA-376_1_KF986257	blaOXA-376	blaOXA-51 like	Beta-lactam
Cluster375	blaOXA-377_1_KF986258	blaOXA-377	blaOXA-51 like	Beta-lactam
Cluster375	blaOXA-378_1_KF986259	blaOXA-378	blaOXA-51 like	Beta-lactam
Cluster375	blaOXA-379_1_KF986260	blaOXA-379	blaOXA-51 like	Beta-lactam
Cluster375	blaOXA-380_1_KF986261	blaOXA-380	blaOXA-51 like	Beta-lactam
Cluster375	blaOXA-381_1_KJ135344	blaOXA-381	blaOXA-51 like	Beta-lactam
Cluster375	blaOXA-382_1_KJ135345	blaOXA-382	blaOXA-51 like	Beta-lactam
Cluster375	blaOXA-383_1_KF986262	blaOXA-383	blaOXA-51 like	Beta-lactam
Cluster375	blaOXA-384_1_KF986263	blaOXA-384	blaOXA-51 like	Beta-lactam
Cluster375	blaOXA-385_1_KF986253	blaOXA-385	blaOXA-51 like	Beta-lactam
Cluster375	blaOXA-386_1_KF986254	blaOXA-386	blaOXA-51 like	Beta-lactam
Cluster375	blaOXA-387_1_KJ173478	blaOXA-387	blaOXA-51 like	Beta-lactam
Cluster375	blaOXA-388_1_KJ135343	blaOXA-388	blaOXA-51 like	Beta-lactam
Cluster375	blaOXA-389_1_KJ135346	blaOXA-389	blaOXA-51 like	Beta-lactam
Cluster375	blaOXA-390_1_KJ135342	blaOXA-390	blaOXA-51 like	Beta-lactam
Cluster375	blaOXA-391_1_KJ427797	blaOXA-391	blaOXA-51 like	Beta-lactam
Cluster455	blaOXA-395_1_AY306133	blaOXA-395	blaOXA-50 like	Beta-lactam
Cluster455	blaOXA-396_1_AY306134	blaOXA-396	blaOXA-50 like	Beta-lactam
Cluster349	blaOXA-397_1_KM087865	blaOXA-397	blaOXA-58 like	Beta-lactam
Cluster369	blaOXA-4_1_AY162283	blaOXA-4	blaOXA-1 like	Beta-lactam
Cluster375	blaOXA-400_1_KJ780078	blaOXA-400	blaOXA-51 like	Beta-lactam
Cluster375	blaOXA-401_1_KJ780076	blaOXA-401	blaOXA-51 like	Beta-lactam
Cluster375	blaOXA-402_1_JX865391	blaOXA-402	blaOXA-51 like	Beta-lactam
Cluster375	blaOXA-403_1_KJ920337	blaOXA-403	blaOXA-51 like	Beta-lactam
Cluster375	blaOXA-404_1_KJ920338	blaOXA-404	blaOXA-51 like	Beta-lactam
Cluster439	blaOXA-405_1_KM589641	blaOXA-405	blaOXA-48 like	Beta-lactam
Cluster375	blaOXA-406_1_KJ584915	blaOXA-406	blaOXA-51 like	Beta-lactam
Cluster375	blaOXA-407_1_KJ584916	blaOXA-407	blaOXA-51 like	Beta-lactam
Cluster375	blaOXA-408_1_KJ584917	blaOXA-408	blaOXA-51 like	Beta-lactam
Cluster375	blaOXA-409_1_KJ584918	blaOXA-409	blaOXA-51 like	Beta-lactam
Cluster375	blaOXA-410_1_KJ584919	blaOXA-410	blaOXA-51 like	Beta-lactam
Cluster375	blaOXA-411_1_KJ584920	blaOXA-411	blaOXA-51 like	Beta-lactam
Cluster375	blaOXA-412_1_KJ584921	blaOXA-412	blaOXA-51 like	Beta-lactam
Cluster375	blaOXA-413_1_KJ584922	blaOXA-413	blaOXA-51 like	Beta-lactam
Cluster375	blaOXA-414_1_KJ584914	blaOXA-414	blaOXA-51 like	Beta-lactam
Cluster372	blaOXA-415_1_KJ865754	blaOXA-415	blaOXA-2 like	Beta-lactam
Cluster439	blaOXA-416_1_KP264119	blaOXA-416	blaOXA-48 like	Beta-lactam
Cluster397	blaOXA-417_1_KM220587	blaOXA-417	blaOXA-270 like	Beta-lactam
Cluster370	blaOXA-418_1_KJ997966	blaOXA-418	blaOXA-228 like	Beta-lactam
Cluster349	blaOXA-420_1_AB983359	blaOXA-420	blaOXA-58 like	Beta-lactam
Cluster397	blaOXA-421_1_KM401566	blaOXA-421	blaOXA-270 like	Beta-lactam
Cluster375	blaOXA-424_1_KM588352	blaOXA-424	blaOXA-51 like	Beta-lactam
Cluster375	blaOXA-425_1_KM588353	blaOXA-425	blaOXA-51 like	Beta-lactam
Cluster375	blaOXA-426_1_KM588354	blaOXA-426	blaOXA-51 like	Beta-lactam
Cluster448	blaOXA-427_1_KX827604	blaOXA-427	blaOXA-427	Beta-lactam
Cluster375	blaOXA-429_1_KM979376	blaOXA-429	blaOXA-51 like	Beta-lactam
Cluster375	blaOXA-430_1_KM979377	blaOXA-430	blaOXA-51 like	Beta-lactam
Cluster375	blaOXA-431_1_KM979378	blaOXA-431	blaOXA-51 like	Beta-lactam
Cluster375	blaOXA-432_1_KM979379	blaOXA-432	blaOXA-51 like	Beta-lactam
Cluster375	blaOXA-433_1_KM979380	blaOXA-433	blaOXA-51 like	Beta-lactam
Cluster393	blaOXA-435_1_KP144324	blaOXA-435	blaOXA-23 like	Beta-lactam
Cluster440	blaOXA-436_1_KT959105	blaOXA-436	blaOXA-436/535	Beta-lactam
Cluster439	blaOXA-438_1_KP410734	blaOXA-438	blaOXA-48 like	Beta-lactam
Cluster439	blaOXA-439_1_KP727573	blaOXA-439	blaOXA-48 like	Beta-lactam
Cluster375	blaOXA-441_1_JX865394	blaOXA-441	blaOXA-51 like	Beta-lactam
Cluster375	blaOXA-442_1_KP844571	blaOXA-442	blaOXA-51 like	Beta-lactam
Cluster377	blaOXA-443_1_LC030178	blaOXA-443	blaOXA-443	Beta-lactam
Cluster429	blaOXA-454_1_LC037981	blaOXA-454	blaOXA-7 like	Beta-lactam
Cluster378	blaOXA-457_1_KP903887	blaOXA-457	blaOXA-243 like	Beta-lactam
Cluster378	blaOXA-458_1_KP903888	blaOXA-458	blaOXA-243 like	Beta-lactam
Cluster378	blaOXA-459_1_KP903889	blaOXA-459	blaOXA-243 like	Beta-lactam
Cluster432	blaOXA-46_1_AF317511	blaOXA-46	blaOXA-46 like	Beta-lactam
Cluster478	blaOXA-464_1_KU721146	blaOXA-464	blaOXA-464 like	Beta-lactam
Cluster439	blaOXA-48_1_AY236073	blaOXA-48	blaOXA-48 like	Beta-lactam
Cluster375	blaOXA-480_1_KR872296	blaOXA-480	blaOXA-51 like	Beta-lactam
Cluster393	blaOXA-482_1_KP264124	blaOXA-482	blaOXA-23 like	Beta-lactam
Cluster393	blaOXA-483_1_KP264125	blaOXA-483	blaOXA-23 like	Beta-lactam
Cluster439	blaOXA-484_1_KR401105	blaOXA-484	blaOXA-48 like	Beta-lactam
Cluster455	blaOXA-485_1_LLNM01000004	blaOXA-485	blaOXA-50 like	Beta-lactam
Cluster455	blaOXA-486_1_AY597426	blaOXA-486	blaOXA-50 like	Beta-lactam
Cluster455	blaOXA-488_1_CP017969	blaOXA-488	blaOXA-50 like	Beta-lactam
Cluster393	blaOXA-49_1_AY288523	blaOXA-49	blaOXA-23 like	Beta-lactam
Cluster478	blaOXA-490_1_KU721147	blaOXA-490	blaOXA-464 like	Beta-lactam
Cluster478	blaOXA-491_1_KU721148	blaOXA-491	blaOXA-464 like	Beta-lactam
Cluster455	blaOXA-494_1_AY597430	blaOXA-494	blaOXA-50 like	Beta-lactam
Cluster356	blaOXA-496_1_KT200608	blaOXA-496	blaOXA-134 like	Beta-lactam
Cluster375	blaOXA-497_1_LKJZ01000136	blaOXA-497	blaOXA-51 like	Beta-lactam
Cluster455	blaOXA-50_1_AY306130	blaOXA-50	blaOXA-50 like	Beta-lactam
Cluster397	blaOXA-500_1_JMNQ01000002	blaOXA-500	blaOXA-270 like	Beta-lactam
Cluster397	blaOXA-501_1_KU167110	blaOXA-501	blaOXA-270 like	Beta-lactam
Cluster397	blaOXA-502_1_KU167111	blaOXA-502	blaOXA-270 like	Beta-lactam
Cluster397	blaOXA-503_1_KU167109	blaOXA-503	blaOXA-270 like	Beta-lactam
Cluster439	blaOXA-505_1_KU531433	blaOXA-505	blaOXA-48 like	Beta-lactam
Cluster397	blaOXA-506_1_KU571454	blaOXA-506	blaOXA-270 like	Beta-lactam
Cluster375	blaOXA-507_1_KU551305	blaOXA-507	blaOXA-51 like	Beta-lactam
Cluster375	blaOXA-508_1_KU596972	blaOXA-508	blaOXA-51 like	Beta-lactam
Cluster375	blaOXA-509_1_KU692025	blaOXA-509	blaOXA-51 like	Beta-lactam
Cluster375	blaOXA-51_1_DQ385606	blaOXA-51	blaOXA-51 like	Beta-lactam
Cluster375	blaOXA-510_1_JX865393	blaOXA-510	blaOXA-51 like	Beta-lactam
Cluster375	blaOXA-511_1_KU710720	blaOXA-511	blaOXA-51 like	Beta-lactam
Cluster349	blaOXA-512_1_KU726870	blaOXA-512	blaOXA-58 like	Beta-lactam
Cluster439	blaOXA-514_1_KU866382	blaOXA-514	blaOXA-48 like	Beta-lactam
Cluster439	blaOXA-515_1_KU866383	blaOXA-515	blaOXA-48 like	Beta-lactam
Cluster375	blaOXA-516_1_KU871391	blaOXA-516	blaOXA-51 like	Beta-lactam
Cluster439	blaOXA-517_1_KU878974	blaOXA-517	blaOXA-48 like	Beta-lactam
Cluster439	blaOXA-519_1_KX349732	blaOXA-519	blaOXA-48 like	Beta-lactam
Cluster375	blaOXA-521_1_KX462701	blaOXA-521	blaOXA-51 like	Beta-lactam
Cluster397	blaOXA-522_1_KX599408	blaOXA-522	blaOXA-270 like	Beta-lactam
Cluster375	blaOXA-523_1_KX599401	blaOXA-523	blaOXA-51 like	Beta-lactam
Cluster375	blaOXA-524_1_KX599402	blaOXA-524	blaOXA-51 like	Beta-lactam
Cluster375	blaOXA-525_1_KX599406	blaOXA-525	blaOXA-51 like	Beta-lactam
Cluster397	blaOXA-526_1_KX599409	blaOXA-526	blaOXA-270 like	Beta-lactam
Cluster375	blaOXA-528_1_KX599407	blaOXA-528	blaOXA-51 like	Beta-lactam
Cluster375	blaOXA-529_1_KX599405	blaOXA-529	blaOXA-51 like	Beta-lactam
Cluster375	blaOXA-530_1_KX599398	blaOXA-530	blaOXA-51 like	Beta-lactam
Cluster375	blaOXA-531_1_KX599400	blaOXA-531	blaOXA-51 like	Beta-lactam
Cluster375	blaOXA-532_1_KX609247	blaOXA-532	blaOXA-51 like	Beta-lactam
Cluster397	blaOXA-533_1_KX668472	blaOXA-533	blaOXA-270 like	Beta-lactam
Cluster369	blaOXA-534_1_KX714285	blaOXA-534	blaOXA-1 like	Beta-lactam
Cluster440	blaOXA-535_1_KX828709	blaOXA-535	blaOXA-436/535	Beta-lactam
Cluster375	blaOXA-536_1_KX859240	blaOXA-536	blaOXA-51 like	Beta-lactam
Cluster371	blaOXA-537_1_KX360747	blaOXA-537	blaOXA-235 like	Beta-lactam
Cluster439	blaOXA-538_1_KX827284	blaOXA-538	blaOXA-48 like	Beta-lactam
Cluster372	blaOXA-539_1_KY094077	blaOXA-539	blaOXA-2 like	Beta-lactam
Cluster441	blaOXA-54_1_AY500137	blaOXA-54	blaOXA-54	Beta-lactam
Cluster372	blaOXA-540_1_KJ138219	blaOXA-540	blaOXA-2 like	Beta-lactam
Cluster372	blaOXA-541_1_FM179467	blaOXA-541	blaOXA-2 like	Beta-lactam
Cluster375	blaOXA-545_1_KY674541	blaOXA-545	blaOXA-51 like	Beta-lactam
Cluster439	blaOXA-546_1_KY682756	blaOXA-546	blaOXA-48 like	Beta-lactam
Cluster439	blaOXA-547_1_KY684124	blaOXA-547	blaOXA-48 like	Beta-lactam
Cluster262	blaOXA-548_1_KY682750	blaOXA-548	blaOXA-548 like	Beta-lactam
Cluster262	blaOXA-549_1_KY682751	blaOXA-549	blaOXA-548 like	Beta-lactam
Cluster296	blaOXA-55_1_AY343493	blaOXA-55	blaOXA-55 like	Beta-lactam
Cluster262	blaOXA-550_1_KY682752	blaOXA-550	blaOXA-548 like	Beta-lactam
Cluster262	blaOXA-551_1_KY682753	blaOXA-551	blaOXA-548 like	Beta-lactam
Cluster262	blaOXA-552_1_KY682754	blaOXA-552	blaOXA-548 like	Beta-lactam
Cluster262	blaOXA-553_1_KY682755	blaOXA-553	blaOXA-548 like	Beta-lactam
Cluster375	blaOXA-554_1_KY126221	blaOXA-554	blaOXA-51 like	Beta-lactam
Cluster375	blaOXA-555_1_KY126224	blaOXA-555	blaOXA-51 like	Beta-lactam
Cluster375	blaOXA-556_1_KY126231	blaOXA-556	blaOXA-51 like	Beta-lactam
Cluster375	blaOXA-557_1_KY126232	blaOXA-557	blaOXA-51 like	Beta-lactam
Cluster375	blaOXA-558_1_KY126234	blaOXA-558	blaOXA-51 like	Beta-lactam
Cluster375	blaOXA-559_1_KY126237	blaOXA-559	blaOXA-51 like	Beta-lactam
Cluster375	blaOXA-560_1_KY126238	blaOXA-560	blaOXA-51 like	Beta-lactam
Cluster375	blaOXA-561_1_KY126240	blaOXA-561	blaOXA-51 like	Beta-lactam
Cluster375	blaOXA-562_1_KY126241	blaOXA-562	blaOXA-51 like	Beta-lactam
Cluster397	blaOXA-564_1_KY767022	blaOXA-564	blaOXA-270 like	Beta-lactam
Cluster393	blaOXA-565_1_KY883665	blaOXA-565	blaOXA-23 like	Beta-lactam
Cluster439	blaOXA-566_1_MF099636	blaOXA-566	blaOXA-48 like	Beta-lactam
Cluster349	blaOXA-58_1_AY665723	blaOXA-58	blaOXA-58 like	Beta-lactam
Cluster412	blaOXA-60c_1_AY664505	blaOXA-60c	blaOXA-60 like	Beta-lactam
Cluster412	blaOXA-60d_1_AY664506	blaOXA-60d	blaOXA-60 like	Beta-lactam
Cluster375	blaOXA-64_1_AY750907	blaOXA-64	blaOXA-51 like	Beta-lactam
Cluster375	blaOXA-65_1_AY750908	blaOXA-65	blaOXA-51 like	Beta-lactam
Cluster375	blaOXA-66_1_AY750909	blaOXA-66	blaOXA-51 like	Beta-lactam
Cluster375	blaOXA-67_1_DQ491200	blaOXA-67	blaOXA-51 like	Beta-lactam
Cluster375	blaOXA-68_1_AY750910	blaOXA-68	blaOXA-51 like	Beta-lactam
Cluster375	blaOXA-69_1_AY859527	blaOXA-69	blaOXA-51 like	Beta-lactam
Cluster375	blaOXA-70_1_AY750912	blaOXA-70	blaOXA-51 like	Beta-lactam
Cluster375	blaOXA-71_1_AY750913	blaOXA-71	blaOXA-51 like	Beta-lactam
Cluster429	blaOXA-74_1_EU161636	blaOXA-74	blaOXA-7 like	Beta-lactam
Cluster375	blaOXA-75_1_AY859529	blaOXA-75	blaOXA-51 like	Beta-lactam
Cluster375	blaOXA-76_1_AY949203	blaOXA-76	blaOXA-51 like	Beta-lactam
Cluster375	blaOXA-77_1_AY949202	blaOXA-77	blaOXA-51 like	Beta-lactam
Cluster375	blaOXA-78_1_AY862132	blaOXA-78	blaOXA-51 like	Beta-lactam
Cluster375	blaOXA-79_1_EU019534	blaOXA-79	blaOXA-51 like	Beta-lactam
Cluster375	blaOXA-80_1_EU019535	blaOXA-80	blaOXA-51 like	Beta-lactam
Cluster375	blaOXA-82_1_DQ987479	blaOXA-82	blaOXA-51 like	Beta-lactam
Cluster375	blaOXA-83_1_DQ309277	blaOXA-83	blaOXA-51 like	Beta-lactam
Cluster375	blaOXA-84_1_DQ309276	blaOXA-84	blaOXA-51 like	Beta-lactam
Cluster459	blaOXA-85_1_JANA01000064	blaOXA-85	blaOXA-85	Beta-lactam
Cluster375	blaOXA-86_1_DQ149247	blaOXA-86	blaOXA-51 like	Beta-lactam
Cluster375	blaOXA-87_1_DQ348075	blaOXA-87	blaOXA-51 like	Beta-lactam
Cluster375	blaOXA-88_1_DQ392963	blaOXA-88	blaOXA-51 like	Beta-lactam
Cluster375	blaOXA-89_1_DQ445683	blaOXA-89	blaOXA-51 like	Beta-lactam
Cluster391	blaOXA-9_1_KQ089875	blaOXA-9	blaOXA-9	Beta-lactam
Cluster375	blaOXA-90_1_EU547443	blaOXA-90	blaOXA-51 like	Beta-lactam
Cluster375	blaOXA-91_1_DQ519086	blaOXA-91	blaOXA-51 like	Beta-lactam
Cluster375	blaOXA-92_1_DQ335566	blaOXA-92	blaOXA-51 like	Beta-lactam
Cluster375	blaOXA-93_1_DQ519087	blaOXA-93	blaOXA-51 like	Beta-lactam
Cluster375	blaOXA-94_1_DQ519088	blaOXA-94	blaOXA-51 like	Beta-lactam
Cluster375	blaOXA-95_1_DQ519089	blaOXA-95	blaOXA-51 like	Beta-lactam
Cluster349	blaOXA-96_1_DQ519090	blaOXA-96	blaOXA-58 like	Beta-lactam
Cluster349	blaOXA-97_1_EF102240	blaOXA-97	blaOXA-58 like	Beta-lactam
Cluster375	blaOXA-98_1_EU255288	blaOXA-98	blaOXA-51 like	Beta-lactam
Cluster375	blaOXA-99_1_DQ888718	blaOXA-99	blaOXA-51 like	Beta-lactam
Cluster296	blaOXA-SHE_1_AY066004	blaOXA-SHE	blaOXA-55 like	Beta-lactam
Cluster288	blaOXY-1-1_1_Z30177	blaOXY-1-1	blaOXY-1-1 like	Beta-lactam
Cluster288	blaOXY-1-2_2_AJ871864	blaOXY-1-2	blaOXY-1-1 like	Beta-lactam
Cluster288	blaOXY-1-3_3_AY077482	blaOXY-1-3	blaOXY-1-1 like	Beta-lactam
Cluster288	blaOXY-1-4_4_AY077483	blaOXY-1-4	blaOXY-1-1 like	Beta-lactam
Cluster288	blaOXY-1-5_5_AY077486	blaOXY-1-5	blaOXY-1-1 like	Beta-lactam
Cluster288	blaOXY-1-6_6_Y17715	blaOXY-1-6	blaOXY-1-1 like	Beta-lactam
Cluster288	blaOXY-1-7_7_M27459	blaOXY-1-7	blaOXY-1-1 like	Beta-lactam
Cluster295	blaOXY-2-1_1_AJ871866	blaOXY-2-1	blaOXY-2-1 like	Beta-lactam
Cluster295	blaOXY-2-10_10_FJ785626	blaOXY-2-10	blaOXY-2-1 like	Beta-lactam
Cluster295	blaOXY-2-2_2_AJ871867	blaOXY-2-2	blaOXY-2-1 like	Beta-lactam
Cluster295	blaOXY-2-3_3_AY077488	blaOXY-2-3	blaOXY-2-1 like	Beta-lactam
Cluster295	blaOXY-2-5_5_AY077487	blaOXY-2-5	blaOXY-2-1 like	Beta-lactam
Cluster295	blaOXY-2-6_6_AY077485	blaOXY-2-6	blaOXY-2-1 like	Beta-lactam
Cluster295	blaOXY-2-7_7_Z49084	blaOXY-2-7	blaOXY-2-1 like	Beta-lactam
Cluster295	blaOXY-2-8_8_AY055205	blaOXY-2-8	blaOXY-2-1 like	Beta-lactam
Cluster295	blaOXY-2-9_9_FJ785625	blaOXY-2-9	blaOXY-2-1 like	Beta-lactam
Cluster302	blaOXY-3-1_1_AF491278	blaOXY-3-1	blaOXY-3-1	Beta-lactam
Cluster288	blaOXY-4-1_1_AY077481	blaOXY-4-1	blaOXY-1-1 like	Beta-lactam
Cluster288	blaOXY-5-1_1_AJ871868	blaOXY-5-1	blaOXY-1-1 like	Beta-lactam
Cluster288	blaOXY-5-2_2_AJ871871	blaOXY-5-2	blaOXY-1-1 like	Beta-lactam
Cluster288	blaOXY-6-1_1_AJ871873	blaOXY-6-1	blaOXY-1-1 like	Beta-lactam
Cluster288	blaOXY-6-2_2_AJ871875	blaOXY-6-2	blaOXY-1-1 like	Beta-lactam
Cluster288	blaOXY-6-3_3_AJ871876	blaOXY-6-3	blaOXY-1-1 like	Beta-lactam
Cluster288	blaOXY-6-4_4_AJ871877	blaOXY-6-4	blaOXY-1-1 like	Beta-lactam
Cluster309	blaPAM-1_1_AB858498	blaPAM-1	blaPAM-1	Beta-lactam
Cluster129	blaPAO_1_AY083595	blaPAO	blaPAO	Beta-lactam
Cluster129	blaPAO_2_FJ666065	blaPAO	blaPAO	Beta-lactam
Cluster129	blaPAO_3_FJ666073	blaPAO	blaPAO	Beta-lactam
Cluster129	blaPAO_4_AY083592	blaPAO	blaPAO	Beta-lactam
Cluster273	blaPAU-1_1_MH053445	blaPAU-1	blaPAU-1	Beta-lactam
Cluster314	blaPEDO-1_1_KP109677	blaPEDO-1	blaPEDO-1	Beta-lactam
Cluster321	blaPEDO-2_1_KP109678	blaPEDO-2	blaPEDO-2	Beta-lactam
Cluster537	blaPEDO-3_1_KP109679	blaPEDO-3	blaPEDO-3	Beta-lactam
Cluster214	blaPER-1_1_GU944725	blaPER-1	blaPER-1 like	Beta-lactam
Cluster215	blaPER-2_1_X93314	blaPER-2	blaPER-2	Beta-lactam
Cluster214	blaPER-3_1_AY740681	blaPER-3	blaPER-1 like	Beta-lactam
Cluster214	blaPER-4_1_EU748544	blaPER-4	blaPER-1 like	Beta-lactam
Cluster214	blaPER-5_1_FJ627180	blaPER-5	blaPER-1 like	Beta-lactam
Cluster216	blaPER-6_1_GQ396303	blaPER-6	blaPER-6	Beta-lactam
Cluster214	blaPER-7_1_HQ713678	blaPER-7	blaPER-1 like	Beta-lactam
Cluster283	blaPLA-3A_1_AY507663	blaPLA-3A	blaPLA	Beta-lactam
Cluster283	blaPLA-4A_1_AY507664	blaPLA-4A	blaPLA	Beta-lactam
Cluster283	blaPLA-5A_1_DQ249871	blaPLA-5A	blaPLA	Beta-lactam
Cluster283	blaPLA-6A_1_DQ251478	blaPLA-6A	blaPLA	Beta-lactam
Cluster283	blaPLA1a_1_AY302757	blaPLA1a	blaPLA	Beta-lactam
Cluster283	blaPLA2a_1_AY307385	blaPLA2a	blaPLA	Beta-lactam
Cluster212	blaPME-1_1_HQ541434	blaPME-1	blaPME-1	Beta-lactam
Cluster258	blaRAHN-1_1_GU645205	blaRAHN-1	blaRAHN-1	Beta-lactam
Cluster258	blaRAHN-1_2_AF338038	blaRAHN-1	blaRAHN-1	Beta-lactam
Cluster259	blaRAHN-2_2_HM114350	blaRAHN-2	blaRAHN-2	Beta-lactam
Cluster225	blaROB-1_1_DQ840517	blaROB-1	blaROB-1	Beta-lactam
Cluster225	blaROB-1_2_AF022114	blaROB-1	blaROB-1	Beta-lactam
Cluster198	blaSGM-1_1_AAQG01000013	blaSGM-1	blaSGM-1	Beta-lactam
Cluster206	blaSGM-2_1_AP010803	blaSGM-2	blaSGM-2	Beta-lactam
Cluster191	blaSGM-5_1_NG049987	blaSGM-5	blaSGM-5	Beta-lactam
Cluster190	blaSGM-6_1_NG049988	blaSGM-6	blaSGM-6/7	Beta-lactam
Cluster190	blaSGM-7_1_NG050614	blaSGM-7	blaSGM-6/7	Beta-lactam
Cluster242	blaSHV-1_1_AF148850	blaSHV-1	blaSHV	Beta-lactam
Cluster242	blaSHV-100_1_AM941846	blaSHV-100	blaSHV	Beta-lactam
Cluster242	blaSHV-101_1_EU155018	blaSHV-101	blaSHV	Beta-lactam
Cluster242	blaSHV-102_1_EU024485	blaSHV-102	blaSHV	Beta-lactam
Cluster242	blaSHV-103_1_EU032604	blaSHV-103	blaSHV	Beta-lactam
Cluster242	blaSHV-104_1_EU274581	blaSHV-104	blaSHV	Beta-lactam
Cluster242	blaSHV-105_1_FJ194944	blaSHV-105	blaSHV	Beta-lactam
Cluster242	blaSHV-106_1_AM922307	blaSHV-106	blaSHV	Beta-lactam
Cluster242	blaSHV-107_1_AM922308	blaSHV-107	blaSHV	Beta-lactam
Cluster242	blaSHV-108_1_AM922309	blaSHV-108	blaSHV	Beta-lactam
Cluster242	blaSHV-109_1_EU418913	blaSHV-109	blaSHV	Beta-lactam
Cluster242	blaSHV-11_1_X98101	blaSHV-11	blaSHV	Beta-lactam
Cluster242	blaSHV-110_1_HQ877615	blaSHV-110	blaSHV	Beta-lactam
Cluster242	blaSHV-111_1_AB372881	blaSHV-111	blaSHV	Beta-lactam
Cluster242	blaSHV-119_1_JX192924	blaSHV-119	blaSHV	Beta-lactam
Cluster242	blaSHV-12_1_KF976405	blaSHV-12	blaSHV	Beta-lactam
Cluster242	blaSHV-120_1_JF812965	blaSHV-120	blaSHV	Beta-lactam
Cluster242	blaSHV-121_1_GQ428198	blaSHV-121	blaSHV	Beta-lactam
Cluster242	blaSHV-128_1_GU932590	blaSHV-128	blaSHV	Beta-lactam
Cluster242	blaSHV-129_1_GU827715	blaSHV-129	blaSHV	Beta-lactam
Cluster242	blaSHV-13_1_AF164577	blaSHV-13	blaSHV	Beta-lactam
Cluster242	blaSHV-132_1_GU981741	blaSHV-132	blaSHV	Beta-lactam
Cluster242	blaSHV-133_1_AB551737	blaSHV-133	blaSHV	Beta-lactam
Cluster242	blaSHV-134_1_HM559945	blaSHV-134	blaSHV	Beta-lactam
Cluster242	blaSHV-135_1_HQ637576	blaSHV-135	blaSHV	Beta-lactam
Cluster242	blaSHV-137_1_HQ661363	blaSHV-137	blaSHV	Beta-lactam
Cluster242	blaSHV-14_1_AF226622	blaSHV-14	blaSHV	Beta-lactam
Cluster242	blaSHV-141_1_JQ388884	blaSHV-141	blaSHV	Beta-lactam
Cluster242	blaSHV-142_1_JQ029959	blaSHV-142	blaSHV	Beta-lactam
Cluster242	blaSHV-143_1_JQ341060	blaSHV-143	blaSHV	Beta-lactam
Cluster242	blaSHV-144_1_JQ926986	blaSHV-144	blaSHV	Beta-lactam
Cluster242	blaSHV-145_1_JX013655	blaSHV-145	blaSHV	Beta-lactam
Cluster242	blaSHV-147_1_JX121114	blaSHV-147	blaSHV	Beta-lactam
Cluster242	blaSHV-148_1_JX121115	blaSHV-148	blaSHV	Beta-lactam
Cluster242	blaSHV-149_1_JX121116	blaSHV-149	blaSHV	Beta-lactam
Cluster242	blaSHV-15_1_AJ011428	blaSHV-15	blaSHV	Beta-lactam
Cluster242	blaSHV-150_1_JX121117	blaSHV-150	blaSHV	Beta-lactam
Cluster242	blaSHV-151_1_JX121118	blaSHV-151	blaSHV	Beta-lactam
Cluster242	blaSHV-152_1_JX121119	blaSHV-152	blaSHV	Beta-lactam
Cluster242	blaSHV-153_1_JX121120	blaSHV-153	blaSHV	Beta-lactam
Cluster242	blaSHV-154_1_JX121121	blaSHV-154	blaSHV	Beta-lactam
Cluster242	blaSHV-155_1_JX121122	blaSHV-155	blaSHV	Beta-lactam
Cluster242	blaSHV-156_1_JX121123	blaSHV-156	blaSHV	Beta-lactam
Cluster242	blaSHV-157_1_JX121124	blaSHV-157	blaSHV	Beta-lactam
Cluster242	blaSHV-158_1_JX121125	blaSHV-158	blaSHV	Beta-lactam
Cluster242	blaSHV-159_1_JX121126	blaSHV-159	blaSHV	Beta-lactam
Cluster242	blaSHV-16_1_AF072684	blaSHV-16	blaSHV	Beta-lactam
Cluster242	blaSHV-160_1_JX121127	blaSHV-160	blaSHV	Beta-lactam
Cluster242	blaSHV-161_1_JX121128	blaSHV-161	blaSHV	Beta-lactam
Cluster242	blaSHV-162_1_JX121129	blaSHV-162	blaSHV	Beta-lactam
Cluster242	blaSHV-163_1_JX121130	blaSHV-163	blaSHV	Beta-lactam
Cluster242	blaSHV-164_1_HE981194	blaSHV-164	blaSHV	Beta-lactam
Cluster242	blaSHV-165_1_JX121131	blaSHV-165	blaSHV	Beta-lactam
Cluster242	blaSHV-168_1_JX870080	blaSHV-168	blaSHV	Beta-lactam
Cluster242	blaSHV-172_1_KF513177	blaSHV-172	blaSHV	Beta-lactam
Cluster242	blaSHV-173_1_KF513178	blaSHV-173	blaSHV	Beta-lactam
Cluster242	blaSHV-178_1_KF705209	blaSHV-178	blaSHV	Beta-lactam
Cluster242	blaSHV-179_1_KF705208	blaSHV-179	blaSHV	Beta-lactam
Cluster242	blaSHV-18_1_AF132290	blaSHV-18	blaSHV	Beta-lactam
Cluster242	blaSHV-180_1_KP050487	blaSHV-180	blaSHV	Beta-lactam
Cluster242	blaSHV-182_1_KP050489	blaSHV-182	blaSHV	Beta-lactam
Cluster242	blaSHV-183_1_HG934764	blaSHV-183	blaSHV	Beta-lactam
Cluster242	blaSHV-185_1_KM233164	blaSHV-185	blaSHV	Beta-lactam
Cluster242	blaSHV-186_1_KM233165	blaSHV-186	blaSHV	Beta-lactam
Cluster242	blaSHV-187_1_LN515533	blaSHV-187	blaSHV	Beta-lactam
Cluster242	blaSHV-188_1_LN515534	blaSHV-188	blaSHV	Beta-lactam
Cluster242	blaSHV-189_1_KP050494	blaSHV-189	blaSHV	Beta-lactam
Cluster242	blaSHV-190_1_KP868753	blaSHV-190	blaSHV	Beta-lactam
Cluster242	blaSHV-191_1_KP868754	blaSHV-191	blaSHV	Beta-lactam
Cluster242	blaSHV-193_1_KR347170	blaSHV-193	blaSHV	Beta-lactam
Cluster242	blaSHV-194_1_KX421191	blaSHV-194	blaSHV	Beta-lactam
Cluster242	blaSHV-195_1_KX619652	blaSHV-195	blaSHV	Beta-lactam
Cluster242	blaSHV-196_1_KX714286	blaSHV-196	blaSHV	Beta-lactam
Cluster242	blaSHV-197_1_KT946904	blaSHV-197	blaSHV	Beta-lactam
Cluster242	blaSHV-198_1_MF281086	blaSHV-198	blaSHV	Beta-lactam
Cluster242	blaSHV-199_1_MF373391	blaSHV-199	blaSHV	Beta-lactam
Cluster242	blaSHV-1b-b_1_DQ166783	blaSHV-1b-b	blaSHV	Beta-lactam
Cluster242	blaSHV-200_1_MF871643	blaSHV-200	blaSHV	Beta-lactam
Cluster242	blaSHV-203_1_MG028656	blaSHV-203	blaSHV	Beta-lactam
Cluster242	blaSHV-204_1_MH243356	blaSHV-204	blaSHV	Beta-lactam
Cluster242	blaSHV-24_1_AB023477	blaSHV-24	blaSHV	Beta-lactam
Cluster242	blaSHV-25_1_AF208796	blaSHV-25	blaSHV	Beta-lactam
Cluster242	blaSHV-26_1_AF227204	blaSHV-26	blaSHV	Beta-lactam
Cluster242	blaSHV-27_1_AF293345	blaSHV-27	blaSHV	Beta-lactam
Cluster242	blaSHV-28_1_AF299299	blaSHV-28	blaSHV	Beta-lactam
Cluster242	blaSHV-2a_1_X98102	blaSHV-2a	blaSHV	Beta-lactam
Cluster242	blaSHV-3_1_KX092356	blaSHV-3	blaSHV	Beta-lactam
Cluster242	blaSHV-30_1_AY661885	blaSHV-30	blaSHV	Beta-lactam
Cluster242	blaSHV-31_1_AY277255	blaSHV-31	blaSHV	Beta-lactam
Cluster242	blaSHV-32_1_AY037778	blaSHV-32	blaSHV	Beta-lactam
Cluster242	blaSHV-33_1_AY037779	blaSHV-33	blaSHV	Beta-lactam
Cluster242	blaSHV-34_1_AY036620	blaSHV-34	blaSHV	Beta-lactam
Cluster242	blaSHV-35_1_AY070258	blaSHV-35	blaSHV	Beta-lactam
Cluster242	blaSHV-36_1_AF467947	blaSHV-36	blaSHV	Beta-lactam
Cluster242	blaSHV-37_1_AF467948	blaSHV-37	blaSHV	Beta-lactam
Cluster242	blaSHV-38_1_AY079099	blaSHV-38	blaSHV	Beta-lactam
Cluster242	blaSHV-40_1_AF535128	blaSHV-40	blaSHV	Beta-lactam
Cluster242	blaSHV-41_1_AF535129	blaSHV-41	blaSHV	Beta-lactam
Cluster242	blaSHV-42_1_AF535130	blaSHV-42	blaSHV	Beta-lactam
Cluster242	blaSHV-43_1_AY065991	blaSHV-43	blaSHV	Beta-lactam
Cluster242	blaSHV-44_1_AY259119	blaSHV-44	blaSHV	Beta-lactam
Cluster242	blaSHV-45_1_AF547625	blaSHV-45	blaSHV	Beta-lactam
Cluster242	blaSHV-46_1_AY210887	blaSHV-46	blaSHV	Beta-lactam
Cluster242	blaSHV-48_1_AY263404	blaSHV-48	blaSHV	Beta-lactam
Cluster242	blaSHV-49_1_AY528718	blaSHV-49	blaSHV	Beta-lactam
Cluster242	blaSHV-5_1_X55640	blaSHV-5	blaSHV	Beta-lactam
Cluster242	blaSHV-50_1_AY288915	blaSHV-50	blaSHV	Beta-lactam
Cluster242	blaSHV-51_1_AY289548	blaSHV-51	blaSHV	Beta-lactam
Cluster242	blaSHV-52_1_HQ845196	blaSHV-52	blaSHV	Beta-lactam
Cluster242	blaSHV-55_1_DQ054528	blaSHV-55	blaSHV	Beta-lactam
Cluster242	blaSHV-56_1_EU586041	blaSHV-56	blaSHV	Beta-lactam
Cluster242	blaSHV-57_1_AY223863	blaSHV-57	blaSHV	Beta-lactam
Cluster242	blaSHV-59_1_AY790341	blaSHV-59	blaSHV	Beta-lactam
Cluster242	blaSHV-60_1_AB302939	blaSHV-60	blaSHV	Beta-lactam
Cluster242	blaSHV-61_1_AJ866284	blaSHV-61	blaSHV	Beta-lactam
Cluster242	blaSHV-62_1_AJ866285	blaSHV-62	blaSHV	Beta-lactam
Cluster242	blaSHV-63_1_EU342351	blaSHV-63	blaSHV	Beta-lactam
Cluster242	blaSHV-64_1_DQ174304	blaSHV-64	blaSHV	Beta-lactam
Cluster242	blaSHV-65_1_DQ174305	blaSHV-65	blaSHV	Beta-lactam
Cluster242	blaSHV-66_1_DQ174306	blaSHV-66	blaSHV	Beta-lactam
Cluster242	blaSHV-67_1_DQ174307	blaSHV-67	blaSHV	Beta-lactam
Cluster242	blaSHV-69_1_DQ174308	blaSHV-69	blaSHV	Beta-lactam
Cluster242	blaSHV-7_1_U20270	blaSHV-7	blaSHV	Beta-lactam
Cluster242	blaSHV-70_1_DQ013287	blaSHV-70	blaSHV	Beta-lactam
Cluster242	blaSHV-71_1_AM176546	blaSHV-71	blaSHV	Beta-lactam
Cluster242	blaSHV-72_1_AM176547	blaSHV-72	blaSHV	Beta-lactam
Cluster242	blaSHV-73_1_AM176548	blaSHV-73	blaSHV	Beta-lactam
Cluster242	blaSHV-74_1_AM176549	blaSHV-74	blaSHV	Beta-lactam
Cluster242	blaSHV-75_1_AM176550	blaSHV-75	blaSHV	Beta-lactam
Cluster242	blaSHV-76_1_AM176551	blaSHV-76	blaSHV	Beta-lactam
Cluster242	blaSHV-77_1_EF373975	blaSHV-77	blaSHV	Beta-lactam
Cluster242	blaSHV-78_1_AM176553	blaSHV-78	blaSHV	Beta-lactam
Cluster242	blaSHV-79_1_AM176554	blaSHV-79	blaSHV	Beta-lactam
Cluster242	blaSHV-8_1_U92041	blaSHV-8	blaSHV	Beta-lactam
Cluster242	blaSHV-80_1_AM176555	blaSHV-80	blaSHV	Beta-lactam
Cluster242	blaSHV-81_1_AM176556	blaSHV-81	blaSHV	Beta-lactam
Cluster242	blaSHV-82_1_AM176557	blaSHV-82	blaSHV	Beta-lactam
Cluster242	blaSHV-85_1_DQ322460	blaSHV-85	blaSHV	Beta-lactam
Cluster242	blaSHV-86_1_DQ328802	blaSHV-86	blaSHV	Beta-lactam
Cluster242	blaSHV-89_1_DQ193536	blaSHV-89	blaSHV	Beta-lactam
Cluster242	blaSHV-93_1_EF373969	blaSHV-93	blaSHV	Beta-lactam
Cluster242	blaSHV-94_1_EF373970	blaSHV-94	blaSHV	Beta-lactam
Cluster242	blaSHV-95_1_EF373972	blaSHV-95	blaSHV	Beta-lactam
Cluster242	blaSHV-96_1_EF373971	blaSHV-96	blaSHV	Beta-lactam
Cluster242	blaSHV-97_1_EF373973	blaSHV-97	blaSHV	Beta-lactam
Cluster242	blaSHV-98_1_AM941844	blaSHV-98	blaSHV	Beta-lactam
Cluster242	blaSHV-99_1_AM941845	blaSHV-99	blaSHV	Beta-lactam
Cluster352	blaSMB-1_1_AB636283	blaSMB-1	blaSMB-1	Beta-lactam
Cluster320	blaSPG-1_1_KP109680	blaSPG-1	blaSPG-1	Beta-lactam
Cluster167	blaSRT-1_1_AB008454	blaSRT-1	blaSST/SRT	Beta-lactam
Cluster167	blaSRT-2_1_AY524276	blaSRT-2	blaSST/SRT	Beta-lactam
Cluster167	blaSST-1_1_AB008455	blaSST-1	blaSST/SRT	Beta-lactam
Cluster317	blaTEM-10_1_AF093512	blaTEM-10	blaTEM	Beta-lactam
Cluster317	blaTEM-101_1_AF495873	blaTEM-101	blaTEM	Beta-lactam
Cluster317	blaTEM-102_1_AY040093	blaTEM-102	blaTEM	Beta-lactam
Cluster317	blaTEM-104_1_AF516719	blaTEM-104	blaTEM	Beta-lactam
Cluster317	blaTEM-105_1_AF516720	blaTEM-105	blaTEM	Beta-lactam
Cluster317	blaTEM-106_1_AY101578	blaTEM-106	blaTEM	Beta-lactam
Cluster317	blaTEM-107_1_AY101764	blaTEM-107	blaTEM	Beta-lactam
Cluster317	blaTEM-108_1_AF506748	blaTEM-108	blaTEM	Beta-lactam
Cluster317	blaTEM-109_1_AY628175	blaTEM-109	blaTEM	Beta-lactam
Cluster317	blaTEM-11_1_AY874537	blaTEM-11	blaTEM	Beta-lactam
Cluster317	blaTEM-110_1_AY072920	blaTEM-110	blaTEM	Beta-lactam
Cluster317	blaTEM-111_1_AF468003	blaTEM-111	blaTEM	Beta-lactam
Cluster317	blaTEM-112_1_AY589493	blaTEM-112	blaTEM	Beta-lactam
Cluster317	blaTEM-113_1_AY589494	blaTEM-113	blaTEM	Beta-lactam
Cluster317	blaTEM-114_1_AY589495	blaTEM-114	blaTEM	Beta-lactam
Cluster317	blaTEM-115_1_AF535127	blaTEM-115	blaTEM	Beta-lactam
Cluster317	blaTEM-116_1_AY425988	blaTEM-116	blaTEM	Beta-lactam
Cluster317	blaTEM-12_1_M88143	blaTEM-12	blaTEM	Beta-lactam
Cluster317	blaTEM-120_1_AY243512	blaTEM-120	blaTEM	Beta-lactam
Cluster317	blaTEM-121_1_AY307374	blaTEM-121	blaTEM	Beta-lactam
Cluster317	blaTEM-122_1_AY307100	blaTEM-122	blaTEM	Beta-lactam
Cluster317	blaTEM-123_1_AY327539	blaTEM-123	blaTEM	Beta-lactam
Cluster317	blaTEM-124_1_AY327540	blaTEM-124	blaTEM	Beta-lactam
Cluster317	blaTEM-125_1_AY628176	blaTEM-125	blaTEM	Beta-lactam
Cluster317	blaTEM-126_1_AY628199	blaTEM-126	blaTEM	Beta-lactam
Cluster317	blaTEM-127_1_AY368236	blaTEM-127	blaTEM	Beta-lactam
Cluster317	blaTEM-128_1_AY368237	blaTEM-128	blaTEM	Beta-lactam
Cluster317	blaTEM-129_1_AJ746225	blaTEM-129	blaTEM	Beta-lactam
Cluster317	blaTEM-130_1_AJ866988	blaTEM-130	blaTEM	Beta-lactam
Cluster317	blaTEM-131_1_AY436361	blaTEM-131	blaTEM	Beta-lactam
Cluster317	blaTEM-132_1_AY491682	blaTEM-132	blaTEM	Beta-lactam
Cluster317	blaTEM-133_1_AY528425	blaTEM-133	blaTEM	Beta-lactam
Cluster317	blaTEM-134_1_AY574271	blaTEM-134	blaTEM	Beta-lactam
Cluster317	blaTEM-135_1_GQ896333	blaTEM-135	blaTEM	Beta-lactam
Cluster317	blaTEM-136_1_AY826417	blaTEM-136	blaTEM	Beta-lactam
Cluster317	blaTEM-137_1_AM286274	blaTEM-137	blaTEM	Beta-lactam
Cluster317	blaTEM-138_1_AY853593	blaTEM-138	blaTEM	Beta-lactam
Cluster317	blaTEM-139_1_DQ072853	blaTEM-139	blaTEM	Beta-lactam
Cluster317	blaTEM-141_1_AY956335	blaTEM-141	blaTEM	Beta-lactam
Cluster317	blaTEM-142_1_DQ388882	blaTEM-142	blaTEM	Beta-lactam
Cluster317	blaTEM-143_1_DQ075245	blaTEM-143	blaTEM	Beta-lactam
Cluster317	blaTEM-144_1_AM049400	blaTEM-144	blaTEM	Beta-lactam
Cluster317	blaTEM-145_1_DQ105528	blaTEM-145	blaTEM	Beta-lactam
Cluster317	blaTEM-146_1_DQ105529	blaTEM-146	blaTEM	Beta-lactam
Cluster317	blaTEM-147_1_DQ279850	blaTEM-147	blaTEM	Beta-lactam
Cluster317	blaTEM-148_1_AM087454	blaTEM-148	blaTEM	Beta-lactam
Cluster317	blaTEM-149_1_DQ369751	blaTEM-149	blaTEM	Beta-lactam
Cluster317	blaTEM-15_1_AM849805	blaTEM-15	blaTEM	Beta-lactam
Cluster317	blaTEM-150_1_AM183304	blaTEM-150	blaTEM	Beta-lactam
Cluster317	blaTEM-151_1_DQ834729	blaTEM-151	blaTEM	Beta-lactam
Cluster317	blaTEM-152_1_DQ834728	blaTEM-152	blaTEM	Beta-lactam
Cluster317	blaTEM-153_1_KC149518	blaTEM-153	blaTEM	Beta-lactam
Cluster317	blaTEM-154_1_FJ807656	blaTEM-154	blaTEM	Beta-lactam
Cluster317	blaTEM-155_1_DQ679961	blaTEM-155	blaTEM	Beta-lactam
Cluster317	blaTEM-156_1_AM941159	blaTEM-156	blaTEM	Beta-lactam
Cluster317	blaTEM-157_1_DQ909059	blaTEM-157	blaTEM	Beta-lactam
Cluster317	blaTEM-158_1_EF534736	blaTEM-158	blaTEM	Beta-lactam
Cluster317	blaTEM-159_1_EF136376	blaTEM-159	blaTEM	Beta-lactam
Cluster317	blaTEM-16_1_X65254	blaTEM-16	blaTEM	Beta-lactam
Cluster317	blaTEM-160_1_EF136377	blaTEM-160	blaTEM	Beta-lactam
Cluster317	blaTEM-162_1_EF468463	blaTEM-162	blaTEM	Beta-lactam
Cluster317	blaTEM-163_1_EU815939	blaTEM-163	blaTEM	Beta-lactam
Cluster317	blaTEM-164_1_EU274580	blaTEM-164	blaTEM	Beta-lactam
Cluster317	blaTEM-166_1_FJ197316	blaTEM-166	blaTEM	Beta-lactam
Cluster317	blaTEM-167_1_FJ360884	blaTEM-167	blaTEM	Beta-lactam
Cluster317	blaTEM-168_1_FJ919776	blaTEM-168	blaTEM	Beta-lactam
Cluster317	blaTEM-169_1_KP012538	blaTEM-169	blaTEM	Beta-lactam
Cluster317	blaTEM-17_1_Y14574	blaTEM-17	blaTEM	Beta-lactam
Cluster317	blaTEM-171_1_GQ149347	blaTEM-171	blaTEM	Beta-lactam
Cluster317	blaTEM-176_1_GU550123	blaTEM-176	blaTEM	Beta-lactam
Cluster317	blaTEM-177_1_FN652295	blaTEM-177	blaTEM	Beta-lactam
Cluster317	blaTEM-178_1_X97254	blaTEM-178	blaTEM	Beta-lactam
Cluster317	blaTEM-181_1_KM977568	blaTEM-181	blaTEM	Beta-lactam
Cluster317	blaTEM-182_1_HQ317449	blaTEM-182	blaTEM	Beta-lactam
Cluster317	blaTEM-183_1_HQ529916	blaTEM-183	blaTEM	Beta-lactam
Cluster317	blaTEM-184_1_FR848831	blaTEM-184	blaTEM	Beta-lactam
Cluster317	blaTEM-185_1_JF795538	blaTEM-185	blaTEM	Beta-lactam
Cluster317	blaTEM-186_1_JN227084	blaTEM-186	blaTEM	Beta-lactam
Cluster317	blaTEM-187_1_HM246246	blaTEM-187	blaTEM	Beta-lactam
Cluster317	blaTEM-188_1_JN211012	blaTEM-188	blaTEM	Beta-lactam
Cluster317	blaTEM-189_1_JN254627	blaTEM-189	blaTEM	Beta-lactam
Cluster317	blaTEM-19_1_JX042489	blaTEM-19	blaTEM	Beta-lactam
Cluster317	blaTEM-190_1_JN416112	blaTEM-190	blaTEM	Beta-lactam
Cluster317	blaTEM-191_1_KY432484	blaTEM-191	blaTEM	Beta-lactam
Cluster317	blaTEM-193_1_JN935135	blaTEM-193	blaTEM	Beta-lactam
Cluster317	blaTEM-194_1_JN935136	blaTEM-194	blaTEM	Beta-lactam
Cluster317	blaTEM-195_1_JN935137	blaTEM-195	blaTEM	Beta-lactam
Cluster317	blaTEM-196_1_JQ034306	blaTEM-196	blaTEM	Beta-lactam
Cluster317	blaTEM-197_1_HQ877606	blaTEM-197	blaTEM	Beta-lactam
Cluster317	blaTEM-198_1_AB700703	blaTEM-198	blaTEM	Beta-lactam
Cluster317	blaTEM-1A_1_HM749966	blaTEM-1A	blaTEM	Beta-lactam
Cluster317	blaTEM-1B_1_AY458016	blaTEM-1B	blaTEM	Beta-lactam
Cluster317	blaTEM-1C_1_FJ560503	blaTEM-1C	blaTEM	Beta-lactam
Cluster317	blaTEM-1D_1_AF188200	blaTEM-1D	blaTEM	Beta-lactam
Cluster317	blaTEM-2_1_X54606	blaTEM-2	blaTEM	Beta-lactam
Cluster317	blaTEM-2_2_AJ251946	blaTEM-2	blaTEM	Beta-lactam
Cluster317	blaTEM-20_1_EU527189	blaTEM-20	blaTEM	Beta-lactam
Cluster317	blaTEM-201_1_JX310327	blaTEM-201	blaTEM	Beta-lactam
Cluster317	blaTEM-205_1_KC900516	blaTEM-205	blaTEM	Beta-lactam
Cluster317	blaTEM-206_1_KC783461	blaTEM-206	blaTEM	Beta-lactam
Cluster317	blaTEM-207_1_KC818234	blaTEM-207	blaTEM	Beta-lactam
Cluster317	blaTEM-208_1_KC865667	blaTEM-208	blaTEM	Beta-lactam
Cluster317	blaTEM-209_1_KF240808	blaTEM-209	blaTEM	Beta-lactam
Cluster317	blaTEM-21_1_Y17582	blaTEM-21	blaTEM	Beta-lactam
Cluster317	blaTEM-210_1_KJ484630	blaTEM-210	blaTEM	Beta-lactam
Cluster317	blaTEM-211_1_KF513179	blaTEM-211	blaTEM	Beta-lactam
Cluster317	blaTEM-212_1_KF481968	blaTEM-212	blaTEM	Beta-lactam
Cluster317	blaTEM-213_1_LJEE02000034	blaTEM-213	blaTEM	Beta-lactam
Cluster317	blaTEM-214_1_KP050491	blaTEM-214	blaTEM	Beta-lactam
Cluster317	blaTEM-215_1_KP050492	blaTEM-215	blaTEM	Beta-lactam
Cluster317	blaTEM-216_1_KF944358	blaTEM-216	blaTEM	Beta-lactam
Cluster317	blaTEM-217_1_HG934763	blaTEM-217	blaTEM	Beta-lactam
Cluster317	blaTEM-219_1_KM114268	blaTEM-219	blaTEM	Beta-lactam
Cluster317	blaTEM-22_1_Y17583	blaTEM-22	blaTEM	Beta-lactam
Cluster317	blaTEM-220_1_KM998962	blaTEM-220	blaTEM	Beta-lactam
Cluster317	blaTEM-224_1_KU664545	blaTEM-224	blaTEM	Beta-lactam
Cluster317	blaTEM-225_1_KY432403	blaTEM-225	blaTEM	Beta-lactam
Cluster317	blaTEM-226_1_KY646301	blaTEM-226	blaTEM	Beta-lactam
Cluster317	blaTEM-227_1_KY418040	blaTEM-227	blaTEM	Beta-lactam
Cluster317	blaTEM-229_1_MG821356	blaTEM-229	blaTEM	Beta-lactam
Cluster317	blaTEM-230_1_MG821377	blaTEM-230	blaTEM	Beta-lactam
Cluster317	blaTEM-231_1_MG821378	blaTEM-231	blaTEM	Beta-lactam
Cluster317	blaTEM-232_1_MH079593	blaTEM-232	blaTEM	Beta-lactam
Cluster317	blaTEM-233_1_MH270416	blaTEM-233	blaTEM	Beta-lactam
Cluster317	blaTEM-234_1_MH243353	blaTEM-234	blaTEM	Beta-lactam
Cluster317	blaTEM-24_1_GQ293500	blaTEM-24	blaTEM	Beta-lactam
Cluster317	blaTEM-26_1_LDCJ01000052	blaTEM-26	blaTEM	Beta-lactam
Cluster317	blaTEM-28_1_U37195	blaTEM-28	blaTEM	Beta-lactam
Cluster317	blaTEM-29_1_DQ269440	blaTEM-29	blaTEM	Beta-lactam
Cluster317	blaTEM-3_1_X64523	blaTEM-3	blaTEM	Beta-lactam
Cluster317	blaTEM-30_1_AJ437107	blaTEM-30	blaTEM	Beta-lactam
Cluster317	blaTEM-32_1_CXLQ01000061	blaTEM-32	blaTEM	Beta-lactam
Cluster317	blaTEM-33_1_GU371926	blaTEM-33	blaTEM	Beta-lactam
Cluster317	blaTEM-34_1_KC292503	blaTEM-34	blaTEM	Beta-lactam
Cluster317	blaTEM-35_1_KP860986	blaTEM-35	blaTEM	Beta-lactam
Cluster317	blaTEM-36_1_KY305958	blaTEM-36	blaTEM	Beta-lactam
Cluster317	blaTEM-4_1_LK391770	blaTEM-4	blaTEM	Beta-lactam
Cluster317	blaTEM-40_1_FR717535	blaTEM-40	blaTEM	Beta-lactam
Cluster317	blaTEM-43_1_U95363	blaTEM-43	blaTEM	Beta-lactam
Cluster317	blaTEM-45_1_X95401	blaTEM-45	blaTEM	Beta-lactam
Cluster317	blaTEM-47_1_Y10279	blaTEM-47	blaTEM	Beta-lactam
Cluster317	blaTEM-48_1_Y10280	blaTEM-48	blaTEM	Beta-lactam
Cluster317	blaTEM-49_1_Y10281	blaTEM-49	blaTEM	Beta-lactam
Cluster317	blaTEM-52_1_Y13612	blaTEM-52	blaTEM	Beta-lactam
Cluster317	blaTEM-52B_1_AF027199	blaTEM-52B	blaTEM	Beta-lactam
Cluster317	blaTEM-52C_2_EF141186	blaTEM-52C	blaTEM	Beta-lactam
Cluster317	blaTEM-53_1_AF104441	blaTEM-53	blaTEM	Beta-lactam
Cluster317	blaTEM-54_1_AF104442	blaTEM-54	blaTEM	Beta-lactam
Cluster317	blaTEM-55_1_DQ286729	blaTEM-55	blaTEM	Beta-lactam
Cluster317	blaTEM-57_1_FJ405211	blaTEM-57	blaTEM	Beta-lactam
Cluster317	blaTEM-6_1_X57972	blaTEM-6	blaTEM	Beta-lactam
Cluster317	blaTEM-60_1_AF047171	blaTEM-60	blaTEM	Beta-lactam
Cluster317	blaTEM-63_1_AF332513	blaTEM-63	blaTEM	Beta-lactam
Cluster317	blaTEM-67_1_AF091113	blaTEM-67	blaTEM	Beta-lactam
Cluster317	blaTEM-68_1_AJ239002	blaTEM-68	blaTEM	Beta-lactam
Cluster317	blaTEM-70_1_AF188199	blaTEM-70	blaTEM	Beta-lactam
Cluster317	blaTEM-71_1_AF203816	blaTEM-71	blaTEM	Beta-lactam
Cluster317	blaTEM-72_1_AF157553	blaTEM-72	blaTEM	Beta-lactam
Cluster317	blaTEM-76_1_AF190694	blaTEM-76	blaTEM	Beta-lactam
Cluster317	blaTEM-77_1_AF190695	blaTEM-77	blaTEM	Beta-lactam
Cluster317	blaTEM-78_1_AF190693	blaTEM-78	blaTEM	Beta-lactam
Cluster317	blaTEM-79_1_AF190692	blaTEM-79	blaTEM	Beta-lactam
Cluster317	blaTEM-8_1_X65252	blaTEM-8	blaTEM	Beta-lactam
Cluster317	blaTEM-80_1_AF347054	blaTEM-80	blaTEM	Beta-lactam
Cluster317	blaTEM-81_1_AF427127	blaTEM-81	blaTEM	Beta-lactam
Cluster317	blaTEM-82_1_AF427128	blaTEM-82	blaTEM	Beta-lactam
Cluster317	blaTEM-83_1_AF427129	blaTEM-83	blaTEM	Beta-lactam
Cluster317	blaTEM-84_1_AF427130	blaTEM-84	blaTEM	Beta-lactam
Cluster317	blaTEM-85_1_AJ277414	blaTEM-85	blaTEM	Beta-lactam
Cluster317	blaTEM-86_1_AJ277415	blaTEM-86	blaTEM	Beta-lactam
Cluster317	blaTEM-87_1_AF250872	blaTEM-87	blaTEM	Beta-lactam
Cluster317	blaTEM-88_1_AY027590	blaTEM-88	blaTEM	Beta-lactam
Cluster317	blaTEM-9_1_KY271103	blaTEM-9	blaTEM	Beta-lactam
Cluster317	blaTEM-90_1_AF351241	blaTEM-90	blaTEM	Beta-lactam
Cluster317	blaTEM-91_1_AB049569	blaTEM-91	blaTEM	Beta-lactam
Cluster317	blaTEM-92_1_AF143804	blaTEM-92	blaTEM	Beta-lactam
Cluster317	blaTEM-93_1_AJ318093	blaTEM-93	blaTEM	Beta-lactam
Cluster317	blaTEM-95_1_AJ308558	blaTEM-95	blaTEM	Beta-lactam
Cluster317	blaTEM-96_1_AY092401	blaTEM-96	blaTEM	Beta-lactam
Cluster317	blaTEM-97_1_AF397067	blaTEM-97	blaTEM	Beta-lactam
Cluster317	blaTEM-98_1_AF397068	blaTEM-98	blaTEM	Beta-lactam
Cluster317	blaTEM-99_1_AF397066	blaTEM-99	blaTEM	Beta-lactam
Cluster329	blaTER-1_1_FJ263091	blaTER-1	blaTER	Beta-lactam
Cluster329	blaTER-2_1_FJ263090	blaTER-2	blaTER	Beta-lactam
Cluster157	blaTRU_1_EU046614	blaTRU	blaTRU	Beta-lactam
Cluster499	blaTUS-1_1_AF441287	blaTUS-1	blaTUS-1	Beta-lactam
Cluster243	blaVEB-1_1_HM370393	blaVEB-1	blaVEB	Beta-lactam
Cluster243	blaVEB-3_1_AY536519	blaVEB-3	blaVEB	Beta-lactam
Cluster433	blaVIM-13_1_DQ365886	blaVIM-13	blaVIM-13/47	Beta-lactam
Cluster419	blaVIM-19_1_FJ499397	blaVIM-19	blaVIM-1 like	Beta-lactam
Cluster419	blaVIM-2_1_AF302086	blaVIM-2	blaVIM-1 like	Beta-lactam
Cluster419	blaVIM-25_1_HM750249	blaVIM-25	blaVIM-1 like	Beta-lactam
Cluster419	blaVIM-27_1_HQ858608	blaVIM-27	blaVIM-1 like	Beta-lactam
Cluster419	blaVIM-29_1_JX311308	blaVIM-29	blaVIM-1 like	Beta-lactam
Cluster419	blaVIM-31_1_JN982330	blaVIM-31	blaVIM-1 like	Beta-lactam
Cluster419	blaVIM-32_1_JN676230	blaVIM-32	blaVIM-1 like	Beta-lactam
Cluster419	blaVIM-33_1_JX258134	blaVIM-33	blaVIM-1 like	Beta-lactam
Cluster419	blaVIM-34_1_JX013656	blaVIM-34	blaVIM-1 like	Beta-lactam
Cluster419	blaVIM-37_1_JX982636	blaVIM-37	blaVIM-1 like	Beta-lactam
Cluster419	blaVIM-38_1_KC469971	blaVIM-38	blaVIM-1 like	Beta-lactam
Cluster419	blaVIM-39_1_KF131539	blaVIM-39	blaVIM-1 like	Beta-lactam
Cluster419	blaVIM-4_1_EU581706	blaVIM-4	blaVIM-1 like	Beta-lactam
Cluster419	blaVIM-42_1_KP071470	blaVIM-42	blaVIM-1 like	Beta-lactam
Cluster419	blaVIM-43_1_KP096412	blaVIM-43	blaVIM-1 like	Beta-lactam
Cluster433	blaVIM-47_1_KT954134	blaVIM-47	blaVIM-13/47	Beta-lactam
Cluster419	blaVIM-49_1_KU663374	blaVIM-49	blaVIM-1 like	Beta-lactam
Cluster419	blaVIM-5_1_DQ023222	blaVIM-5	blaVIM-1 like	Beta-lactam
Cluster419	blaVIM-52_1_KX349731	blaVIM-52	blaVIM-1 like	Beta-lactam
Cluster419	blaVIM-57_1_MH450217	blaVIM-57	blaVIM-1 like	Beta-lactam
Cluster487	blaVMB-1_1_MN719868	blaVMB-1	blaVMB-1	Beta-lactam
Cluster244	blaZ_1_CP000704	blaZ	blaZ	Beta-lactam
Cluster335	blaZ_10_FR823292	blaZ	blaZ	Beta-lactam
Cluster244	blaZ_100_LTMH01000008	blaZ	blaZ	Beta-lactam
Cluster244	blaZ_101_LTLP01000099	blaZ	blaZ	Beta-lactam
Cluster244	blaZ_102_MLQA01000023	blaZ	blaZ	Beta-lactam
Cluster244	blaZ_103_FQSJ01000009	blaZ	blaZ	Beta-lactam
Cluster244	blaZ_104_FQHI01000006	blaZ	blaZ	Beta-lactam
Cluster244	blaZ_105_FQJS01000007	blaZ	blaZ	Beta-lactam
Cluster244	blaZ_106_FQHX01000011	blaZ	blaZ	Beta-lactam
Cluster244	blaZ_107_FQDM01000011	blaZ	blaZ	Beta-lactam
Cluster244	blaZ_108_FQPO01000005	blaZ	blaZ	Beta-lactam
Cluster244	blaZ_109_AOAS01000022	blaZ	blaZ	Beta-lactam
Cluster244	blaZ_11_AJ400722	blaZ	blaZ	Beta-lactam
Cluster244	blaZ_110_AJCZ01000013	blaZ	blaZ	Beta-lactam
Cluster244	blaZ_111_AJCN01000010	blaZ	blaZ	Beta-lactam
Cluster244	blaZ_112_AKGL01000044	blaZ	blaZ	Beta-lactam
Cluster244	blaZ_113_AHVS01000008	blaZ	blaZ	Beta-lactam
Cluster244	blaZ_114_NC_013379	blaZ	blaZ	Beta-lactam
Cluster244	blaZ_115_FN433596	blaZ	blaZ	Beta-lactam
Cluster244	blaZ_116_NC_013348	blaZ	blaZ	Beta-lactam
Cluster244	blaZ_117_ACHE01000004	blaZ	blaZ	Beta-lactam
Cluster244	blaZ_118_NC_004461	blaZ	blaZ	Beta-lactam
Cluster244	blaZ_119_NZ_CANQ01000029	blaZ	blaZ	Beta-lactam
Cluster201	blaZ_12_M15195	blaZ	blaZ	Beta-lactam
Cluster244	blaZ_120_NZ_ALWG01000005	blaZ	blaZ	Beta-lactam
Cluster244	blaZ_121_AIWM01000014	blaZ	blaZ	Beta-lactam
Cluster244	blaZ_122_NZ_AJGE01000057	blaZ	blaZ	Beta-lactam
Cluster244	blaZ_123_NC_013653	blaZ	blaZ	Beta-lactam
Cluster244	blaZ_124_NC_013944	blaZ	blaZ	Beta-lactam
Cluster244	blaZ_125_CP003194	blaZ	blaZ	Beta-lactam
Cluster244	blaZ_126_NC_013374	blaZ	blaZ	Beta-lactam
Cluster244	blaZ_127_ACFR01000018	blaZ	blaZ	Beta-lactam
Cluster244	blaZ_128_GQ900471	blaZ	blaZ	Beta-lactam
Cluster244	blaZ_13_KF471116	blaZ	blaZ	Beta-lactam
Cluster244	blaZ_130_AHKZ01000073	blaZ	blaZ	Beta-lactam
Cluster244	blaZ_131_GQ900485	blaZ	blaZ	Beta-lactam
Cluster244	blaZ_132_AHVO01000010	blaZ	blaZ	Beta-lactam
Cluster244	blaZ_133_AIDT01000014	blaZ	blaZ	Beta-lactam
Cluster244	blaZ_134_NZ_AJGE01000047	blaZ	blaZ	Beta-lactam
Cluster244	blaZ_135_AB811795	blaZ	blaZ	Beta-lactam
Cluster244	blaZ_136_NZ_ALWE01000009	blaZ	blaZ	Beta-lactam
Cluster244	blaZ_137_GQ915265	blaZ	blaZ	Beta-lactam
Cluster244	blaZ_138_CP003979	blaZ	blaZ	Beta-lactam
Cluster244	blaZ_14_JBAG01000015	blaZ	blaZ	Beta-lactam
Cluster244	blaZ_15_JAZQ01000018	blaZ	blaZ	Beta-lactam
Cluster244	blaZ_16_JBTH01000015	blaZ	blaZ	Beta-lactam
Cluster244	blaZ_17_JDDF01000008	blaZ	blaZ	Beta-lactam
Cluster244	blaZ_18_JBQW01000016	blaZ	blaZ	Beta-lactam
Cluster244	blaZ_19_JBMK01000007	blaZ	blaZ	Beta-lactam
Cluster244	blaZ_2_CP000731	blaZ	blaZ	Beta-lactam
Cluster244	blaZ_20_JBVX01000014	blaZ	blaZ	Beta-lactam
Cluster244	blaZ_21_JGQH01000014	blaZ	blaZ	Beta-lactam
Cluster244	blaZ_22_JCHI01000035	blaZ	blaZ	Beta-lactam
Cluster244	blaZ_23_JBND01000015	blaZ	blaZ	Beta-lactam
Cluster244	blaZ_24_JBLQ01000018	blaZ	blaZ	Beta-lactam
Cluster244	blaZ_25_JBKK01000017	blaZ	blaZ	Beta-lactam
Cluster244	blaZ_26_JBJP01000007	blaZ	blaZ	Beta-lactam
Cluster244	blaZ_27_JDGZ01000043	blaZ	blaZ	Beta-lactam
Cluster244	blaZ_28_JDYO01000009	blaZ	blaZ	Beta-lactam
Cluster244	blaZ_29_JDXN01000019	blaZ	blaZ	Beta-lactam
Cluster244	blaZ_3_CP000732	blaZ	blaZ	Beta-lactam
Cluster244	blaZ_30_JGUQ01000012	blaZ	blaZ	Beta-lactam
Cluster244	blaZ_31_JIFU01000008	blaZ	blaZ	Beta-lactam
Cluster244	blaZ_32_JINH01000005	blaZ	blaZ	Beta-lactam
Cluster244	blaZ_33_JIXQ01000012	blaZ	blaZ	Beta-lactam
Cluster244	blaZ_34_JJAO01000008	blaZ	blaZ	Beta-lactam
Cluster244	blaZ_35_JIVZ01000012	blaZ	blaZ	Beta-lactam
Cluster244	blaZ_36_JITV01000006	blaZ	blaZ	Beta-lactam
Cluster244	blaZ_37_JIFD01000012	blaZ	blaZ	Beta-lactam
Cluster244	blaZ_38_NZ_JEMM01000040	blaZ	blaZ	Beta-lactam
Cluster244	blaZ_39_JHTU01000073	blaZ	blaZ	Beta-lactam
Cluster244	blaZ_4_X04121	blaZ	blaZ	Beta-lactam
Cluster244	blaZ_40_NZ_AZBT01000050	blaZ	blaZ	Beta-lactam
Cluster244	blaZ_41_AENR01000015	blaZ	blaZ	Beta-lactam
Cluster244	blaZ_42_CCEE01000006	blaZ	blaZ	Beta-lactam
Cluster244	blaZ_43_NZ_CAVU010000015	blaZ	blaZ	Beta-lactam
Cluster244	blaZ_44_NZ_JWJJ01000015	blaZ	blaZ	Beta-lactam
Cluster244	blaZ_45_CP010941	blaZ	blaZ	Beta-lactam
Cluster244	blaZ_46_CP010944	blaZ	blaZ	Beta-lactam
Cluster244	blaZ_47_NZ_JYGF01000020	blaZ	blaZ	Beta-lactam
Cluster244	blaZ_48_CFPA01000022	blaZ	blaZ	Beta-lactam
Cluster244	blaZ_49_CVLS01000543	blaZ	blaZ	Beta-lactam
Cluster244	blaZ_5_AJ302698	blaZ	blaZ	Beta-lactam
Cluster244	blaZ_50_KR230047	blaZ	blaZ	Beta-lactam
Cluster244	blaZ_51_NZ_JVWO01000108	blaZ	blaZ	Beta-lactam
Cluster244	blaZ_52_NZ_JVWM01000127	blaZ	blaZ	Beta-lactam
Cluster244	blaZ_53_NZ_JUXQ01000001	blaZ	blaZ	Beta-lactam
Cluster244	blaZ_54_NZ_JVRB01000003	blaZ	blaZ	Beta-lactam
Cluster244	blaZ_55_NZ_JVLY01000044	blaZ	blaZ	Beta-lactam
Cluster244	blaZ_56_NZ_JUMU01000089	blaZ	blaZ	Beta-lactam
Cluster244	blaZ_57_NZ_JURP01000126	blaZ	blaZ	Beta-lactam
Cluster244	blaZ_58_NZ_JUUA01000057	blaZ	blaZ	Beta-lactam
Cluster244	blaZ_59_NZ_JVBT01000063	blaZ	blaZ	Beta-lactam
Cluster244	blaZ_6_AP003139	blaZ	blaZ	Beta-lactam
Cluster244	blaZ_60_NZ_JVML01000111	blaZ	blaZ	Beta-lactam
Cluster244	blaZ_61_NZ_JVAT01000021	blaZ	blaZ	Beta-lactam
Cluster244	blaZ_62_NZ_JVOH01000023	blaZ	blaZ	Beta-lactam
Cluster244	blaZ_63_NZ_JUMX01000103	blaZ	blaZ	Beta-lactam
Cluster244	blaZ_64_CSJB01000017	blaZ	blaZ	Beta-lactam
Cluster244	blaZ_65_CSEV01000005	blaZ	blaZ	Beta-lactam
Cluster244	blaZ_66_CSGM01000014	blaZ	blaZ	Beta-lactam
Cluster244	blaZ_67_NZ_CTTL01000039	blaZ	blaZ	Beta-lactam
Cluster244	blaZ_68_NZ_CUHK01000055	blaZ	blaZ	Beta-lactam
Cluster244	blaZ_69_NZ_CUHB01000033	blaZ	blaZ	Beta-lactam
Cluster244	blaZ_7_AP004832	blaZ	blaZ	Beta-lactam
Cluster244	blaZ_70_NZ_CUEK01000047	blaZ	blaZ	Beta-lactam
Cluster244	blaZ_71_NZ_CUGR01000082	blaZ	blaZ	Beta-lactam
Cluster244	blaZ_72_NZ_CUHG01000035	blaZ	blaZ	Beta-lactam
Cluster244	blaZ_73_CYNA01000004	blaZ	blaZ	Beta-lactam
Cluster244	blaZ_74_CZWI01000159	blaZ	blaZ	Beta-lactam
Cluster244	blaZ_75_LNTF01000008	blaZ	blaZ	Beta-lactam
Cluster244	blaZ_76_FFOR01000002	blaZ	blaZ	Beta-lactam
Cluster244	blaZ_77_FGNH01000009	blaZ	blaZ	Beta-lactam
Cluster244	blaZ_78_KU607301	blaZ	blaZ	Beta-lactam
Cluster244	blaZ_79_KU607584	blaZ	blaZ	Beta-lactam
Cluster335	blaZ_8_HE993884	blaZ	blaZ	Beta-lactam
Cluster244	blaZ_80_KU607855	blaZ	blaZ	Beta-lactam
Cluster244	blaZ_81_FGJZ01000020	blaZ	blaZ	Beta-lactam
Cluster244	blaZ_82_FGSJ01000003	blaZ	blaZ	Beta-lactam
Cluster244	blaZ_83_FGWO01000019	blaZ	blaZ	Beta-lactam
Cluster244	blaZ_84_FHDH01000010	blaZ	blaZ	Beta-lactam
Cluster244	blaZ_85_NZ_FHDT01000016	blaZ	blaZ	Beta-lactam
Cluster244	blaZ_86_AIZE01000023	blaZ	blaZ	Beta-lactam
Cluster244	blaZ_87_NZ_LRNC01000042	blaZ	blaZ	Beta-lactam
Cluster244	blaZ_88_FKTX01000011	blaZ	blaZ	Beta-lactam
Cluster244	blaZ_89_FKPS01000007	blaZ	blaZ	Beta-lactam
Cluster244	blaZ_9_DQ269019	blaZ	blaZ	Beta-lactam
Cluster244	blaZ_90_FKVU01000010	blaZ	blaZ	Beta-lactam
Cluster244	blaZ_91_FKQH01000022	blaZ	blaZ	Beta-lactam
Cluster244	blaZ_92_FKWG01000001	blaZ	blaZ	Beta-lactam
Cluster244	blaZ_93_FKQA01000038	blaZ	blaZ	Beta-lactam
Cluster244	blaZ_94_LYRW01000005	blaZ	blaZ	Beta-lactam
Cluster244	blaZ_95_MAJJ01000071	blaZ	blaZ	Beta-lactam
Cluster244	blaZ_96_LNDI01000019	blaZ	blaZ	Beta-lactam
Cluster244	blaZ_97_FMOK01000003	blaZ	blaZ	Beta-lactam
Cluster244	blaZ_98_LTEF01000041	blaZ	blaZ	Beta-lactam
Cluster244	blaZ_99_LTNH01000008	blaZ	blaZ	Beta-lactam
Cluster714	bleO_1_AF051917	bleO	bleO	Glycopeptide
Cluster48	car(A)_1_M80346	car(A)	car(A)	Macrolide
Cluster555	cat_1_M11587	cat	cat	Amphenicol
Cluster584	cat_2_M35190	cat	cat	Amphenicol
Cluster557	cat_3_S48276	cat	cat	Amphenicol
Cluster539	cat_4_AY238971	cat	cat	Amphenicol
Cluster559	cat_5_U35036	cat	cat	Amphenicol
Cluster558	cat(pC194)_1_NC_002013	cat(pC194)	cat(pC194)	Amphenicol
Cluster560	cat(pC221)_1_X02529	cat(pC221)	cat(pC221)	Amphenicol
Cluster559	cat(pC233)_1_AY355285	cat(pC233)	cat(pC233)	Amphenicol
Cluster543	cat86_1_K00544	cat86	cat86	Amphenicol
Cluster547	catA1_1_V00622	catA1	catA1	Amphenicol
Cluster571	catA2_1_X53796	catA2	catA2	Amphenicol
Cluster570	catA3_1_X07848	catA3	catA3	Amphenicol
Cluster546	catB_1_M93113	catB	catB	Amphenicol
Cluster582	catB1_1_M58472	catB1	catB1	Amphenicol
Cluster580	catB10_1_AJ878850	catB10	catB10	Amphenicol
Cluster578	catB2_1_AF047479	catB2	catB2	Amphenicol
Cluster577	catB3_1_AJ009818	catB3	catB3	Amphenicol
Cluster577	catB3_2_U13880	catB3	catB3	Amphenicol
Cluster575	catB7_1_AF036933	catB7	catB7	Amphenicol
Cluster579	catB8_1_AF227506	catB8	catB8	Amphenicol
Cluster583	catB9_1_AF462019	catB9	catB9	Amphenicol
Cluster548	catQ_1_M55620	catQ	catQ	Amphenicol
Cluster644	catS_1_X74948	catS	catS	Amphenicol
Cluster237	cepA_1_U05887	cepA	cepA	Beta-lactam
Cluster176	cfr_1_AM408573	cfr	cfr	Oxazolidinone, Amphenicol, Lincosamide, Streptogramin A, Pleuromutilin
Cluster176	cfr_2_AJ879565	cfr	cfr	Oxazolidinone, Amphenicol, Lincosamide, Streptogramin A, Pleuromutilin
Cluster177	cfr(B)_1_KM359439	cfr(B)	cfr(B)	Oxazolidinone, Amphenicol, Lincosamide, Streptogramin A, Pleuromutilin
Cluster177	cfr(B)_2_KM359438	cfr(B)	cfr(B)	Oxazolidinone, Amphenicol, Lincosamide, Streptogramin A, Pleuromutilin
Cluster177	cfr(B)_3_KR610408	cfr(B)	cfr(B)	Oxazolidinone, Amphenicol, Lincosamide, Streptogramin A, Pleuromutilin
Cluster110	cfr(C)_1_KX686749	cfr(C)	cfr(C)	Oxazolidinone, Amphenicol, Lincosamide, Streptogramin A, Pleuromutilin
Cluster110	cfr(C)_2_CANB01000378	cfr(C)	cfr(C)	Oxazolidinone, Amphenicol, Lincosamide, Streptogramin A, Pleuromutilin
Cluster174	Cfr(D)_1_NG_067192	Cfr(D)	Cfr(D)	Amphenicol
Cluster178	Cfr(E)_1_NG_070225	cfr(E)	cfr(E)	Amphenicol
Cluster199	cfxA_1_U38243	cfxA	cfxA	Beta-lactam
Cluster199	cfxA2_1_AF504914	cfxA2	cfxA	Beta-lactam
Cluster199	cfxA3_1_AF472622	cfxA3	cfxA	Beta-lactam
Cluster199	cfxA4_1_AY769933	cfxA4	cfxA	Beta-lactam
Cluster199	cfxA5_1_AY769934	cfxA5	cfxA	Beta-lactam
Cluster186	cfxA6_1_GQ342996	cfxA6	cfxA6	Beta-lactam
Cluster106	cml_1_M22614	cml	cmlA1	Amphenicol
Cluster106	cmlA1_1_M64556	cmlA1	cmlA1	Amphenicol
Cluster106	cmlA1_2_AB212941	cmlA1	cmlA1	Amphenicol
Cluster103	cmlB1_1_AM296481	cmlB1	cmlB1	Amphenicol
Cluster99	cmlV_1_U09991	cmlV	cmlV	Amphenicol
Cluster94	cmr_1_U43535	cmr	cmr	Macrolide, Tetracycline
Cluster135	cmrA_1_Z12001	cmrA	cmrA	Amphenicol
Cluster136	cmx_1_U85507	cmx	cmx	Amphenicol
Cluster476	cphA1_1_AY261379	cphA1	cphA like	Beta-lactam
Cluster476	cphA1_2_AY261377	cphA1	cphA like	Beta-lactam
Cluster476	cphA1_3_AY261378	cphA1	cphA like	Beta-lactam
Cluster476	cphA1_4_AY261376	cphA1	cphA like	Beta-lactam
Cluster476	cphA1_7_X57102	cphA1	cphA like	Beta-lactam
Cluster476	cphA2_6_AHU60294	cphA2	cphA like	Beta-lactam
Cluster476	cphA4_1_AY227050	cphA4	cphA like	Beta-lactam
Cluster476	cphA5_1_AY227051	cphA5	cphA like	Beta-lactam
Cluster476	cphA6_1_AY227052	cphA6	cphA like	Beta-lactam
Cluster476	cphA7_1_AY227053	cphA7	cphA like	Beta-lactam
Cluster476	cphA8_1_AY261375	cphA8	cphA like	Beta-lactam
Cluster728	crpP_1_HM560971	crpP	crpP	Quinolone
Cluster660	dfrA1_1_FJ591049	dfrA1	dfrA1	Folate pathway antagonist
Cluster660	dfrA1_10_AF203818	dfrA1	dfrA1	Folate pathway antagonist
Cluster660	dfrA1_11_AJ419168	dfrA1	dfrA1	Folate pathway antagonist
Cluster660	dfrA1_12_AY141977	dfrA1	dfrA1	Folate pathway antagonist
Cluster660	dfrA1_13_DQ018382	dfrA1	dfrA1	Folate pathway antagonist
Cluster660	dfrA1_14_AB199789	dfrA1	dfrA1	Folate pathway antagonist
Cluster660	dfrA1_15_FM207631	dfrA1	dfrA1	Folate pathway antagonist
Cluster660	dfrA1_16_FJ001872	dfrA1	dfrA1	Folate pathway antagonist
Cluster660	dfrA1_17_FJ489928	dfrA1	dfrA1	Folate pathway antagonist
Cluster660	dfrA1_2_HM055363	dfrA1	dfrA1	Folate pathway antagonist
Cluster660	dfrA1_3_GU726913	dfrA1	dfrA1	Folate pathway antagonist
Cluster660	dfrA1_4_AB188271	dfrA1	dfrA1	Folate pathway antagonist
Cluster660	dfrA1_5_EU089668	dfrA1	dfrA1	Folate pathway antagonist
Cluster660	dfrA1_6_FJ215857	dfrA1	dfrA1	Folate pathway antagonist
Cluster597	dfrA1_7_AJ400733	dfrA1	dfrA1	Folate pathway antagonist
Cluster660	dfrA1_8_X00926	dfrA1	dfrA1	Folate pathway antagonist
Cluster660	dfrA1_9_AJ238350	dfrA1	dfrA1	Folate pathway antagonist
Cluster638	dfrA12_10_FM877486	dfrA12	dfrA12	Folate pathway antagonist
Cluster638	dfrA12_3_KJ568502	dfrA12	dfrA12	Folate pathway antagonist
Cluster638	dfrA12_4_EU650399	dfrA12	dfrA12	Folate pathway antagonist
Cluster638	dfrA12_5_FR875302	dfrA12	dfrA12	Folate pathway antagonist
Cluster638	dfrA12_6_AY551331	dfrA12	dfrA12	Folate pathway antagonist
Cluster638	dfrA12_7_AB196348	dfrA12	dfrA12	Folate pathway antagonist
Cluster638	dfrA12_8_AM040708	dfrA12	dfrA12	Folate pathway antagonist
Cluster638	dfrA12_9_DQ995286	dfrA12	dfrA12	Folate pathway antagonist
Cluster650	dfrA14_1_KF921535	dfrA14	dfrA14	Folate pathway antagonist
Cluster650	dfrA14_2_Z50805	dfrA14	dfrA14	Folate pathway antagonist
Cluster650	dfrA14_3_Z50804	dfrA14	dfrA14	Folate pathway antagonist
Cluster650	dfrA14_4_AF393510	dfrA14	dfrA14	Folate pathway antagonist
Cluster650	dfrA14_5_DQ388123	dfrA14	dfrA14	Folate pathway antagonist
Cluster657	dfrA15_1_AF156486	dfrA15	dfrA15	Folate pathway antagonist
Cluster657	dfrA15_2_AF221900	dfrA15	dfrA15	Folate pathway antagonist
Cluster657	dfrA15_4_AJ867237	dfrA15	dfrA15	Folate pathway antagonist
Cluster658	dfrA16_1_AF077008	dfrA16	dfrA16	Folate pathway antagonist
Cluster658	dfrA16_2_AF174129	dfrA16	dfrA16	Folate pathway antagonist
Cluster658	dfrA16_3_AY878718	dfrA16	dfrA16	Folate pathway antagonist
Cluster658	dfrA16_4_EU158182	dfrA16	dfrA16	Folate pathway antagonist
Cluster593	dfrA17_1_FJ460238	dfrA17	dfrA7/17	Folate pathway antagonist
Cluster593	dfrA17_10_AM937244	dfrA17	dfrA7/17	Folate pathway antagonist
Cluster593	dfrA17_11_JN645876	dfrA17	dfrA7/17	Folate pathway antagonist
Cluster593	dfrA17_2_JN645879	dfrA17	dfrA7/17	Folate pathway antagonist
Cluster593	dfrA17_3_JQ414038	dfrA17	dfrA7/17	Folate pathway antagonist
Cluster593	dfrA17_4_JQ837988	dfrA17	dfrA7/17	Folate pathway antagonist
Cluster593	dfrA17_5_GU358475	dfrA17	dfrA7/17	Folate pathway antagonist
Cluster593	dfrA17_6_AF180469	dfrA17	dfrA7/17	Folate pathway antagonist
Cluster593	dfrA17_7_AB196349	dfrA17	dfrA7/17	Folate pathway antagonist
Cluster593	dfrA17_8_AM932673	dfrA17	dfrA7/17	Folate pathway antagonist
Cluster605	dfrA18_1_AY034138	dfrA18	dfrA18	Folate pathway antagonist
Cluster629	dfrA20_1_AJ605332	dfrA20	dfrA20	Folate pathway antagonist
Cluster636	dfrA21_1_AY552589	dfrA21	dfrA13 like	Folate pathway antagonist
Cluster636	dfrA22_1_KC200566	dfrA22	dfrA13 like	Folate pathway antagonist
Cluster636	dfrA22_3_FM957884	dfrA22	dfrA13 like	Folate pathway antagonist
Cluster636	dfrA22_4_AJ628423	dfrA22	dfrA13 like	Folate pathway antagonist
Cluster636	dfrA22_5_AJ968952	dfrA22	dfrA13 like	Folate pathway antagonist
Cluster654	dfrA27_1_FJ459817	dfrA27	dfrA27/28	Folate pathway antagonist
Cluster647	dfrA3_1_J03306	dfrA3	dfrA3	Folate pathway antagonist
Cluster589	dfrA36_1_CP038791	dfrA36	dfrA36	Folate pathway antagonist
Cluster656	dfrA5_1_X12868	dfrA5	dfrA5 like	Folate pathway antagonist
Cluster656	dfrA5_2_FJ001870	dfrA5	dfrA5 like	Folate pathway antagonist
Cluster656	dfrA5_4_AY139589	dfrA5	dfrA5 like	Folate pathway antagonist
Cluster655	dfrA6_1_Z86002	dfrA6	dfrA6 like	Folate pathway antagonist
Cluster593	dfrA7_1_AB161450	dfrA7	dfrA7/17	Folate pathway antagonist
Cluster593	dfrA7_2_AJ884724	dfrA7	dfrA7/17	Folate pathway antagonist
Cluster593	dfrA7_3_EU339235	dfrA7	dfrA7/17	Folate pathway antagonist
Cluster593	dfrA7_4_FN563072	dfrA7	dfrA7/17	Folate pathway antagonist
Cluster593	dfrA7_5_AJ419170	dfrA7	dfrA7/17	Folate pathway antagonist
Cluster630	dfrA8_1_U10186	dfrA8	dfrA8	Folate pathway antagonist
Cluster723	dfrB1_1_U36276	dfrB1	dfrB1 like	Folate pathway antagonist
Cluster724	dfrB2_1_J01773	dfrB2	dfrB2	Folate pathway antagonist
Cluster724	dfrB2_2_AY553333	dfrB2	dfrB2	Folate pathway antagonist
Cluster726	dfrB3_1_X72585	dfrB3	dfrB3	Folate pathway antagonist
Cluster726	dfrB3_2_FM877478	dfrB3	dfrB3	Folate pathway antagonist
Cluster723	dfrB5_1_AY943084	dfrB5	dfrB1 like	Folate pathway antagonist
Cluster727	dfrB7_1_DQ993182	dfrB7	dfrB7	Folate pathway antagonist
Cluster723	dfrB8_1_GU295656	dfrB8	dfrB1 like	Folate pathway antagonist
Cluster648	dfrD_1_Z50141	dfrD	dfrD	Folate pathway antagonist
Cluster637	dfrG_1_AB205645	dfrG	dfrG	Folate pathway antagonist
Cluster645	dfrK_1_FN377602	dfrK	dfrK	Folate pathway antagonist
Cluster645	dfrK_2_FN677369	dfrK	dfrK	Folate pathway antagonist
Cluster645	dfrK_3_FN812951	dfrK	dfrK	Folate pathway antagonist
Cluster7	dldHA2X_1_AL939117	dldHA2X	dldHA2X	Glycopeptide
Cluster108	ere(A)_1_AY183453	ere(A)	ere(A)	Macrolide
Cluster108	ere(A)_2_AF099140	ere(A)	ere(A)	Macrolide
Cluster108	ere(A)_3_AF326209	ere(A)	ere(A)	Macrolide
Cluster108	ere(A)_4_AF512546	ere(A)	ere(A)	Macrolide
Cluster108	ere(A)_5_FN396877	ere(A)	ere(A)	Macrolide
Cluster108	ere(A)_6_DQ157752	ere(A)	ere(A)	Macrolide
Cluster115	ere(D)_1_KP265721	ere(D)	ere(D)	Macrolide
Cluster527	erm(33)_1_AJ579365	erm(33)	erm(33)	Macrolide, Lincosamide, Streptogramin B
Cluster346	erm(34)_1_AY234334	erm(34)	erm(34)	Macrolide, Lincosamide, Streptogramin B
Cluster436	erm(35)_1_AF319779	erm(35)	erm(35)	Macrolide, Lincosamide, Streptogramin B
Cluster347	erm(36)_1_AF462611	erm(36)	erm(36)	Macrolide, Lincosamide, Streptogramin B
Cluster617	erm(37)_1_AL123456	erm(37)	erm(37)	Macrolide, Lincosamide, Streptogramin B
Cluster149	erm(38)_1_AY154657	erm(38)	erm(38)	Macrolide, Lincosamide, Streptogramin B
Cluster511	erm(39)_1_AY487229	erm(39)	erm(39)	Macrolide, Lincosamide, Streptogramin B
Cluster488	erm(40)_1_AY570506	erm(40)	erm(40)	Macrolide, Lincosamide, Streptogramin B
Cluster525	erm(43)_1_HE650138	erm(43)	erm(43)	Macrolide, Lincosamide, Streptogramin B
Cluster526	erm(44)_1_HG796218	erm(44)	erm(44)	Macrolide, Lincosamide, Streptogramin B
Cluster489	erm(44)v_1_LN623525	erm(44)v	erm(44)v	Macrolide, Lincosamide
Cluster516	erm(45)_1_LN680996	erm(45)	erm(45)	Macrolide, Lincosamide, Streptogramin B
Cluster415	erm(46)_1_KM679362	erm(46)	erm(46)	Macrolide, Lincosamide, Streptogramin B
Cluster512	erm(47)_1_KU612222	erm(47)	erm(47)	Macrolide, Lincosamide, Streptogramin B
Cluster524	erm(48)_1_LT223129	erm(48)	erm(48)	Macrolide, Lincosamide, Streptogramin B
Cluster451	erm(50)_1_LC473083	erm(50)	erm(50)	Macrolide
Cluster522	erm(A)_1_X03216	erm(A)	erm(A)	Macrolide, Lincosamide, Streptogramin B
Cluster523	erm(A)_2_AF002716	erm(A)	erm(A)	Macrolide, Lincosamide, Streptogramin B
Cluster586	erm(A)_3_EU348758	erm(A)	erm(A)	Macrolide, Lincosamide, Streptogramin B
Cluster479	erm(B)_1_JN899585	erm(B)	erm(B)	Macrolide, Lincosamide, Streptogramin B
Cluster479	erm(B)_10_U86375	erm(B)	erm(B)	Macrolide, Lincosamide, Streptogramin B
Cluster479	erm(B)_11_M19270	erm(B)	erm(B)	Macrolide, Lincosamide, Streptogramin B
Cluster479	erm(B)_12_U18931	erm(B)	erm(B)	Macrolide, Lincosamide, Streptogramin B
Cluster479	erm(B)_15_U48430	erm(B)	erm(B)	Macrolide, Lincosamide, Streptogramin B
Cluster479	erm(B)_18_X66468	erm(B)	erm(B)	Macrolide, Lincosamide, Streptogramin B
Cluster479	erm(B)_2_K00551	erm(B)	erm(B)	Macrolide, Lincosamide, Streptogramin B
Cluster479	erm(B)_20_AF109075	erm(B)	erm(B)	Macrolide, Lincosamide, Streptogramin B
Cluster479	erm(B)_21_U35228	erm(B)	erm(B)	Macrolide, Lincosamide, Streptogramin B
Cluster479	erm(B)_22_X52632	erm(B)	erm(B)	Macrolide, Lincosamide, Streptogramin B
Cluster479	erm(B)_23_X72021	erm(B)	erm(B)	Macrolide, Lincosamide, Streptogramin B
Cluster479	erm(B)_26_AF080450	erm(B)	erm(B)	Macrolide, Lincosamide, Streptogramin B
Cluster479	erm(B)_6_AF242872	erm(B)	erm(B)	Macrolide, Lincosamide, Streptogramin B
Cluster479	erm(B)_7_AF368302	erm(B)	erm(B)	Macrolide, Lincosamide, Streptogramin B
Cluster479	erm(B)_9_AF299292	erm(B)	erm(B)	Macrolide, Lincosamide, Streptogramin B
Cluster517	erm(C)_1_V01278	erm(C)	erm(C)	Macrolide, Lincosamide, Streptogramin B
Cluster517	erm(C)_10_Y09002	erm(C)	erm(C)	Macrolide, Lincosamide, Streptogramin B
Cluster517	erm(C)_12_Y09003	erm(C)	erm(C)	Macrolide, Lincosamide, Streptogramin B
Cluster517	erm(C)_13_M13761	erm(C)	erm(C)	Macrolide, Lincosamide, Streptogramin B
Cluster517	erm(C)_14_M12730	erm(C)	erm(C)	Macrolide, Lincosamide, Streptogramin B
Cluster517	erm(C)_15_U82607	erm(C)	erm(C)	Macrolide, Lincosamide, Streptogramin B
Cluster517	erm(C)_16_AF019140	erm(C)	erm(C)	Macrolide, Lincosamide, Streptogramin B
Cluster517	erm(C)_2_M19652	erm(C)	erm(C)	Macrolide, Lincosamide, Streptogramin B
Cluster517	erm(C)_3_M17990	erm(C)	erm(C)	Macrolide, Lincosamide, Streptogramin B
Cluster517	erm(C)_9_Y09001	erm(C)	erm(C)	Macrolide, Lincosamide, Streptogramin B
Cluster311	erm(D)_1_M29832	erm(D)	erm(D)	Macrolide, Lincosamide, Streptogramin B
Cluster311	erm(D)_2_L08389	erm(D)	erm(D)	Macrolide, Lincosamide, Streptogramin B
Cluster311	erm(D)_3_M77505	erm(D)	erm(D)	Macrolide, Lincosamide, Streptogramin B
Cluster435	erm(F)_1_M14730	erm(F)	erm(F)	Macrolide, Lincosamide, Streptogramin B
Cluster435	erm(F)_3_M17808	erm(F)	erm(F)	Macrolide, Lincosamide, Streptogramin B
Cluster435	erm(F)_4_M62487	erm(F)	erm(F)	Macrolide, Lincosamide, Streptogramin B
Cluster518	erm(G)_1_M15332	erm(G)	erm(G)	Macrolide, Lincosamide, Streptogramin B
Cluster518	erm(G)_2_L42817	erm(G)	erm(G)	Macrolide, Lincosamide, Streptogramin B
Cluster290	erm(N)_2_MZ015744	erm(N)	erm(N)	Macrolide, Lincosamide, Streptogramin B
Cluster463	erm(O)_1_M74717	erm(O)	erm(O)	Macrolide, Lincosamide, Streptogramin B
Cluster472	erm(Q)_1_L22689	erm(Q)	erm(Q)	Macrolide, Lincosamide, Streptogramin B
Cluster200	erm(S)_1_M19269	erm(S)	erm(S)	Macrolide, Lincosamide, Streptogramin B
Cluster519	erm(T)_1_M64090	erm(T)	erm(T)	Macrolide, Lincosamide, Streptogramin B
Cluster519	erm(T)_2_AY894138	erm(T)	erm(T)	Macrolide, Lincosamide, Streptogramin B
Cluster519	erm(T)_3_AF310974	erm(T)	erm(T)	Macrolide, Lincosamide, Streptogramin B
Cluster515	erm(T)_4_AJ488494	erm(T)	erm(T)	Macrolide, Lincosamide, Streptogramin B
Cluster333	erm(X)_1_M36726	erm(X)	erm(X)	Macrolide, Lincosamide, Streptogramin B
Cluster333	erm(X)_2_X51472	erm(X)	erm(X)	Macrolide, Lincosamide, Streptogramin B
Cluster333	erm(X)_3_U21300	erm(X)	erm(X)	Macrolide, Lincosamide, Streptogramin B
Cluster333	erm(X)_4_NC_005206	erm(X)	erm(X)	Macrolide, Lincosamide, Streptogramin B
Cluster520	erm(Y)_1_AB014481	erm(Y)	erm(Y)	Macrolide, Lincosamide, Streptogramin B
Cluster210	EstDL136_1_JN242251	EstDL136	EstDL136	Amphenicol
Cluster90	fexA_1_AJ549214	fexA	fexA	Amphenicol
Cluster90	fexA_2_AM408573	fexA	fexA	Amphenicol
Cluster91	fexB_1_JN201336	fexB	fexB	Amphenicol
Cluster122	floR_1_AF071555	floR	floR	Amphenicol
Cluster122	floR_2_AF118107	floR	floR	Amphenicol
Cluster715	fos_1_ACCV01000052	fos	fos	Fosfomycin
Cluster709	fos_2_FN543093	fos	fos	Fosfomycin
Cluster697	fosA_1_M85195	fosA	fosA2	Fosfomycin
Cluster702	fosA_2_AGDM01000012	fosA	fosA	Fosfomycin
Cluster695	fosA_3_ACWO01000079	fosA	fosA5 like	Fosfomycin
Cluster708	fosA_4_ACWU01000146	fosA	fosA	Fosfomycin
Cluster695	fosA_5_AFBO01000747	fosA	fosA5 like	Fosfomycin
Cluster695	fosA_6_ACZD01000244	fosA	fosA5 like	Fosfomycin
Cluster697	fosA_7_AEXB01000013	fosA	fosA2	Fosfomycin
Cluster697	fosA2_1_EU487198	fosA2	fosA2	Fosfomycin
Cluster704	fosA3_1_AB522970	fosA3	fosA3	Fosfomycin
Cluster695	fosA5_1_EU195449	fosA5	fosA5 like	Fosfomycin
Cluster695	fosA6_1_KU254579	fosA6	fosA5 like	Fosfomycin
Cluster698	fosA7_1_LAPJ01000014	fosA7	fosA7	Fosfomycin
Cluster699	fosB_1_X54227	fosB	fosB3	Fosfomycin
Cluster699	fosB_2_X89875	fosB	fosB3	Fosfomycin
Cluster696	fosB_3_ACHE01000077	fosB	fosB	Fosfomycin
Cluster696	fosB_4_CP000029	fosB	fosB	Fosfomycin
Cluster705	fosB_5_AJ605334	fosB	fosB	Fosfomycin
Cluster703	fosB1_1_CP001903	fosB1	fosB1	Fosfomycin
Cluster700	fosB2_1_AE016879	fosB2	fosB2	Fosfomycin
Cluster699	fosB3_1_HQ219726	fosB3	fosB3	Fosfomycin
Cluster699	fosB4_1_KR870311	fosB4	fosB4	Fosfomycin
Cluster699	fosB5_1_KT032253	fosB5	fosB3	Fosfomycin
Cluster699	fosB6_1_KR870314	fosB6	fosB3	Fosfomycin
Cluster719	fosC2_1_AB522969	fosC2	fosC2	Fosfomycin
Cluster701	fosD_1_KC989517	fosD	fosD	Fosfomycin
Cluster711	fosE_1_AB901041	fosE	fosE	Fosfomycin
Cluster711	fosE_2_AY029772	fosE	fosE	Fosfomycin
Cluster718	fosF_1_AY294333	fosF	fosF	Fosfomycin
Cluster717	fosG_1_DQ112222	fosG	fosG	Fosfomycin
Cluster716	fosK_1_AB917040	fosK	fosK	Fosfomycin
Cluster712	fosX_2_AL591981	fosX	fosX	Fosfomycin
Cluster569	fusB_1_AY373761	fusB	fusB	Steroid antibacterial
Cluster569	fusB_2_JF777505	fusB	fusB	Steroid antibacterial
Cluster572	fusC_1_KF527883	fusC	fusC	Steroid antibacterial
Cluster633	Gar_1_NG_070891	Gar	Gar	Aminoglycoside
Cluster387	grmA_1_M55520	grmA	grmA/B	Aminoglycoside
Cluster251	grmO_1_AY524043	grmO	grmO	Aminoglycoside
Cluster249	hugA_1_AF324468	hugA	hugA	Beta-lactam
Cluster476	imiH_1_AJ548797	imiH	cphA like	Beta-lactam
Cluster476	imiS_1_Y10415	imiS	cphA like	Beta-lactam
Cluster89	lmr(A)_1_X59926	lmr(A)	lmr(A)	Lincosamide
Cluster649	lnu(A)_1_M14039	lnu(A)	lnu(A)	Lincosamide
Cluster425	lnu(B)_1_AJ238249	lnu(B)	lnu(B)	Lincosamide
Cluster425	lnu(B)_2_JQ861959	lnu(B)	lnu(B)	Lincosamide
Cluster639	lnu(C)_1_AY928180	lnu(C)	lnu(C)	Lincosamide
Cluster640	lnu(D)_1_EF452177	lnu(D)	lnu(D)	Lincosamide
Cluster626	lnu(E)_1_KF287643	lnu(E)	lnu(E)	Lincosamide
Cluster402	lnu(F)_1_EU118119	lnu(F)	lnu(F)	Lincosamide
Cluster402	lnu(F)_2_DQ836009	lnu(F)	lnu(F)	Lincosamide
Cluster402	lnu(F)_3_AJ561197	lnu(F)	lnu(F)	Lincosamide
Cluster426	lnu(G)_1_KX470419	lnu(G)	lnu(G)	Lincosamide
Cluster634	lnu(P)_1_FJ589781	lnu(P)	lnu(P)	Lincosamide
Cluster80	lsa(A)_1_AY225127	lsa(A)	lsa(A)	Lincosamide, Streptogramin A
Cluster80	lsa(A)_3_AY737526	lsa(A)	lsa(A)	Lincosamide, Streptogramin A
Cluster83	lsa(B)_1_AJ579365	lsa(B)	lsa(B)	Lincosamide, Streptogramin A
Cluster84	lsa(C)_1_HM990671	lsa(C)	lsa(C)	Lincosamide, Streptogramin A, Pleuromutilin
Cluster81	lsa(E)_1_JX560992	lsa(E)	lsa(E)	Lincosamide, Streptogramin A, Pleuromutilin
Cluster63	mcr-10_1_MN179494	mcr-10	mcr-10	Polymyxin
Cluster64	mcr-2.1_1_LT598652	mcr-2.1	mcr-2	Polymyxin
Cluster64	mcr-2.2_1_MF176239	mcr-2.2	mcr-2	Polymyxin
Cluster55	mcr-3.1_1_KY924928	mcr-3.1	mcr-3	Polymyxin
Cluster55	mcr-3.10_1_MG214531	mcr-3.10	mcr-3	Polymyxin
Cluster55	mcr-3.11_1_MG489958	mcr-3.11	mcr-3	Polymyxin
Cluster55	mcr-3.12_1_MG564491	mcr-3.12	mcr-3	Polymyxin
Cluster55	mcr-3.13_1_MH332763	mcr-3.13	mcr-3	Polymyxin
Cluster55	mcr-3.14_1_MH332764	mcr-3.14	mcr-3	Polymyxin
Cluster55	mcr-3.15_1_MH332765	mcr-3.15	mcr-3	Polymyxin
Cluster55	mcr-3.16_1_MH332766	mcr-3.16	mcr-3	Polymyxin
Cluster59	mcr-3.17_1_MH332767	mcr-3.17	mcr-3.17	Polymyxin
Cluster55	mcr-3.18_1_MH332768	mcr-3.18	mcr-3	Polymyxin
Cluster55	mcr-3.19_1_NG055497	mcr-3.19	mcr-3	Polymyxin
Cluster55	mcr-3.2_1_NMWW01000143	mcr-3.2	mcr-3	Polymyxin
Cluster55	mcr-3.20_1_NG055493	mcr-3.20	mcr-3	Polymyxin
Cluster55	mcr-3.21_1_NG060582	mcr-3.21	mcr-3	Polymyxin
Cluster55	mcr-3.22_1_NG060581	mcr-3.22	mcr-3	Polymyxin
Cluster55	mcr-3.23_1_NG060583	mcr-3.23	mcr-3	Polymyxin
Cluster55	mcr-3.24_1_NG060580	mcr-3.24	mcr-3	Polymyxin
Cluster55	mcr-3.25_1_NG060585	mcr-3.25	mcr-3	Polymyxin
Cluster55	mcr-3.3_1_MF495680	mcr-3.3	mcr-3	Polymyxin
Cluster55	mcr-3.4_1_FLXA01000011	mcr-3.4	mcr-3	Polymyxin
Cluster55	mcr-3.5_1_MF489760	mcr-3.5	mcr-3	Polymyxin
Cluster55	mcr-3.6_1_MF598076	mcr-3.6	mcr-3	Polymyxin
Cluster55	mcr-3.7_1_MF598077	mcr-3.7	mcr-3	Polymyxin
Cluster55	mcr-3.8_1_MF598078	mcr-3.8	mcr-3	Polymyxin
Cluster55	mcr-3.9_1_MF598080	mcr-3.9	mcr-3	Polymyxin
Cluster56	mcr-4.1_1_MF543359	mcr-4.1	mcr-4	Polymyxin
Cluster56	mcr-4.2_1_MG822663	mcr-4.2	mcr-4	Polymyxin
Cluster56	mcr-4.3_1_MG026621	mcr-4.3	mcr-4	Polymyxin
Cluster56	mcr-4.4_1_MG822665	mcr-4.4	mcr-4	Polymyxin
Cluster56	mcr-4.5_1_MG822664	mcr-4.5	mcr-4	Polymyxin
Cluster56	mcr-4.6_1_MH423812	mcr-4.6	mcr-4	Polymyxin
Cluster51	mcr-5.1_1_KY807921	mcr-5.1	Mcr-5	Polymyxin
Cluster51	mcr-5.2_1_MG384740	mcr-5.2	Mcr-5	Polymyxin
Cluster65	mcr-6.1_1_MF176240	mcr-6.1	mcr-6	Polymyxin
Cluster61	mcr-7.1_1_MG267386	mcr-7.1	mcr-7	Polymyxin
Cluster62	mcr-9_1_NZ_NAAN01000063.1	mcr-9	mcr-9	Polymyxin
Cluster109	mdt(A)_1_X92946	mdt(A)	mdt(A)	Macrolide, Lincosamide, Streptogramin A, Streptogramin B, Tetracycline
Cluster19	mecA_1_NC_002745	mecA	mecA/A2	Beta-lactam
Cluster19	mecA_2_NC_002951	mecA	mecA/A2	Beta-lactam
Cluster19	mecA_3_Y13095	mecA	mecA/A2	Beta-lactam
Cluster19	mecA_4_AB546266	mecA	mecA/A2	Beta-lactam
Cluster19	mecA_5_AB546267	mecA	mecA/A2	Beta-lactam
Cluster19	mecA_6_BX571856	mecA	mecA/A2	Beta-lactam
Cluster19	mecA_7_HE861945	mecA	mecA/A2	Beta-lactam
Cluster19	mecA_8_NC_007168	mecA	mecA/A2	Beta-lactam
Cluster19	mecA_9_AB505630	mecA	mecA/A2	Beta-lactam
Cluster20	mecA1_1_AB547235	mecA1	mecA1	Beta-lactam
Cluster20	mecA1_2_AY820253	mecA1	mecA1	Beta-lactam
Cluster20	mecA1_3_Y13094	mecA1	mecA1	Beta-lactam
Cluster20	mecA1_4_AB547236	mecA1	mecA1	Beta-lactam
Cluster20	mecA1_5_AB547234	mecA1	mecA1	Beta-lactam
Cluster19	mecA2_1_AM048811	mecA2	mecA/A2	Beta-lactam
Cluster19	mecA2_2_AB546780	mecA2	mecA/A2	Beta-lactam
Cluster18	mecB_1_NC_011996	mecB	mecB	Beta-lactam
Cluster21	mecC_3_KR732654	mecC	mecC/C2	Beta-lactam
Cluster21	mecC2_1_KF955540	mecC2	mecC/C2	Beta-lactam
Cluster17	mecD_1_KY013611	mecD	mecD	Beta-lactam
[truncated: 388 more rows]
