# Supplementary material for: In-depth characterization of food and environmental microbiomes across different meat processing plants
Source: Microbiome. 2024 Oct 15;12:199. doi: 10.1186/s40168-024-01856-3 (PMC11481301; doi:10.1186/s40168-024-01856-3)
Supplement: Supplementary file 14 — Supplementary Material 13: Supplementary Table 6. VF genes found. List of virulence factor genes found on meat industry samples. [file 40168_2024_1856_MOESM13_ESM.xlsx]

## Sheet: Sheet1
Sequence name	VF gene	Description	Taxonomy
VFG001445(gb|AAA92657)	AAA92657	unknown protein [TraJ (VF0241) - Invasion (VFC0083)]	Escherichia coli
VFG038191(gb|WP_002023245)	abaI	N-acyl-L-homoserine lactone synthetase [Quorom sensing (VF0471) - Biofilm (VFC0271)]	Acinetobacter baumannii ACICU
VFG038205(gb|WP_000446779)	abaR	DNA-binding HTH domain-containing protein [Quorom sensing (VF0471) - Biofilm (VFC0271)]	Acinetobacter baumannii ACICU
VFG002166(gb|WP_010714416)	ace	collagen adhesin protein [Ace (VF0355) - Adherence (VFC0001)]	Enterococcus faecalis V583
VFG000110(gb|WP_000979342)	ace	accessory cholera enterotoxin [Ace (VF0130) - Exotoxin (VFC0235)]	Vibrio cholerae O1 biovar El Tor str. N16961
VFG037852(gb|WP_001075965)	ACICU_RS00395	polysaccharide biosynthesis tyrosine autokinase [Capsule (VF0465) - Immune modulation (VFC0258)]	Acinetobacter baumannii ACICU
VFG037882(gb|WP_000872593)	ACICU_RS00405	polysaccharide biosynthesis/export family protein [Capsule (VF0465) - Immune modulation (VFC0258)]	Acinetobacter baumannii ACICU
VFG038002(gb|WP_000172211)	ACICU_RS00445	hypothetical protein [Capsule (VF0465) - Immune modulation (VFC0258)]	Acinetobacter baumannii ACICU
VFG038091(gb|WP_000826956)	ACICU_RS00475	sugar transferase [Capsule (VF0465) - Immune modulation (VFC0258)]	Acinetobacter baumannii ACICU
VFG038119(gb|WP_000686134)	ACICU_RS00485	nucleotide sugar dehydrogenase [Capsule (VF0465) - Immune modulation (VFC0258)]	Acinetobacter baumannii ACICU
VFG038155(gb|WP_000209960)	ACICU_RS00500	phosphomannomutase/phosphoglucomutase [Capsule (VF0465) - Immune modulation (VFC0258)]	Acinetobacter baumannii ACICU
VFG037470(gb|WP_001105554)	ACICU_RS04565	LysR family transcriptional regulator [HemO cluster (VF0636) - Nutritional/Metabolic factor (VFC0272)]	Acinetobacter baumannii ACICU
VFG037482(gb|WP_004748062)	ACICU_RS04570	sigma-70 family RNA polymerase sigma factor [HemO cluster (VF0636) - Nutritional/Metabolic factor (VFC0272)]	Acinetobacter baumannii ACICU
VFG037490(gb|WP_001240499)	ACICU_RS04575	FecR domain-containing protein [HemO cluster (VF0636) - Nutritional/Metabolic factor (VFC0272)]	Acinetobacter baumannii ACICU
VFG037497(gb|WP_085947929)	ACICU_RS04580	TonB-dependent receptor [HemO cluster (VF0636) - Nutritional/Metabolic factor (VFC0272)]	Acinetobacter baumannii ACICU
VFG037505(gb|WP_002002089)	ACICU_RS04585	transferrin-binding protein-like solute binding protein [HemO cluster (VF0636) - Nutritional/Metabolic factor (VFC0272)]	Acinetobacter baumannii ACICU
VFG037513(gb|WP_085947930)	ACICU_RS04590	porin family protein [HemO cluster (VF0636) - Nutritional/Metabolic factor (VFC0272)]	Acinetobacter baumannii ACICU
VFG037521(gb|WP_000837764)	ACICU_RS04595	TonB family protein [HemO cluster (VF0636) - Nutritional/Metabolic factor (VFC0272)]	Acinetobacter baumannii ACICU
VFG037537(gb|WP_000359621)	ACICU_RS04605	YbaN family protein [HemO cluster (VF0636) - Nutritional/Metabolic factor (VFC0272)]	Acinetobacter baumannii ACICU
VFG037547(gb|WP_000061137)	ACICU_RS04610	hypothetical protein [HemO cluster (VF0636) - Nutritional/Metabolic factor (VFC0272)]	Acinetobacter baumannii ACICU
VFG043518(gb|AAN12397)	acm	collagen adhesin precursor Acm [Acm (VF0419) - Adherence (VFC0001)]	Enterococcus faecium str. TX2555
VFG011429(gb|WP_002963985)	acpXL	acyl carrier protein [LPS (VF0367) - Immune modulation (VFC0258)]	Brucella melitensis bv. 1 str. 16M
VFG011430(gb|WP_002963616)	acpXL	acyl carrier protein [LPS (VF0367) - Immune modulation (VFC0258)]	Brucella melitensis bv. 1 str. 16M
VFG038346(gb|WP_005320760)	acr1	Type III secretion system gatekeeper subunit [T3SS (VF0479) - Effector delivery system (VFC0086)]	Aeromonas salmonicida subsp. salmonicida A449
VFG038345(gb|WP_005320764)	acr2	chaperone protein [T3SS (VF0479) - Effector delivery system (VFC0086)]	Aeromonas salmonicida subsp. salmonicida A449
VFG049133(gb|WP_004177236)	acrA	acriflavine resistance protein A [AcrAB (VF0568) - Antimicrobial activity/Competitive advantage (VFC0325)]	Klebsiella pneumoniae subsp. pneumoniae NTUH-K2044
VFG049144(gb|WP_002892069)	acrB	acriflavine resistance protein B [AcrAB (VF0568) - Antimicrobial activity/Competitive advantage (VFC0325)]	Klebsiella pneumoniae subsp. pneumoniae NTUH-K2044
VFG038340(gb|WP_005320774)	acrG	Type III secretion system protein, LcrG-like [T3SS (VF0479) - Effector delivery system (VFC0086)]	Aeromonas salmonicida subsp. salmonicida A449
VFG038338(gb|WP_005320778)	acrH	chaperon protein for AopB/AopD [T3SS (VF0479) - Effector delivery system (VFC0086)]	Aeromonas salmonicida subsp. salmonicida A449
VFG038341(gb|WP_005320772)	acrR	Type III secretion system regulator, LcrR-like [T3SS (VF0479) - Effector delivery system (VFC0086)]	Aeromonas salmonicida subsp. salmonicida A449
VFG038339(gb|WP_005320777)	acrV	Type III secretion system tip translocon AcrV [T3SS (VF0479) - Effector delivery system (VFC0086)]	Aeromonas salmonicida subsp. salmonicida A449
VFG000068(gb|NP_463735)	actA	actin-assembly inducing protein precursor [ActA (VF0066) - Motility (VFC0204)]	Listeria monocytogenes EGD-e
VFG037705(gb|WP_000010636)	adeF	membrane-fusion protein [AdeFGH efflux pump (VF0504) - Biofilm (VFC0271)]	Acinetobacter baumannii ACICU
VFG037720(gb|WP_001027056)	adeG	cation/multidrug efflux pump [AdeFGH efflux pump (VF0504) - Biofilm (VFC0271)]	Acinetobacter baumannii ACICU
VFG037735(gb|WP_000633124)	adeH	outer membrane protein [AdeFGH efflux pump (VF0504) - Biofilm (VFC0271)]	Acinetobacter baumannii ACICU
VFG002420(gb|WP_000645781)	adsA	Adenosine synthase A [AdsA (VF0422) - Immune modulation (VFC0258)]	Staphylococcus aureus subsp. aureus MW2
VFG038892(gb|WP_043118302)	aerA/act	Aerolysin A [Aerolysin (VF0481) - Exotoxin (VFC0235)]	Aeromonas hydrophila ML09-119
VFG038364(gb|WP_005320615)	aexT	Type III secretion system effector AexT, bifunctional toxin with GTPase and ADPribosylase activity [T3SS secreted effectors (VF0652) - Effector delivery system (VFC0086)]	Aeromonas salmonicida subsp. salmonicida A449
VFG038405(gb|WP_011705727)	AHA_RS09305	type VI secretion system PAAR protein [T6SS (VF0480) - Effector delivery system (VFC0086)]	Aeromonas hydrophila subsp. hydrophila ATCC 7966
VFG038723(gb|WP_011705294)	AHML_RS07540	CobQ/CobB/MinD/ParA family protein [Polar flagella (VF0473) - Motility (VFC0204)]	Aeromonas hydrophila ML09-119
VFG001404(gb|NP_216944)	ahpC	alkyl hydroperoxide reductase subunit AhpC [AhpC (VF0306) - Stress survival (VFC0282)]	Mycobacterium tuberculosis H37Rv
VFG000124(gb|NP_252232)	alg44	alginate biosynthesis protein Alg8 [Alginate (VF0091) - Biofilm (VFC0271)]	Pseudomonas aeruginosa PAO1
VFG000123(gb|NP_252231)	alg8	alginate-c5-mannuronan-epimerase AlgG [Alginate (VF0091) - Biofilm (VFC0271)]	Pseudomonas aeruginosa PAO1
VFG000133(gb|NP_252241)	algA	phosphomannose isomerase / guanosine 5'-diphospho-D-mannose pyrophosphorylase [Alginate (VF0091) - Biofilm (VFC0271)]	Pseudomonas aeruginosa PAO1
VFG000116(gb|NP_254170)	algB	two-component response regulator AlgB [Alginate (VF0091) - Biofilm (VFC0271)]	Pseudomonas aeruginosa PAO1
VFG014893(gb|NP_254009)	algC	phosphomannomutase AlgC [Alginate (VF0091) - Biofilm (VFC0271)]	Pseudomonas aeruginosa PAO1
VFG000122(gb|NP_252230)	algD	GDP-mannose 6-dehydrogenase AlgD [Alginate (VF0091) - Biofilm (VFC0271)]	Pseudomonas aeruginosa PAO1
VFG000126(gb|NP_252234)	algE	alginate biosynthetic protein AlgK precursor [Alginate (VF0091) - Biofilm (VFC0271)]	Pseudomonas aeruginosa PAO1
VFG000132(gb|NP_252240)	algF	alginate o-acetyltransferase AlgF [Alginate (VF0091) - Biofilm (VFC0271)]	Pseudomonas aeruginosa PAO1
VFG000127(gb|NP_252235)	algG	outer membrane protein AlgE [Alginate (VF0091) - Biofilm (VFC0271)]	Pseudomonas aeruginosa PAO1
VFG000130(gb|NP_252238)	algI	alginate o-acetyltransferase AlgI [Alginate (VF0091) - Biofilm (VFC0271)]	Pseudomonas aeruginosa PAO1
VFG000131(gb|NP_252239)	algJ	alginate o-acetyltransferase AlgJ [Alginate (VF0091) - Biofilm (VFC0271)]	Pseudomonas aeruginosa PAO1
VFG000125(gb|NP_252233)	algK	alginate biosynthesis protein Alg44 [Alginate (VF0091) - Biofilm (VFC0271)]	Pseudomonas aeruginosa PAO1
VFG000129(gb|NP_252237)	algL	poly(beta-d-mannuronate) lyase precursor AlgL [Alginate (VF0091) - Biofilm (VFC0271)]	Pseudomonas aeruginosa PAO1
VFG000117(gb|NP_253940)	algP/algR3	alginate regulatory protein AlgP [Alginate (VF0091) - Biofilm (VFC0271)]	Pseudomonas aeruginosa PAO1
VFG000118(gb|NP_253942)	algQ	Alginate regulatory protein AlgQ [Alginate (VF0091) - Biofilm (VFC0271)]	Pseudomonas aeruginosa PAO1
VFG000119(gb|NP_253948)	algR	alginate biosynthesis regulatory protein AlgR [Alginate (VF0091) - Biofilm (VFC0271)]	Pseudomonas aeruginosa PAO1
VFG000121(gb|NP_249453)	algU	alginate biosynthesis protein AlgZ/FimS [Alginate (VF0091) - Biofilm (VFC0271)]	Pseudomonas aeruginosa PAO1
VFG014984(gb|NP_253136)	algW	AlgW protein [Alginate (VF0091) - Biofilm (VFC0271)]	Pseudomonas aeruginosa PAO1
VFG000128(gb|NP_252236)	algX	alginate biosynthesis protein AlgX [Alginate (VF0091) - Biofilm (VFC0271)]	Pseudomonas aeruginosa PAO1
VFG000120(gb|NP_253949)	algZ	sigma factor AlgU [Alginate (VF0091) - Biofilm (VFC0271)]	Pseudomonas aeruginosa PAO1
VFG049116(gb|WP_012737528)	allA	ureidoglycolate hydrolase [Allantion utilization (VF0572) - Nutritional/Metabolic factor (VFC0272)]	Klebsiella pneumoniae subsp. pneumoniae NTUH-K2044
VFG049120(gb|WP_012737535)	allB	allantoinase [Allantion utilization (VF0572) - Nutritional/Metabolic factor (VFC0272)]	Klebsiella pneumoniae subsp. pneumoniae NTUH-K2044
VFG049122(gb|WP_012737539)	allC	allantoate amidohydrolase [Allantion utilization (VF0572) - Nutritional/Metabolic factor (VFC0272)]	Klebsiella pneumoniae subsp. pneumoniae NTUH-K2044
VFG049124(gb|WP_012737540)	allD	ureidoglycolate dehydrogenase [Allantion utilization (VF0572) - Nutritional/Metabolic factor (VFC0272)]	Klebsiella pneumoniae subsp. pneumoniae NTUH-K2044
VFG049118(gb|WP_012737529)	allR	DNA-binding transcriptional repressor AllR [Allantion utilization (VF0572) - Nutritional/Metabolic factor (VFC0272)]	Klebsiella pneumoniae subsp. pneumoniae NTUH-K2044
VFG049114(gb|WP_012737527)	allS	DNA-binding transcriptional activator AllS [Allantion utilization (VF0572) - Nutritional/Metabolic factor (VFC0272)]	Klebsiella pneumoniae subsp. pneumoniae NTUH-K2044
VFG016216(gb|WP_000576719)	alo	thiol-activated cytolysin [ALO (VF0534) - Exotoxin (VFC0235)]	Bacillus anthracis str. Sterne
VFG000078(gb|NP_466081)	ami	autolysin amidase, adhesin [Ami (VF0071) - Adherence (VFC0001)]	Listeria monocytogenes EGD-e
VFG039376(gb|NP_819802)	ankG	Coxiella Dot/Icm type IVB secretion system translocated effector, ankyrin repeat-containing protein AnkG, anti-apoptotic effector [T4SS secreted effectors (VF0696) - Effector delivery system (VFC0086)]	Coxiella burnetii RSA 493
VFG038337(gb|WP_005320780)	aopB	Type III secretion system translocator AopB [T3SS (VF0479) - Effector delivery system (VFC0086)]	Aeromonas salmonicida subsp. salmonicida A449
VFG038336(gb|WP_005320781)	aopD	Type III secretion system translocator AopD [T3SS (VF0479) - Effector delivery system (VFC0086)]	Aeromonas salmonicida subsp. salmonicida A449
VFG038359(gb|WP_005321607)	aopH	Type III secretion system effector AopH, putative tyrosine phosphatase [T3SS secreted effectors (VF0652) - Effector delivery system (VFC0086)]	Aeromonas salmonicida subsp. salmonicida A449
VFG038347(gb|WP_005320757)	aopN	AopN, secretion control of translocators and immune suppressor [T3SS (VF0479) - Effector delivery system (VFC0086)]	Aeromonas salmonicida subsp. salmonicida A449
VFG038356	aopX	hypothetical protein [T3SS (VF0479) - Effector delivery system (VFC0086)]	Aeromonas salmonicida subsp. salmonicida A449
VFG045378(gb|WP_011451280)	APH_RS05055	P44/Msp2 family outer membrane protein [P44/Msp2 family (VF0520) - Immune modulation (VFC0258)]	Anaplasma phagocytophilum HZ
VFG045385(gb|WP_155237525)	APH_RS05320	P44/Msp2 family outer membrane protein [P44/Msp2 family (VF0520) - Immune modulation (VFC0258)]	Anaplasma phagocytophilum HZ
VFG000144(gb|NP_249940)	aprA	alkaline metalloproteinase precursor [Alkaline protease (VF0090) - Exoenzyme (VFC0251)]	Pseudomonas aeruginosa PAO1
VFG002173(gb|WP_010785625)	asa1	aggregation substance Asa1 [AS (VF0352) - Adherence (VFC0001)]	Enterococcus faecalis V583
VFG049956(gb|WP_000679659)	asbA	petrobactin biosynthesis protein AsbA [Petrobactin (VF0584) - Nutritional/Metabolic factor (VFC0272)]	Bacillus anthracis str. Sterne
VFG049962(gb|WP_011053144)	asbB	petrobactin biosynthesis protein AsbB [Petrobactin (VF0584) - Nutritional/Metabolic factor (VFC0272)]	Bacillus anthracis str. Sterne
VFG049968(gb|WP_000909602)	asbC	3,4-dihydroxybenzoic acid-AMP ligase AsbC [Petrobactin (VF0584) - Nutritional/Metabolic factor (VFC0272)]	Bacillus anthracis str. Sterne
VFG049974(gb|WP_001250565)	asbD	petrobactin biosynthesis protein AsbD [Petrobactin (VF0584) - Nutritional/Metabolic factor (VFC0272)]	Bacillus anthracis str. Sterne
VFG049980(gb|WP_000200715)	asbE	petrobactin biosynthesis protein AsbE [Petrobactin (VF0584) - Nutritional/Metabolic factor (VFC0272)]	Bacillus anthracis str. Sterne
VFG049986(gb|WP_000877695)	asbF	petrobactin biosynthesis 3-dehydroshikimate dehydratase AsbF [Petrobactin (VF0584) - Nutritional/Metabolic factor (VFC0272)]	Bacillus anthracis str. Sterne
VFG038330(gb|WP_011899439)	ascB	chaperone protein [T3SS (VF0479) - Effector delivery system (VFC0086)]	Aeromonas salmonicida subsp. salmonicida A449
VFG038329(gb|WP_011899438)	ascC	Type III secretion system OM ring protein AscC [T3SS (VF0479) - Effector delivery system (VFC0086)]	Aeromonas salmonicida subsp. salmonicida A449
VFG038328(gb|WP_005320795)	ascD	Type III secretion system OM ring protein AscD [T3SS (VF0479) - Effector delivery system (VFC0086)]	Aeromonas salmonicida subsp. salmonicida A449
VFG038327(gb|WP_005320797)	ascE	chaperone protein [T3SS (VF0479) - Effector delivery system (VFC0086)]	Aeromonas salmonicida subsp. salmonicida A449
VFG038326(gb|WP_005320800)	ascF	Type III secretion system needle complex subunit AscF [T3SS (VF0479) - Effector delivery system (VFC0086)]	Aeromonas salmonicida subsp. salmonicida A449
VFG038325(gb|WP_005320802)	ascG	chaperone protein [T3SS (VF0479) - Effector delivery system (VFC0086)]	Aeromonas salmonicida subsp. salmonicida A449
VFG038324(gb|WP_005320804)	ascH	Type III secretion system protein AscH, regulator needle assembling [T3SS (VF0479) - Effector delivery system (VFC0086)]	Aeromonas salmonicida subsp. salmonicida A449
VFG038323(gb|WP_005320806)	ascI	Type III secretion system inner rod protein AscI [T3SS (VF0479) - Effector delivery system (VFC0086)]	Aeromonas salmonicida subsp. salmonicida A449
VFG038322(gb|WP_180975055)	ascJ	type III secretion system OM ring protein AscJ [T3SS (VF0479) - Effector delivery system (VFC0086)]	Aeromonas salmonicida subsp. salmonicida A449
VFG038321(gb|WP_005320811)	ascK	Type III secretion system C ring protein AscK [T3SS (VF0479) - Effector delivery system (VFC0086)]	Aeromonas salmonicida subsp. salmonicida A449
VFG038320(gb|WP_005320812)	ascL	Type III secretion system C ring protein AscL [T3SS (VF0479) - Effector delivery system (VFC0086)]	Aeromonas salmonicida subsp. salmonicida A449
VFG038348(gb|WP_005320755)	ascN	Type III secretion system ATPase [T3SS (VF0479) - Effector delivery system (VFC0086)]	Aeromonas salmonicida subsp. salmonicida A449
VFG038349(gb|WP_005320751)	ascO	Type III secretion system protein AscO [T3SS (VF0479) - Effector delivery system (VFC0086)]	Aeromonas salmonicida subsp. salmonicida A449
VFG038350(gb|WP_005320749)	ascP	Type III secretion system protein AscP, needle length control, ruler protein [T3SS (VF0479) - Effector delivery system (VFC0086)]	Aeromonas salmonicida subsp. salmonicida A449
VFG038351(gb|WP_005320747)	ascQ	type III secretion system protein AscQ [T3SS (VF0479) - Effector delivery system (VFC0086)]	Aeromonas salmonicida subsp. salmonicida A449
VFG038352(gb|WP_005320745)	ascR	Type III secretion system inner membrane export apparatus protein AscR [T3SS (VF0479) - Effector delivery system (VFC0086)]	Aeromonas salmonicida subsp. salmonicida A449
VFG038353(gb|WP_005320743)	ascS	type III secretion system inner membrane export apparatus protein AscS [T3SS (VF0479) - Effector delivery system (VFC0086)]	Aeromonas salmonicida subsp. salmonicida A449
VFG038354(gb|WP_005320741)	ascT	Type III secretion system inner membrane export apparatus protein AscT [T3SS (VF0479) - Effector delivery system (VFC0086)]	Aeromonas salmonicida subsp. salmonicida A449
VFG038355(gb|WP_005320739)	ascU	Type III secretion system inner membrane export apparatus protein AscU [T3SS (VF0479) - Effector delivery system (VFC0086)]	Aeromonas salmonicida subsp. salmonicida A449
VFG038342(gb|WP_005320770)	ascV	Type III secretion system inner membrane export apparatus protein AscV [T3SS (VF0479) - Effector delivery system (VFC0086)]	Aeromonas salmonicida subsp. salmonicida A449
VFG038344(gb|WP_005320766)	ascX	Unknown function, chaperoned by AscY [T3SS (VF0479) - Effector delivery system (VFC0086)]	Aeromonas salmonicida subsp. salmonicida A449
VFG038343(gb|WP_005320768)	ascY	chaperone protein [T3SS (VF0479) - Effector delivery system (VFC0086)]	Aeromonas salmonicida subsp. salmonicida A449
VFG001444(gb|AAG10151)	aslA	putative arylsulfatase [AslA (VF0238) - Invasion (VFC0083)]	Escherichia coli O18:K1:H7 str. RS218
VFG038373(gb|WP_011705708)	atsA	Type VI secretion system protein [T6SS (VF0480) - Effector delivery system (VFC0086)]	Aeromonas hydrophila subsp. hydrophila ATCC 7966
VFG038374(gb|WP_011705709)	atsB	Type VI secretion system protein [T6SS (VF0480) - Effector delivery system (VFC0086)]	Aeromonas hydrophila subsp. hydrophila ATCC 7966
VFG038375(gb|WP_011705710)	atsC	Type VI secretion system protein [T6SS (VF0480) - Effector delivery system (VFC0086)]	Aeromonas hydrophila subsp. hydrophila ATCC 7966
VFG038376(gb|WP_164927604)	atsD	Type VI secretion system protein [T6SS (VF0480) - Effector delivery system (VFC0086)]	Aeromonas hydrophila subsp. hydrophila ATCC 7966
VFG038381(gb|WP_011705714)	atsG	Type VI secretion system protein [T6SS (VF0480) - Effector delivery system (VFC0086)]	Aeromonas hydrophila subsp. hydrophila ATCC 7966
VFG038383(gb|WP_011705715)	atsH	Type VI secretion system protein [T6SS (VF0480) - Effector delivery system (VFC0086)]	Aeromonas hydrophila subsp. hydrophila ATCC 7966
VFG038385(gb|WP_011705716)	atsI	Type VI secretion system protein [T6SS (VF0480) - Effector delivery system (VFC0086)]	Aeromonas hydrophila subsp. hydrophila ATCC 7966
VFG038387(gb|WP_011705717)	atsJ	Type VI secretion system protein [T6SS (VF0480) - Effector delivery system (VFC0086)]	Aeromonas hydrophila subsp. hydrophila ATCC 7966
VFG038389(gb|WP_011705718)	atsK	Type VI secretion system protein [T6SS (VF0480) - Effector delivery system (VFC0086)]	Aeromonas hydrophila subsp. hydrophila ATCC 7966
VFG038391(gb|WP_011705719)	atsL	Type VI secretion system protein [T6SS (VF0480) - Effector delivery system (VFC0086)]	Aeromonas hydrophila subsp. hydrophila ATCC 7966
VFG038399(gb|WP_011705723)	atsP	Type VI secretion system protein [T6SS (VF0480) - Effector delivery system (VFC0086)]	Aeromonas hydrophila subsp. hydrophila ATCC 7966
VFG038401(gb|WP_011705724)	atsQ	Type VI secretion system protein [T6SS (VF0480) - Effector delivery system (VFC0086)]	Aeromonas hydrophila subsp. hydrophila ATCC 7966
VFG038403(gb|WP_011705726)	atsS	Type VI secretion system protein [T6SS (VF0480) - Effector delivery system (VFC0086)]	Aeromonas hydrophila subsp. hydrophila ATCC 7966
VFG001314(gb|WP_001225025)	aur	zinc metalloproteinase aureolysin [Aureolysin (VF0024) - Exoenzyme (VFC0251)]	Staphylococcus aureus subsp. aureus MW2
VFG002159(gb|NP_464601)	aut	autolysin [Auto (VF0348) - Invasion (VFC0083)]	Listeria monocytogenes EGD-e
VFG037638(gb|WP_193759656)	bap	biofilm-associated protein [Bap (VF0462) - Biofilm (VFC0271)]	Acinetobacter baumannii ACICU
VFG037274(gb|WP_001281538)	barA	siderophore efflux system of the ABC superfamily [Acinetobactin (VF0467) - Nutritional/Metabolic factor (VFC0272)]	Acinetobacter baumannii ACICU
VFG037260(gb|WP_001095752)	barB	siderophore efflux system of the ABC superfamily [Acinetobactin (VF0467) - Nutritional/Metabolic factor (VFC0272)]	Acinetobacter baumannii ACICU
VFG016346(gb|WP_001035927)	BAS_RS06430	immune inhibitor A [InhA (VF0536) - Exoenzyme (VFC0251)]	Bacillus anthracis str. Sterne
VFG037442(gb|WP_000910253)	basA	acinetobactin biosynthesis protein [Acinetobactin (VF0467) - Nutritional/Metabolic factor (VFC0272)]	Acinetobacter baumannii ACICU
VFG037428(gb|WP_000939834)	basB	non-ribosomal peptide synthetase with condensation and peptidyl carrier protein domains [Acinetobactin (VF0467) - Nutritional/Metabolic factor (VFC0272)]	Acinetobacter baumannii ACICU
VFG037344(gb|WP_000717759)	basC	acinetobactin biosynthesis protein BasC [Acinetobactin (VF0467) - Nutritional/Metabolic factor (VFC0272)]	Acinetobacter baumannii ACICU
VFG037330(gb|WP_001177743)	basD	acinetobactin biosynthesis protein BasD [Acinetobactin (VF0467) - Nutritional/Metabolic factor (VFC0272)]	Acinetobacter baumannii ACICU
VFG037302(gb|WP_001018264)	basF	aryl carrier protein BasF [Acinetobactin (VF0467) - Nutritional/Metabolic factor (VFC0272)]	Acinetobacter baumannii ACICU
VFG037288(gb|WP_000603876)	basG	acinetobactin biosynthesis protein BasF [Acinetobactin (VF0467) - Nutritional/Metabolic factor (VFC0272)]	Acinetobacter baumannii ACICU
VFG037246(gb|WP_001032906)	basH	non-ribosomal peptide biosynthesis thioesterase BasH [Acinetobactin (VF0467) - Nutritional/Metabolic factor (VFC0272)]	Acinetobacter baumannii ACICU
VFG037232(gb|WP_001093095)	basI	phosphopantetheinyl transferase component of acinetobactin biosynthesis protein BasI [Acinetobactin (VF0467) - Nutritional/Metabolic factor (VFC0272)]	Acinetobacter baumannii ACICU
VFG037218(gb|WP_000983821)	basJ	acinetobactin biosynthesis protein BasJ [Acinetobactin (VF0467) - Nutritional/Metabolic factor (VFC0272)]	Acinetobacter baumannii ACICU
VFG037358(gb|WP_001073030)	bauA	TonB-dependent siderophore receptor BauA [Acinetobactin (VF0467) - Nutritional/Metabolic factor (VFC0272)]	Acinetobacter baumannii ACICU
VFG037372(gb|WP_001104139)	bauB	ferric siderophore ABC transporter, periplasmic siderophore-binding protein [Acinetobactin (VF0467) - Nutritional/Metabolic factor (VFC0272)]	Acinetobacter baumannii ACICU
VFG037400(gb|WP_001223274)	bauC	ferric siderophore ABC transporter, permease protein BauC [Acinetobactin (VF0467) - Nutritional/Metabolic factor (VFC0272)]	Acinetobacter baumannii ACICU
VFG037414(gb|WP_012391956)	bauD	ferric siderophore ABC transporter, permease protein BauD [Acinetobactin (VF0467) - Nutritional/Metabolic factor (VFC0272)]	Acinetobacter baumannii ACICU
VFG037386(gb|WP_000582115)	bauE	ferric siderophore ABC transporter, ATP-binding protein BauE [Acinetobactin (VF0467) - Nutritional/Metabolic factor (VFC0272)]	Acinetobacter baumannii ACICU
VFG037456(gb|WP_000160878)	bauF	siderophore-interacting protein [Acinetobactin (VF0467) - Nutritional/Metabolic factor (VFC0272)]	Acinetobacter baumannii ACICU
VFG000064(gb|WP_010930831)	bcrD	Type III secretion system LcrD homolog protein BcrD [TTSS (VF0035) - Effector delivery system (VFC0086)]	Bordetella pertussis Tohama I
VFG002436(gb|WP_080341181)	boaA	surface-exposed protein, autotransporter [BoaA (VF0434) - Adherence (VFC0001)]	Burkholderia pseudomallei K96243
VFG000056(gb|WP_010930825)	bopD	Bordetella Bsc type III secretion system secreted protein BopD, complexed with BopD for pore formation on the host plasma membrane [TTSS secreted effectors (VF0687) - Effector delivery system (VFC0086)]	Bordetella pertussis Tohama I
VFG002197(gb|WP_002387027)	bopD	sugar-binding transcriptional regulator, LacI family [BopD (VF0362) - Biofilm (VFC0271)]	Enterococcus faecalis V583
VFG000038(gb|WP_003807115)	bplA	probable oxidoreductase [LPS (VF0033) - Immune modulation (VFC0258)]	Bordetella pertussis Tohama I
VFG047431(gb|WP_003016957)	bplA	biotin--[acetyl-CoA-carboxylase] ligase [Biotin synthesis (VF0552) - Nutritional/Metabolic factor (VFC0272)]	Francisella tularensis subsp. tularensis SCHU S4
VFG000037(gb|WP_003807114)	bplB	probable acetyltransferase [LPS (VF0033) - Immune modulation (VFC0258)]	Bordetella pertussis Tohama I
VFG000036(gb|WP_010929614)	bplC	lipopolysaccharide biosynthesis protein [LPS (VF0033) - Immune modulation (VFC0258)]	Bordetella pertussis Tohama I
VFG000033(gb|WP_010929611)	bplF	lipopolysaccharide biosynthesis protein [LPS (VF0033) - Immune modulation (VFC0258)]	Bordetella pertussis Tohama I
VFG000028(gb|WP_003808614)	brkB	serum resistance protein [Brk (VF0034) - Immune modulation (VFC0258)]	Bordetella pertussis Tohama I
VFG002461(gb|WP_004188490)	bsaQ	Type III secretion system protein BsaQ [Bsa T3SS (VF0428) - Effector delivery system (VFC0086)]	Burkholderia pseudomallei K96243
VFG000048(gb|WP_003820061)	bscN	ATP synthase in type III secretion system [TTSS (VF0035) - Effector delivery system (VFC0086)]	Bordetella pertussis Tohama I
VFG002162(gb|NP_465591)	bsh	bile salt hydrolase [BSH (VF0350) - Stress survival (VFC0282)]	Listeria monocytogenes EGD-e
VFG045465(gb|WP_004684737)	btpA	Tir domain containing protein BtpA [BtpA/Btp1/TcpB (VF0412) - Immune modulation (VFC0258)]	Brucella melitensis bv. 1 str. 16M
VFG045466(gb|WP_002963876)	btpB	Tir domain containing protein BtpB [BtpB (VF0522) - Immune modulation (VFC0258)]	Brucella suis 1330
VFG002045(gb|WP_010930608)	bvgS	virulence factors two-component system sensor histidine kinase BvgS [BvgAS (VF0336) - Regulation (VFC0301)]	Bordetella pertussis Tohama I
VFG011626(gb|WP_002965156)	bvrR	response regulator transcription factor [BvrR-BvrS (VF0368) - Regulation (VFC0301)]	Brucella melitensis bv. 1 str. 16M
VFG011631(gb|WP_004684547)	bvrS	stimulus-sensing domain-containing protein [BvrR-BvrS (VF0368) - Regulation (VFC0301)]	Brucella melitensis bv. 1 str. 16M
VFG001298(gb|WP_000037328)	cap8B	type 8 capsular polysaccharide synthesis protein Cap8B [Capsule (VF0003) - Immune modulation (VFC0258)]	Staphylococcus aureus subsp. aureus MW2
VFG001299(gb|WP_000565297)	cap8C	type 8 capsular polysaccharide synthesis protein Cap8C [Capsule (VF0003) - Immune modulation (VFC0258)]	Staphylococcus aureus subsp. aureus MW2
VFG001300(gb|WP_000940793)	cap8D	type 8 capsular polysaccharide synthesis protein Cap8D [Capsule (VF0003) - Immune modulation (VFC0258)]	Staphylococcus aureus subsp. aureus MW2
VFG001301(gb|WP_000459062)	cap8E	type 8 capsular polysaccharide synthesis protein Cap8E [Capsule (VF0003) - Immune modulation (VFC0258)]	Staphylococcus aureus subsp. aureus MW2
VFG001302(gb|WP_001028293)	cap8F	type 8 capsular polysaccharide synthesis protein Cap8F [Capsule (VF0003) - Immune modulation (VFC0258)]	Staphylococcus aureus subsp. aureus MW2
VFG001303(gb|WP_000413169)	cap8G	type 8 capsular polysaccharide synthesis protein Cap8G [Capsule (VF0003) - Immune modulation (VFC0258)]	Staphylococcus aureus subsp. aureus MW2
VFG001304(gb|WP_001216935)	cap8H	type 8 capsular polysaccharide synthesis protein Cap8H [Capsule (VF0003) - Immune modulation (VFC0258)]	Staphylococcus aureus subsp. aureus MW2
VFG001305(gb|WP_001034053)	cap8I	type 8 capsular polysaccharide synthesis protein Cap8I [Capsule (VF0003) - Immune modulation (VFC0258)]	Staphylococcus aureus subsp. aureus MW2
VFG001306(gb|WP_000636149)	cap8J	type 8 capsular polysaccharide synthesis protein Cap8J [Capsule (VF0003) - Immune modulation (VFC0258)]	Staphylococcus aureus subsp. aureus MW2
VFG001307(gb|WP_001238807)	cap8K	type 8 capsular polysaccharide synthesis protein Cap8K [Capsule (VF0003) - Immune modulation (VFC0258)]	Staphylococcus aureus subsp. aureus MW2
VFG001308(gb|WP_001291010)	cap8L	type 8 capsular polysaccharide synthesis protein Cap8L [Capsule (VF0003) - Immune modulation (VFC0258)]	Staphylococcus aureus subsp. aureus MW2
VFG001309(gb|WP_000825101)	cap8M	type 8 capsular polysaccharide synthesis protein Cap8M [Capsule (VF0003) - Immune modulation (VFC0258)]	Staphylococcus aureus subsp. aureus MW2
VFG001311(gb|WP_000779494)	cap8O	type 8 capsular polysaccharide synthesis protein Cap8O [Capsule (VF0003) - Immune modulation (VFC0258)]	Staphylococcus aureus subsp. aureus MW2
VFG001312(gb|WP_000723452)	cap8P	type 8 capsular polysaccharide synthesis protein Cap8P [Capsule (VF0003) - Immune modulation (VFC0258)]	Staphylococcus aureus subsp. aureus MW2
VFG000680(gb|AAF13661)	capA	CapA, required for Poly-gamma-glutamate transport [Capsule (VF0141) - Immune modulation (VFC0258)]	Bacillus anthracis
VFG046799(gb|WP_003020726)	capA	poly-gamma-glutamate system protein [Capsule (VF0543) - Immune modulation (VFC0258)]	Francisella tularensis subsp. tularensis SCHU S4
VFG052202(gb|NP_216151.1)	capA	mannosyltransferase [LAM (VF0318) - Immune modulation (VFC0258)]	Mycobacterium tuberculosis H37Rv
VFG001297	capA	capsular polysaccharide type 5/8 biosynthesis protein CapA [Capsule (VF0003) - Immune modulation (VFC0258)]	Staphylococcus aureus subsp. aureus MW2
VFG001310(gb|WP_001230668)	capN	capsular polysaccharide type 5/8 biosynthesis epimerase CapN [Capsule (VF0003) - Immune modulation (VFC0258)]	Staphylococcus aureus subsp. aureus MW2
VFG001795(gb|BAC98831)	cba	c protein beta antigen [Beta-C protein (VF0277) - Immune modulation (VFC0258)]	Streptococcus agalactiae FM027022
VFG001355(gb|WP_000698569)	cbpD	choline binding protein D [Autolysin (VF0143) - Exoenzyme (VFC0251)]	Streptococcus pneumoniae TIGR4
VFG039282(gb|NP_819314)	CBU_0270	Coxiella Dot/Icm type IVB secretion system translocated effector, trans-2-enoyl-CoA reductase [T4SS secreted effectors (VF0696) - Effector delivery system (VFC0086)]	Coxiella burnetii RSA 493
VFG046177(gb|NP_820262)	CBU_1268	Coxiella Dot/Icm type IVB secretion system translocated effector [T4SS secreted effectors (VF0696) - Effector delivery system (VFC0086)]	Coxiella burnetii RSA 493
VFG041433(gb|WP_012569786)	CBUG_RS02435	hypothetical protein [T4SS secreted effectors (VF0696) - Effector delivery system (VFC0086)]	Coxiella burnetii CbuG_Q212
VFG010882(gb|WP_010946597)	ccmF	cytochrome c heme lyase subunit CcmF [CcmC (VF0292) - Nutritional/Metabolic factor (VFC0272)]	Legionella pneumophila subsp. pneumophila str. Philadelphia 1
VFG001934(gb|YP_002343541)	cdtA	cytolethal distending toxin A [CDT (VF0115) - Exotoxin (VFC0235)]	Campylobacter jejuni subsp. jejuni NCTC 11168
VFG012114(gb|WP_004454925)	cdtA	CdtA [CDT (VF0385) - Exotoxin (VFC0235)]	Clostridium difficile 630
VFG043732(gb|CAD48849)	cdtA	cytolethal distending toxin A [CDT (VF0185) - Exotoxin (VFC0235)]	Escherichia coli O157:H str. 493/89
VFG001932(gb|YP_002343539)	cdtC	cytolethal distending toxin C [CDT (VF0115) - Exotoxin (VFC0235)]	Campylobacter jejuni subsp. jejuni NCTC 11168
VFG043734(gb|CAD48851)	cdtC	cytolethal distending toxin C [CDT (VF0185) - Exotoxin (VFC0235)]	Escherichia coli O157:H str. 493/89
VFG050115(gb|WP_002081542)	cesA	Cereulide synthetase A, CesA [Cereulide (VF0583) - Exotoxin (VFC0235)]	Bacillus cereus AH187
VFG050114(gb|WP_000953496)	cesB	Cereulide synthetase B, CesB [Cereulide (VF0583) - Exotoxin (VFC0235)]	Bacillus cereus AH187
VFG050112(gb|WP_001008264)	cesD	ABC transporter permease subunit, CesD [Cereulide (VF0583) - Exotoxin (VFC0235)]	Bacillus cereus AH187
VFG000820(gb|WP_000087467)	cesD	chaperone for EspB and EspD [TTSS (VF0191) - Effector delivery system (VFC0086)]	Escherichia coli O157:H7 str. EDL933
VFG033596(gb|WP_000087467)	cesD	chaperone for EspB and EspD [TTSS (VF0172) - Effector delivery system (VFC0086)]	Escherichia coli O127:H6 str. E2348/69
VFG050118(gb|WP_000291846)	cesH	hydrolase, alpha/beta superfamily, CesH [Cereulide (VF0583) - Exotoxin (VFC0235)]	Bacillus cereus AH187
VFG050117(gb|WP_000680399)	cesP	4'-phosphopantetheinyl transferase, CesP [Cereulide (VF0583) - Exotoxin (VFC0235)]	Bacillus cereus AH187
VFG050116(gb|WP_000764755)	cesT	type II thioesterase, CesT [Cereulide (VF0583) - Exotoxin (VFC0235)]	Bacillus cereus AH187
VFG000804(gb|WP_000098793)	cesT	multieffector chaperone [TTSS (VF0191) - Effector delivery system (VFC0086)]	Escherichia coli O157:H7 str. EDL933
VFG033493(gb|WP_000098791)	cesT	multieffector chaperone [TTSS (VF0172) - Effector delivery system (VFC0086)]	Escherichia coli O127:H6 str. E2348/69
VFG034612(gb|WP_000225871)	cfaA	colonisation factor antigen a, chaperone [Adhesive fimbriae (VF0213) - Adherence (VFC0001)]	Escherichia coli E24377A
VFG034624(gb|WP_000755097)	cfaB	colonization factor antigen 1 [Adhesive fimbriae (VF0213) - Adherence (VFC0001)]	Escherichia coli E24377A
VFG034636(gb|WP_000358674)	cfaC	colonisation factor antigen c, usher [Adhesive fimbriae (VF0213) - Adherence (VFC0001)]	Escherichia coli E24377A
VFG034648(gb|WP_001245988)	cfaD/cfaE	minor pilin and initiator [Adhesive fimbriae (VF0213) - Adherence (VFC0001)]	Escherichia coli E24377A
VFG002219(gb|WP_011005413)	cgs	cyclic beta 1-2 glucan synthetase [CbetaG (VF0366) - Immune modulation (VFC0258)]	Brucella melitensis bv. 1 str. 16M
VFG045791(gb|WP_000481500)	cgsD	transcriptional regulator CsgD [Curli fibers (VF1138) - Adherence (VFC0001)]	Escherichia coli O25b:H4-ST131
VFG045790(gb|WP_000833288)	cgsE	curli production assembly/transport protein CsgE [Curli fibers (VF1138) - Adherence (VFC0001)]	Escherichia coli O25b:H4-ST131
VFG045789(gb|WP_001264082)	cgsF	curli production assembly/transport protein CsgF [Curli fibers (VF1138) - Adherence (VFC0001)]	Escherichia coli O25b:H4-ST131
VFG045788(gb|WP_001189322)	cgsG	curli production assembly/transport protein CsgG [Curli fibers (VF1138) - Adherence (VFC0001)]	Escherichia coli O25b:H4-ST131
VFG002531(gb|WP_011205291)	cheA	chemotaxis two-component sensor kinase CheA [Flagella (VF0430) - Motility (VFC0204)]	Burkholderia pseudomallei K96243
VFG043394(gb|YP_002343725)	cheA	chemotaxis histidine kinase [Flagella (VF0114) - Motility (VFC0204)]	Campylobacter jejuni subsp. jejuni NCTC 11168
VFG043373(gb|WP_000342347)	cheA	histidine kinase CheA [Flagella (VF0051) - Motility (VFC0204)]	Helicobacter pylori 26695
VFG007556(gb|WP_000119661)	cheA	chemotaxis protein CheA [Flagella (VF0519) - Motility (VFC0204)]	Vibrio cholerae O1 biovar El Tor str. N16961
VFG043211(gb|WP_032902679)	cheA	chemotaxis protein CheA [Flagella (VF0394) - Motility (VFC0204)]	Yersinia enterocolitica subsp. enterocolitica 8081
VFG038707(gb|WP_016350059)	cheA-2	chemotaxis protein CheA [Polar flagella (VF0473) - Motility (VFC0204)]	Aeromonas hydrophila ML09-119
VFG002526(gb|WP_004198645)	cheB	chemotaxis-specific methylesterase [Flagella (VF0430) - Motility (VFC0204)]	Burkholderia pseudomallei K96243
VFG007550(gb|WP_000985860)	cheB	chemotaxis-specific methylesterase [Flagella (VF0519) - Motility (VFC0204)]	Vibrio cholerae O1 biovar El Tor str. N16961
VFG043207(gb|WP_005164481)	cheB	chemotaxis-specific methylesterase CheB [Flagella (VF0394) - Motility (VFC0204)]	Yersinia enterocolitica subsp. enterocolitica 8081
VFG038711(gb|WP_016350060)	cheB-2	chemotaxis-specific methylesterase [Polar flagella (VF0473) - Motility (VFC0204)]	Aeromonas hydrophila ML09-119
VFG002527(gb|WP_004524404)	cheD	chemoreceptor glutamine deamidase CheD [Flagella (VF0430) - Motility (VFC0204)]	Burkholderia pseudomallei K96243
VFG043209(gb|WP_005168769)	cheD	methyl-accepting chemotaxis protein CheD [Flagella (VF0394) - Motility (VFC0204)]	Yersinia enterocolitica subsp. enterocolitica 8081
VFG002528(gb|WP_004525698)	cheR	chemotaxis protein methyltransferase [Flagella (VF0430) - Motility (VFC0204)]	Burkholderia pseudomallei K96243
VFG007364(gb|WP_000125387)	cheR	chemotaxis protein methyltransferase CheR [Flagella (VF0519) - Motility (VFC0204)]	Vibrio cholerae O1 biovar El Tor str. N16961
VFG043208(gb|WP_005164483)	cheR	chemotaxis methyltransferase CheR [Flagella (VF0394) - Motility (VFC0204)]	Yersinia enterocolitica subsp. enterocolitica 8081
VFG038812(gb|WP_011706645)	cheR-3	chemotaxis protein CheR [Polar flagella (VF0473) - Motility (VFC0204)]	Aeromonas hydrophila ML09-119
VFG038816(gb|WP_011706646)	cheV	CheV [Polar flagella (VF0473) - Motility (VFC0204)]	Aeromonas hydrophila ML09-119
VFG043395(gb|YP_002343726)	cheV	chemotaxis protein [Flagella (VF0114) - Motility (VFC0204)]	Campylobacter jejuni subsp. jejuni NCTC 11168
VFG007370(gb|WP_000145786)	cheV	chemotaxis protein CheV [Flagella (VF0519) - Motility (VFC0204)]	Vibrio cholerae O1 biovar El Tor str. N16961
VFG038727(gb|WP_011705295)	cheW	chemotaxis protein CheW [Polar flagella (VF0473) - Motility (VFC0204)]	Aeromonas hydrophila ML09-119
VFG002530(gb|WP_004199265)	cheW	chemotaxis protein CheW [Flagella (VF0430) - Motility (VFC0204)]	Burkholderia pseudomallei K96243
VFG043393(gb|YP_002343724)	cheW	chemotaxis protein [Flagella (VF0114) - Motility (VFC0204)]	Campylobacter jejuni subsp. jejuni NCTC 11168
VFG043372(gb|WP_000070768)	cheW	chemotaxis coupling protein CheW [Flagella (VF0051) - Motility (VFC0204)]	Helicobacter pylori 26695
VFG007544(gb|WP_000075896)	cheW	purine-binding chemotaxis protein CheW [Flagella (VF0519) - Motility (VFC0204)]	Vibrio cholerae O1 biovar El Tor str. N16961
VFG043210(gb|WP_011816618)	cheW	purine-binding chemotaxis protein CheW [Flagella (VF0394) - Motility (VFC0204)]	Yersinia enterocolitica subsp. enterocolitica 8081
VFG038699(gb|WP_010634617)	cheY	chemotaxis protein CheY [Polar flagella (VF0473) - Motility (VFC0204)]	Aeromonas hydrophila ML09-119
VFG002525(gb|WP_004185006)	cheY	chemotaxis protein CheY [Flagella (VF0430) - Motility (VFC0204)]	Burkholderia pseudomallei K96243
VFG043402(gb|YP_002344511)	cheY	chemotaxis regulatory protein [Flagella (VF0114) - Motility (VFC0204)]	Campylobacter jejuni subsp. jejuni NCTC 11168
VFG043386(gb|WP_000772151)	cheY	chemotaxis response regulator CheY [Flagella (VF0051) - Motility (VFC0204)]	Helicobacter pylori 26695
VFG043012(gb|NP_250147)	cheY	chemotaxis protein CheY [Flagella (VF0273) - Motility (VFC0204)]	Pseudomonas aeruginosa PAO1
VFG007568(gb|WP_000697869)	cheY	chemotaxis protein CheY [Flagella (VF0519) - Motility (VFC0204)]	Vibrio cholerae O1 biovar El Tor str. N16961
VFG043206(gb|WP_005164479)	cheY	chemotaxis regulatory protein CheY [Flagella (VF0394) - Motility (VFC0204)]	Yersinia enterocolitica subsp. enterocolitica 8081
VFG038703(gb|WP_011705289)	cheZ	chemotaxis protein CheZ [Polar flagella (VF0473) - Motility (VFC0204)]	Aeromonas hydrophila ML09-119
VFG002524(gb|WP_004524402)	cheZ	chemotaxis regulator CheZ [Flagella (VF0430) - Motility (VFC0204)]	Burkholderia pseudomallei K96243
VFG043013(gb|NP_250148)	cheZ	protein phosphatase CheZ [Flagella (VF0273) - Motility (VFC0204)]	Pseudomonas aeruginosa PAO1
VFG007562(gb|WP_000624259)	cheZ	chemotaxis protein CheZ [Flagella (VF0519) - Motility (VFC0204)]	Vibrio cholerae O1 biovar El Tor str. N16961
VFG043205(gb|WP_005164477)	cheZ	chemotaxis regulator CheZ [Flagella (VF0394) - Motility (VFC0204)]	Yersinia enterocolitica subsp. enterocolitica 8081
VFG001231(gb|NP_249104)	chpA	still frameshift probable component of chemotactic signal transduction system [Type IV pili (VF0082) - Adherence (VFC0001)]	Pseudomonas aeruginosa PAO1
VFG001232(gb|NP_249105)	chpB	probable methylesterase [Type IV pili (VF0082) - Adherence (VFC0001)]	Pseudomonas aeruginosa PAO1
VFG001233(gb|NP_249106)	chpC	probable chemotaxis protein [Type IV pili (VF0082) - Adherence (VFC0001)]	Pseudomonas aeruginosa PAO1
VFG001234(gb|NP_249107)	chpD	probable transcriptional regulator [Type IV pili (VF0082) - Adherence (VFC0001)]	Pseudomonas aeruginosa PAO1
VFG001235(gb|NP_249108)	chpE	probable chemotaxis protein [Type IV pili (VF0082) - Adherence (VFC0001)]	Pseudomonas aeruginosa PAO1
VFG000917(gb|WP_000089583)	chuA	Outer membrane heme/hemoglobin receptor ChuA [Chu (VF0227) - Nutritional/Metabolic factor (VFC0272)]	Escherichia coli CFT073
VFG012597(gb|WP_000089593)	chuA	Outer membrane heme/hemoglobin receptor ChuA [Chu (VF0234) - Nutritional/Metabolic factor (VFC0272)]	Escherichia coli O157:H7 str. EDL933
VFG000916(gb|WP_001017192)	chuS	heme oxygenase ChuS [Chu (VF0227) - Nutritional/Metabolic factor (VFC0272)]	Escherichia coli CFT073
VFG012591(gb|WP_001017167)	chuS	heme oxygenase ChuS [Chu (VF0234) - Nutritional/Metabolic factor (VFC0272)]	Escherichia coli O157:H7 str. EDL933
VFG000918(gb|WP_001312167)	chuT	periplasmic heme-binding protein ChuT [Chu (VF0227) - Nutritional/Metabolic factor (VFC0272)]	Escherichia coli CFT073
VFG012603(gb|WP_001302516)	chuT	periplasmic heme-binding protein ChuT [Chu (VF0234) - Nutritional/Metabolic factor (VFC0272)]	Escherichia coli O157:H7 str. EDL933
VFG000922(gb|WP_000910402)	chuU	heme permease protein ChuU [Chu (VF0227) - Nutritional/Metabolic factor (VFC0272)]	Escherichia coli CFT073
VFG012627(gb|WP_000910392)	chuU	heme permease protein ChuU [Chu (VF0234) - Nutritional/Metabolic factor (VFC0272)]	Escherichia coli O157:H7 str. EDL933
VFG044172(gb|WP_000622316)	chuV	ATP-binding hydrophilic protein ChuV [Chu (VF0227) - Nutritional/Metabolic factor (VFC0272)]	Escherichia coli CFT073
VFG000919(gb|WP_001095619)	chuW	Putative oxygen independent coproporphyrinogen III oxidase [Chu (VF0227) - Nutritional/Metabolic factor (VFC0272)]	Escherichia coli CFT073
VFG012609(gb|WP_000993317)	chuW	Putative oxygen independent coproporphyrinogen III oxidase [Chu (VF0234) - Nutritional/Metabolic factor (VFC0272)]	Escherichia coli O157:H7 str. EDL933
VFG000920(gb|WP_000020034)	chuX	putative heme-binding protein ChuX [Chu (VF0227) - Nutritional/Metabolic factor (VFC0272)]	Escherichia coli CFT073
VFG012615(gb|WP_000020049)	chuX	putative heme-binding protein ChuX [Chu (VF0234) - Nutritional/Metabolic factor (VFC0272)]	Escherichia coli O157:H7 str. EDL933
VFG039326(gb|NP_819463)	cirB	Coxiella Dot/Icm type IVB secretion system translocated effector [T4SS secreted effectors (VF0696) - Effector delivery system (VFC0086)]	Coxiella burnetii RSA 493
VFG011671(gb|YP_002344801)	Cj1418c	hypothetical protein [Capsule (VF0323) - Immune modulation (VFC0258)]	Campylobacter jejuni subsp. jejuni NCTC 11168
VFG049148(gb|WP_041168941)	clbB	colibactin hybrid non-ribosomal peptide synthetase/type I polyketide synthase ClbB [Colibactin (VF0573) - Exotoxin (VFC0235)]	Klebsiella pneumoniae subsp. pneumoniae 1084
VFG049153(gb|WP_000159201)	clbG	colibactin biosynthesis acyltransferase ClbG [Colibactin (VF0573) - Exotoxin (VFC0235)]	Klebsiella pneumoniae subsp. pneumoniae 1084
VFG049154(gb|WP_014907257)	clbH	colibactin non-ribosomal peptide synthetase ClbH [Colibactin (VF0573) - Exotoxin (VFC0235)]	Klebsiella pneumoniae subsp. pneumoniae 1084
VFG049156(gb|WP_077265119)	clbJ	colibactin non-ribosomal peptide synthetase ClbJ [Colibactin (VF0573) - Exotoxin (VFC0235)]	Klebsiella pneumoniae subsp. pneumoniae 1084
VFG049160(gb|WP_001327259)	clbN	colibactin non-ribosomal peptide synthetase ClbN [Colibactin (VF0573) - Exotoxin (VFC0235)]	Klebsiella pneumoniae subsp. pneumoniae 1084
VFG001289(gb|WP_001056172)	clfA	Clumping factor A, fibrinogen-binding protein [Clumping factor (VF0004) - Adherence (VFC0001)]	Staphylococcus aureus subsp. aureus MW2
VFG001290(gb|WP_000745817)	clfB	Clumping factor B, adhesin [Clumping factor (VF0004) - Adherence (VFC0001)]	Staphylococcus aureus subsp. aureus MW2
VFG002282(gb|WP_041707714)	cloSI	alpha-clostripain [Alpha-clostripain (VF0390) - Exoenzyme (VFC0251)]	Clostridium perfringens str. 13
VFG038395(gb|WP_011705721)	clpB	type VI secretion system ATPase ClpV1 [T6SS (VF0480) - Effector delivery system (VFC0086)]	Aeromonas hydrophila subsp. hydrophila ATCC 7966
VFG000079(gb|NP_463763)	clpC	endopeptidase Clp ATP-binding chain C [ClpC (VF0072) - Stress survival (VFC0282)]	Listeria monocytogenes EGD-e
VFG000080(gb|NP_464522)	clpE	ATP-dependent protease [ClpE (VF0073) - Stress survival (VFC0282)]	Listeria monocytogenes EGD-e
VFG000077(gb|NP_465991)	clpP	ATP-dependent Clp protease proteolytic subunit [ClpP (VF0074) - Stress survival (VFC0282)]	Listeria monocytogenes EGD-e
VFG051098(gb|WP_002001416.1)	clpV/tssH	type VI secretion system ATPase TssH [T6SS (VF1337) - Effector delivery system (VFC0086)]	Acinetobacter baumannii ACICU
VFG048697(gb|WP_015874721)	clpV/tssH	type VI secretion system ATPase TssH [T6SS (VF0569) - Effector delivery system (VFC0086)]	Klebsiella pneumoniae subsp. pneumoniae NTUH-K2044
VFG049904	clpV/tssH	Type VI secretion system ATPase ClpV/TssH [T6SS (VF0579) - Effector delivery system (VFC0086)]	Shigella sonnei Ss046
VFG002076(gb|NP_248780)	clpV1	type VI secretion system AAA+ family ATPase [HSI-1 (VF0334) - Effector delivery system (VFC0086)]	Pseudomonas aeruginosa PAO1
VFG001291(gb|WP_001039417)	cna	collagen adhesin precursor [CNA (VF0005) - Adherence (VFC0001)]	Staphylococcus aureus subsp. aureus MW2
VFG002419(gb|WP_000744066)	coa	staphylocoagulase precursor [Staphylocoagulase (VF0421) - Exoenzyme (VFC0251)]	Staphylococcus aureus subsp. aureus MW2
VFG002276(gb|WP_011009653)	colA	collagenase [Kappa-toxin (VF0388) - Exoenzyme (VFC0251)]	Clostridium perfringens str. 13
VFG039316(gb|NP_819448)	coxCC3	Coxiella Dot/Icm type IVB secretion system translocated effector [T4SS secreted effectors (VF0696) - Effector delivery system (VFC0086)]	Coxiella burnetii RSA 493
VFG039506	coxCC8	Coxiella Dot/Icm type IVB secretion system translocated effector [T4SS secreted effectors (VF0696) - Effector delivery system (VFC0086)]	Coxiella burnetii RSA 493
VFG039706(gb|NP_819031)	cpeC/coxU3	Coxiella Dot/Icm type IVB secretion system translocated effector [T4SS secreted effectors (VF0696) - Effector delivery system (VFC0086)]	Coxiella burnetii RSA 493
VFG001365(gb|WP_000091082)	cps4A	capsular polysaccharide biosynthesis protein Cps4A [Capsule (VF0144) - Immune modulation (VFC0258)]	Streptococcus pneumoniae TIGR4
VFG001366(gb|WP_000565352)	cps4B	capsular polysaccharide biosynthesis protein Cps4B [Capsule (VF0144) - Immune modulation (VFC0258)]	Streptococcus pneumoniae TIGR4
VFG001368(gb|WP_001142502)	cps4D	capsular polysaccharide biosynthesis protein Cps4D [Capsule (VF0144) - Immune modulation (VFC0258)]	Streptococcus pneumoniae TIGR4
VFG001370(gb|WP_000697328)	cps4F	capsular polysaccharide biosynthesis protein Cps4F [Capsule (VF0144) - Immune modulation (VFC0258)]	Streptococcus pneumoniae TIGR4
VFG001375(gb|WP_000594468)	cps4K	capsular polysaccharide biosynthesis protein Cps4K [Capsule (VF0144) - Immune modulation (VFC0258)]	Streptococcus pneumoniae TIGR4
VFG001376(gb|WP_000695335)	cps4L	capsular polysaccharide biosynthesis protein Cps4L [Capsule (VF0144) - Immune modulation (VFC0258)]	Streptococcus pneumoniae TIGR4
VFG002190(gb|WP_002362225)	cpsA/uppS	undecaprenyl diphosphate synthase [Capsule (VF0361) - Immune modulation (VFC0258)]	Enterococcus faecalis V583
VFG002189(gb|WP_002359680)	cpsB/cdsA	phosphatidate cytidylyltransferase [Capsule (VF0361) - Immune modulation (VFC0258)]	Enterococcus faecalis V583
VFG002188(gb|WP_002362618)	cpsC	teichoic acid biosynthesis protein, putative [Capsule (VF0361) - Immune modulation (VFC0258)]	Enterococcus faecalis V583
VFG001367(gb|WP_000664160)	cpsC	capsular polysaccharide biosynthesis protein CpsC [Capsule (VF0144) - Immune modulation (VFC0258)]	Streptococcus pneumoniae TIGR4
VFG002187(gb|WP_002370472)	cpsD	glycosyl transferase, group 2 family protein [Capsule (VF0361) - Immune modulation (VFC0258)]	Enterococcus faecalis V583
VFG002186(gb|WP_002387129)	cpsE	glycosyl transferase, group 2 family protein [Capsule (VF0361) - Immune modulation (VFC0258)]	Enterococcus faecalis V583
VFG002185(gb|WP_002367100)	cpsF	CpsF protein [Capsule (VF0361) - Immune modulation (VFC0258)]	Enterococcus faecalis V583
VFG002184(gb|WP_002359685)	cpsG	MurB family protein [Capsule (VF0361) - Immune modulation (VFC0258)]	Enterococcus faecalis V583
VFG002362(gb|WP_011816868)	cpsG	phosphomannomutase CpsG [O-antigen (VF0392) - Immune modulation (VFC0258)]	Yersinia enterocolitica subsp. enterocolitica 8081
VFG002183(gb|WP_002387128)	cpsH	lipoprotein [Capsule (VF0361) - Immune modulation (VFC0258)]	Enterococcus faecalis V583
VFG002182(gb|WP_002376666)	cpsI	UDP-galactopyranose mutase [Capsule (VF0361) - Immune modulation (VFC0258)]	Enterococcus faecalis V583
VFG002181(gb|WP_002387127)	cpsJ	ABC transporter, ATP-binding protein [Capsule (VF0361) - Immune modulation (VFC0258)]	Enterococcus faecalis V583
VFG002180(gb|WP_002362627)	cpsK	ABC transporter, permease protein [Capsule (VF0361) - Immune modulation (VFC0258)]	Enterococcus faecalis V583
VFG042739(gb|NP_254019)	crc	catabolite repression control protein [Type IV pili (VF0082) - Adherence (VFC0001)]	Pseudomonas aeruginosa PAO1
VFG045793(gb|WP_000771429)	csgA	curlin major subunit CsgA [Curli fibers (VF1138) - Adherence (VFC0001)]	Escherichia coli O25b:H4-ST131
VFG000458(gb|NP_460115)	csgA	curlin major subunit CsgA [Agf (VF0103) - Adherence (VFC0001)]	Salmonella enterica subsp. enterica serovar Typhimurium str. LT2
VFG045792(gb|WP_000791650)	csgB	curlin minor subunit CsgB [Curli fibers (VF1138) - Adherence (VFC0001)]	Escherichia coli O25b:H4-ST131
VFG000457(gb|NP_460114)	csgB	minor curlin subunit precursor, curli nucleator protein CsgB [Agf (VF0103) - Adherence (VFC0001)]	Salmonella enterica subsp. enterica serovar Typhimurium str. LT2
VFG045794(gb|WP_000992818)	csgC	curli assembly protein CsgC [Curli fibers (VF1138) - Adherence (VFC0001)]	Escherichia coli O25b:H4-ST131
VFG000459(gb|NP_460116)	csgC	curli assembly protein CsgC [Agf (VF0103) - Adherence (VFC0001)]	Salmonella enterica subsp. enterica serovar Typhimurium str. LT2
VFG004125(gb|NP_460113)	csgD	DNA-binding transcriptional regulator CsgD [Agf (VF0103) - Adherence (VFC0001)]	Salmonella enterica subsp. enterica serovar Typhimurium str. LT2
VFG000460(gb|NP_460112)	csgE	curli production assembly/transport protein CsgE [Agf (VF0103) - Adherence (VFC0001)]	Salmonella enterica subsp. enterica serovar Typhimurium str. LT2
VFG000461(gb|NP_460111)	csgF	curli production assembly/transport protein CsgF [Agf (VF0103) - Adherence (VFC0001)]	Salmonella enterica subsp. enterica serovar Typhimurium str. LT2
VFG000462(gb|NP_460110)	csgG	curli production assembly/transport protein CsgG [Agf (VF0103) - Adherence (VFC0001)]	Salmonella enterica subsp. enterica serovar Typhimurium str. LT2
VFG010906(gb|WP_011213314)	csrA	carbon storage regulator CsrA [CsrA (VF0261) - Regulation (VFC0301)]	Legionella pneumophila subsp. pneumophila str. Philadelphia 1
VFG037573	csuA	Csu pilus subunit CsuA [Csu fimbriae (VF0461) - Biofilm (VFC0271)]	Acinetobacter baumannii ACICU
VFG037560(gb|WP_000790104)	csuA/B	Csu pilus major pilin subunit CsuA/B [Csu fimbriae (VF0461) - Biofilm (VFC0271)]	Acinetobacter baumannii ACICU
VFG037586(gb|WP_000876480)	csuB	Csu pilus subunit CsuB [Csu fimbriae (VF0461) - Biofilm (VFC0271)]	Acinetobacter baumannii ACICU
VFG037599(gb|WP_001988023)	csuC	Csu pilus chaperone protein CsuC [Csu fimbriae (VF0461) - Biofilm (VFC0271)]	Acinetobacter baumannii ACICU
VFG037612(gb|WP_000603301)	csuD	Csu pilus usher protein CsuD [Csu fimbriae (VF0461) - Biofilm (VFC0271)]	Acinetobacter baumannii ACICU
VFG037625(gb|WP_001022730)	csuE	Csu pilus tip adhesin CsuE [Csu fimbriae (VF0461) - Biofilm (VFC0271)]	Acinetobacter baumannii ACICU
VFG000255(gb|WP_002215290)	ctrA	capsule polysaccharide export outer membrane protein CtrA [Capsule (VF0079) - Immune modulation (VFC0258)]	Neisseria meningitidis MC58
VFG000257(gb|WP_002215286)	ctrC	capsule polysaccharide export inner-membrane protein CtrC [Capsule (VF0079) - Immune modulation (VFC0258)]	Neisseria meningitidis MC58
VFG000258(gb|WP_002224750)	ctrD	capsule polysaccharide export ATP-binding protein CtrD [Capsule (VF0079) - Immune modulation (VFC0258)]	Neisseria meningitidis MC58
VFG050215(gb|WP_011861680)	cwp84	cell wall-binding cysteine protease Cwp84 [Cwp84 (VF0590) - Exoenzyme (VFC0251)]	Clostridium difficile 630
VFG005775(gb|WP_000403526)	cylA	ABC (ATP-binding cassette) transporter CylA [Beta-haemolysin/cytolysin (VF0279) - Exotoxin (VFC0235)]	Streptococcus agalactiae NEM316
VFG002177(gb|AAM75253)	cylA	cytolysin activator [Cytolysin (VF0356) - Exotoxin (VFC0235)]	Enterococcus faecalis str. MMH594
VFG005778(gb|WP_000462410)	cylB	ABC (ATP-binding cassette) transporter CylB [Beta-haemolysin/cytolysin (VF0279) - Exotoxin (VFC0235)]	Streptococcus agalactiae NEM316
VFG002176(gb|AAM75252)	cylB	ABC-type transporter [Cytolysin (VF0356) - Exotoxin (VFC0235)]	Enterococcus faecalis str. MMH594
VFG005781(gb|WP_000650746)	cylE	haemolysin CylE [Beta-haemolysin/cytolysin (VF0279) - Exotoxin (VFC0235)]	Streptococcus agalactiae NEM316
VFG002178(gb|AAM75254)	cylI	cytolysin immunity protein [Cytolysin (VF0356) - Exotoxin (VFC0235)]	Enterococcus faecalis str. MMH594
VFG005787(gb|WP_000118217)	cylI	putative 3-ketoacyl-ACP synthase CylI [Beta-haemolysin/cytolysin (VF0279) - Exotoxin (VFC0235)]	Streptococcus agalactiae NEM316
VFG005790(gb|WP_000033003)	cylJ	glycosyltransferase CylJ [Beta-haemolysin/cytolysin (VF0279) - Exotoxin (VFC0235)]	Streptococcus agalactiae NEM316
VFG045472(gb|AAM75249)	cylL	CylL; cytolysin subunit [Cytolysin (VF0356) - Exotoxin (VFC0235)]	Enterococcus faecalis str. MMH594
VFG045474(gb|AAM75251)	cylM	CylM; cytolysin subunit modifier [Cytolysin (VF0356) - Exotoxin (VFC0235)]	Enterococcus faecalis str. MMH594
VFG002175(gb|AAM75248)	cylR1	cytolysin regulator R1 [Cytolysin (VF0356) - Exotoxin (VFC0235)]	Enterococcus faecalis str. MMH594
VFG045470(gb|AAM75247)	cylR2	cytolysin regulator R2 [Cytolysin (VF0356) - Exotoxin (VFC0235)]	Enterococcus faecalis str. MMH594
VFG045473(gb|AAM75250)	cylS	CylS; cytolysin subunit [Cytolysin (VF0356) - Exotoxin (VFC0235)]	Enterococcus faecalis str. MMH594
VFG005772(gb|WP_000164166)	cylZ	3R-hydroxymyristoyl ACP dehydratase CylZ [Beta-haemolysin/cytolysin (VF0279) - Exotoxin (VFC0235)]	Streptococcus agalactiae NEM316
VFG016223(gb|WP_000830634)	cytK	cytotoxin K [CytK (VF0535) - Exotoxin (VFC0235)]	Bacillus cereus ATCC 10987
VFG049994(gb|WP_001048422)	dhbA	2,3-dihydroxybenzoate-2,3-dehydrogenase, DhbA [Bacillibactin (VF0586) - Nutritional/Metabolic factor (VFC0272)]	Bacillus cereus ATCC 10987
VFG050027(gb|WP_001007251)	dhbB	isochorismatase, DhbB [Bacillibactin (VF0586) - Nutritional/Metabolic factor (VFC0272)]	Bacillus cereus ATCC 10987
VFG050005(gb|WP_000657806)	dhbC	isochorismate synthase DhbC [Bacillibactin (VF0586) - Nutritional/Metabolic factor (VFC0272)]	Bacillus cereus ATCC 10987
VFG050016(gb|WP_000955358)	dhbE	2,3-dihydroxybenzoate adenylase DhbE [Bacillibactin (VF0586) - Nutritional/Metabolic factor (VFC0272)]	Bacillus cereus ATCC 10987
VFG050038(gb|WP_001133934)	dhbF	non-ribosomal peptide synthetase, DhbF [Bacillibactin (VF0586) - Nutritional/Metabolic factor (VFC0272)]	Bacillus cereus ATCC 10987
VFG038393(gb|WP_010634228)	dotU	Type VI secretion system protein DotU [T6SS (VF0480) - Effector delivery system (VFC0086)]	Aeromonas hydrophila subsp. hydrophila ATCC 7966
VFG047945(gb|WP_003016181)	dotU/tssL	Type VI secretion system membrane complex protein, TssL homolog [T6SS (VF0544) - Effector delivery system (VFC0086)]	Francisella tularensis subsp. tularensis SCHU S4
VFG048665(gb|WP_004176431)	dotU/tssL	type VI secretion system protein, DotU/TssL family [T6SS (VF0569) - Effector delivery system (VFC0086)]	Klebsiella pneumoniae subsp. pneumoniae NTUH-K2044
VFG002064(gb|NP_248768)	dotU1	type VI secretion system protein DotU [HSI-1 (VF0334) - Effector delivery system (VFC0086)]	Pseudomonas aeruginosa PAO1
VFG000739(gb|AAC38392)	eae	intimin [Intimin (VF0177) - Effector delivery system (VFC0086)]	Escherichia coli O127:H6 str. E2348/69
VFG000803(gb|WP_000627885)	eae	intimin type gamma [Intimin (VF0202) - Effector delivery system (VFC0086)]	Escherichia coli O157:H7 str. EDL933
VFG004566(gb|WP_001793419)	eap/map	extracellular adherence protein Eap/Map [Eap/Map (VF0016) - Adherence (VFC0001)]	Staphylococcus aureus subsp. aureus MW2
VFG001278(gb|WP_000069296)	ebp	cell surface elastin binding protein [EbpS (VF0008) - Adherence (VFC0001)]	Staphylococcus aureus subsp. aureus MW2
VFG042976(gb|WP_154081516)	ebpA	endocarditis and biofilm-associated pilus tip protein EbpA [Ebp pili (VF0538) - Adherence (VFC0001)]	Enterococcus faecalis V583
VFG042977(gb|WP_002379309)	ebpB	endocarditis and biofilm-associated pilus minor subunit EbpB [Ebp pili (VF0538) - Adherence (VFC0001)]	Enterococcus faecalis V583
VFG042978(gb|WP_011109477)	ebpC	endocarditis and biofilm-associated pilus major subunit EbpC [Ebp pili (VF0538) - Adherence (VFC0001)]	Enterococcus faecalis V583
VFG045632(gb|WP_002286924)	ecbA/fss3	Collagen binding MSCRAMM, EcbA/Fss3 [EcbA (VF0539) - Adherence (VFC0001)]	Enterococcus faecium DO
VFG002380(gb|NP_218385)	eccA1	ESX-1 type VII secretion system AAA+ ATPase EccA1 [ESX-1 (VF0315) - Effector delivery system (VFC0086)]	Mycobacterium tuberculosis H37Rv
VFG022019(gb|NP_214796)	eccA3	Type VII secretion system protein EccA3 [ESX-3 (VF0521) - Effector delivery system (VFC0086)]	Mycobacterium tuberculosis H37Rv
VFG002401(gb|NP_216314)	eccA5	ESX-5 type VII secretion system AAA+ ATPase EccA5 [ESX-5 (VF0402) - Effector delivery system (VFC0086)]	Mycobacterium tuberculosis H37Rv
VFG022051(gb|NP_214798)	eccC3	Type VII secretion system protein EccC3 [ESX-3 (VF0521) - Effector delivery system (VFC0086)]	Mycobacterium tuberculosis H37Rv
VFG002395(gb|YP_007410461)	eccC5	ESX-5 type VII secretion system FtsK/SpoIIIE family protein EccC5 [ESX-5 (VF0402) - Effector delivery system (VFC0086)]	Mycobacterium tuberculosis H37Rv
VFG002382(gb|NP_218387)	eccCa1	ESX-1 type VII secretion system FtsK/SpoIIIE family protein EccCa1 [ESX-1 (VF0315) - Effector delivery system (VFC0086)]	Mycobacterium tuberculosis H37Rv
VFG002383(gb|NP_218388)	eccCb1	ESX-1 type VII secretion system FtsK/SpoIIIE family protein EccCb1 [ESX-1 (VF0315) - Effector delivery system (VFC0086)]	Mycobacterium tuberculosis H37Rv
VFG002171(gb|WP_011109430)	EF0149	aggregation substance [AS (VF0352) - Adherence (VFC0001)]	Enterococcus faecalis V583
VFG002172(gb|WP_010710127)	EF0485	aggregation substance [AS (VF0352) - Adherence (VFC0001)]	Enterococcus faecalis V583
VFG002195(gb|WP_002399773)	EF0818	polysaccharide lyase, family 8 [Hyaluronidase (VF0359) - Exoenzyme (VFC0251)]	Enterococcus faecalis V583
VFG002196(gb|WP_011109578)	EF3023	polysaccharide lyase, family 8 [Hyaluronidase (VF0359) - Exoenzyme (VFC0251)]	Enterococcus faecalis V583
VFG002165(gb|WP_002356954)	efaA	endocarditis specific antigen [EfaA (VF0354) - Adherence (VFC0001)]	Enterococcus faecalis V583
VFG000934(gb|WP_000348393)	entA	2,3-dihydro-2,3-dihydroxybenzoate dehydrogenase EntA [Enterobactin (VF0228) - Nutritional/Metabolic factor (VFC0272)]	Escherichia coli CFT073
VFG048409(gb|WP_086074289)	entA	2,3-dihydroxybenzoate-2,3-dehydrogenase [Ent (VF0562) - Nutritional/Metabolic factor (VFC0272)]	Klebsiella pneumoniae subsp. pneumoniae NTUH-K2044
VFG000933(gb|WP_001007140)	entB	isochorismatase [Enterobactin (VF0228) - Nutritional/Metabolic factor (VFC0272)]	Escherichia coli CFT073
VFG048419(gb|WP_004210873)	entB	2,3-dihydro-2,3-dihydroxybenzoate synthetase, isochroismatase [Ent (VF0562) - Nutritional/Metabolic factor (VFC0272)]	Klebsiella pneumoniae subsp. pneumoniae NTUH-K2044
VFG000931(gb|WP_001336900)	entC	isochorismate synthase 1 [Enterobactin (VF0228) - Nutritional/Metabolic factor (VFC0272)]	Escherichia coli CFT073
VFG048439(gb|WP_014907941)	entC	isochorismate synthase [Ent (VF0562) - Nutritional/Metabolic factor (VFC0272)]	Klebsiella pneumoniae subsp. pneumoniae NTUH-K2044
VFG000929(gb|WP_001375021)	entD	phosphopantetheinyl transferase component of enterobactin synthase multienzyme complex [Enterobactin (VF0228) - Nutritional/Metabolic factor (VFC0272)]	Escherichia coli CFT073
VFG048528(gb|WP_004183335)	entD	enterochelin synthetase component D [Ent (VF0562) - Nutritional/Metabolic factor (VFC0272)]	Klebsiella pneumoniae subsp. pneumoniae NTUH-K2044
VFG037316(gb|WP_000744381)	entE	non-ribosomal peptide synthetase adenylate-forming enzyme of acinetobactin synthesis [Acinetobactin (VF0467) - Nutritional/Metabolic factor (VFC0272)]	Acinetobacter baumannii ACICU
VFG000932(gb|WP_000026784)	entE	2,3-dihydroxybenzoate-AMP ligase component of enterobactin synthase multienzyme complex [Enterobactin (VF0228) - Nutritional/Metabolic factor (VFC0272)]	Escherichia coli CFT073
VFG048429(gb|WP_004183353)	entE	enterobactin synthase subunit E [Ent (VF0562) - Nutritional/Metabolic factor (VFC0272)]	Klebsiella pneumoniae subsp. pneumoniae NTUH-K2044
VFG000930(gb|WP_000077767)	entF	enterobactin synthase multienzyme complex component, ATP-dependent [Enterobactin (VF0228) - Nutritional/Metabolic factor (VFC0272)]	Escherichia coli CFT073
VFG048498(gb|WP_012737619)	entF	enterobactin synthase subunit F [Ent (VF0562) - Nutritional/Metabolic factor (VFC0272)]	Klebsiella pneumoniae subsp. pneumoniae NTUH-K2044
VFG044165(gb|WP_001041793)	entS	enterobactin exporter, iron-regulated [Enterobactin (VF0228) - Nutritional/Metabolic factor (VFC0272)]	Escherichia coli CFT073
VFG048459(gb|WP_004147525)	entS	enterobactin exporter EntS [Ent (VF0562) - Nutritional/Metabolic factor (VFC0272)]	Klebsiella pneumoniae subsp. pneumoniae NTUH-K2044
VFG007097(gb|WP_000138174)	epsE	type II secretion system ATPase GspE [Eps T2SS (VF0613) - Effector delivery system (VFC0086)]	Vibrio cholerae O395
VFG002406(gb|WP_000728972)	esaA	type VII secretion system protein EsaA [Type VII secretion system (VF0403) - Effector delivery system (VFC0086)]	Staphylococcus aureus subsp. aureus MW2
VFG002407(gb|WP_001071606)	esaB	type VII secretion system protein EsaB [Type VII secretion system (VF0403) - Effector delivery system (VFC0086)]	Staphylococcus aureus subsp. aureus MW2
VFG049727(gb|WP_000159026)	esaD	type VII secretion system secreted protein, a nuclease toxin EsaD [Type VII secretion system (VF0403) - Effector delivery system (VFC0086)]	Staphylococcus aureus subsp. aureus MW2
VFG049701(gb|WP_000655877)	esaE	type VII secretion system chaperone protein [Type VII secretion system (VF0403) - Effector delivery system (VFC0086)]	Staphylococcus aureus subsp. aureus MW2
VFG049739(gb|WP_000142122)	esaG	TIGR01741 family protein [Type VII secretion system (VF0403) - Effector delivery system (VFC0086)]	Staphylococcus aureus subsp. aureus MW2
VFG049753(gb|WP_000141966)	esaG	TIGR01741 family protein [Type VII secretion system (VF0403) - Effector delivery system (VFC0086)]	Staphylococcus aureus subsp. aureus MW2
VFG049767(gb|WP_000141964)	esaG	TIGR01741 family protein [Type VII secretion system (VF0403) - Effector delivery system (VFC0086)]	Staphylococcus aureus subsp. aureus MW2
VFG049780(gb|WP_000142152)	esaG	TIGR01741 family protein [Type VII secretion system (VF0403) - Effector delivery system (VFC0086)]	Staphylococcus aureus subsp. aureus MW2
VFG049793(gb|WP_000863384)	esaG	TIGR01741 family protein [Type VII secretion system (VF0403) - Effector delivery system (VFC0086)]	Staphylococcus aureus subsp. aureus MW2
VFG049805(gb|WP_000142133)	esaG	TIGR01741 family protein [Type VII secretion system (VF0403) - Effector delivery system (VFC0086)]	Staphylococcus aureus subsp. aureus MW2
VFG049814(gb|WP_000142136)	esaG	TIGR01741 family protein [Type VII secretion system (VF0403) - Effector delivery system (VFC0086)]	Staphylococcus aureus subsp. aureus MW2
VFG049820(gb|WP_000142064)	esaG	TIGR01741 family protein [Type VII secretion system (VF0403) - Effector delivery system (VFC0086)]	Staphylococcus aureus subsp. aureus MW2
VFG049826(gb|WP_000142058)	esaG	TIGR01741 family protein [Type VII secretion system (VF0403) - Effector delivery system (VFC0086)]	Staphylococcus aureus subsp. aureus MW2
VFG000819(gb|WP_000723942)	escC	Type III secretion system secretin EscC [TTSS (VF0191) - Effector delivery system (VFC0086)]	Escherichia coli O157:H7 str. EDL933
VFG033587(gb|WP_000723931)	escC	Type III secretion system secretin EscC [TTSS (VF0172) - Effector delivery system (VFC0086)]	Escherichia coli O127:H6 str. E2348/69
VFG000802(gb|WP_000953255)	escD	Type III secretion system outer MS ring protein EscD [TTSS (VF0191) - Effector delivery system (VFC0086)]	Escherichia coli O157:H7 str. EDL933
VFG033484(gb|WP_000953248)	escD	Type III secretion system outer MS ring protein EscD [TTSS (VF0172) - Effector delivery system (VFC0086)]	Escherichia coli O127:H6 str. E2348/69
VFG000812(gb|WP_000622545)	escN	ATPase EscN [TTSS (VF0191) - Effector delivery system (VFC0086)]	Escherichia coli O157:H7 str. EDL933
VFG033536(gb|WP_000622543)	escN	ATPase EscN [TTSS (VF0172) - Effector delivery system (VFC0086)]	Escherichia coli O127:H6 str. E2348/69
VFG000827(gb|WP_001299599)	escR	Type III secretion systemminor export apparatus protein EscR [TTSS (VF0191) - Effector delivery system (VFC0086)]	Escherichia coli O157:H7 str. EDL933
VFG033657(gb|WP_001299599)	escR	Type III secretion systemminor export apparatus protein EscR [TTSS (VF0172) - Effector delivery system (VFC0086)]	Escherichia coli O127:H6 str. E2348/69
VFG000825(gb|WP_001002833)	escT	Type III secretion system minor export apparatus protein EscT [TTSS (VF0191) - Effector delivery system (VFC0086)]	Escherichia coli O157:H7 str. EDL933
VFG033639(gb|WP_001002835)	escT	Type III secretion system minor export apparatus protein EscT [TTSS (VF0172) - Effector delivery system (VFC0086)]	Escherichia coli O127:H6 str. E2348/69
VFG000813(gb|WP_001037814)	escV	Type III secretion system major export apparatus protein [TTSS (VF0191) - Effector delivery system (VFC0086)]	Escherichia coli O157:H7 str. EDL933
VFG033545(gb|WP_001037821)	escV	Type III secretion system major export apparatus protein [TTSS (VF0172) - Effector delivery system (VFC0086)]	Escherichia coli O127:H6 str. E2348/69
VFG002179(gb|AAD09858)	esp	Enterococcal surface protein; Esp [Esp (VF0353) - Adherence (VFC0001)]	Enterococcus faecalis str. MMH594
VFG000800(gb|WP_000381516)	espA	Type III secretion system translocator protein EspA [TTSS (VF0191) - Effector delivery system (VFC0086)]	Escherichia coli O157:H7 str. EDL933
VFG033466(gb|WP_000381567)	espA	Type III secretion system translocator protein EspA [TTSS (VF0172) - Effector delivery system (VFC0086)]	Escherichia coli O127:H6 str. E2348/69
VFG002387(gb|NP_218133)	espA	ESX-1 type VII secretion system EspA [ESX-1 (VF0315) - Effector delivery system (VFC0086)]	Mycobacterium tuberculosis H37Rv
VFG042336(gb|WP_001034000)	espC	Type III secretion system secreted protein, serine protease [EspC (VF0173) - Effector delivery system (VFC0086)]	Escherichia coli O127:H6 str. E2348/69
VFG002386(gb|NP_218132)	espC	ESX-1 type VII secretion system EspC [ESX-1 (VF0315) - Effector delivery system (VFC0086)]	Mycobacterium tuberculosis H37Rv
VFG000799(gb|WP_000935759)	espD	Type III secretion system translocator protein EspD, pore protein [TTSS (VF0191) - Effector delivery system (VFC0086)]	Escherichia coli O157:H7 str. EDL933
VFG033457(gb|WP_000935757)	espD	Type III secretion system translocator protein EspD, pore protein [TTSS (VF0172) - Effector delivery system (VFC0086)]	Escherichia coli O127:H6 str. E2348/69
VFG002392(gb|NP_218131)	espD	ESX-1 type VII secretion system EspD [ESX-1 (VF0315) - Effector delivery system (VFC0086)]	Mycobacterium tuberculosis H37Rv
VFG031840(gb|NP_218383)	espG1	ESX-1 secretion-associated protein EspG1 [ESX-1 (VF0315) - Effector delivery system (VFC0086)]	Mycobacterium tuberculosis H37Rv
VFG034754(gb|WP_000081129)	espL1	Type III secretion system effector espL1 [TTSS secreted effectors (VF1110) - Effector delivery system (VFC0086)]	Escherichia coli O157:H7 str. EDL933
VFG034756	espL1	Type III secretion system effector espL1 [TTSS secreted effectors (VF1111) - Effector delivery system (VFC0086)]	Escherichia coli O55:H7 str. CB9615
VFG034772(gb|WP_000627910)	espL4	Type III secretion system effector EspL4 [TTSS secreted effectors (VF1110) - Effector delivery system (VFC0086)]	Escherichia coli O157:H7 str. EDL933
VFG034778(gb|WP_001144877)	espM1	Type III secretion system effector EspM1, Rho guanine exchange factor [TTSS secreted effectors (VF1110) - Effector delivery system (VFC0086)]	Escherichia coli O157:H7 str. EDL933
VFG034780(gb|WP_001132163)	espM1	Type III secretion system effector EspM1, Rho guanine exchange factor [TTSS secreted effectors (VF1111) - Effector delivery system (VFC0086)]	Escherichia coli O55:H7 str. CB9615
VFG000844(gb|WP_001034100)	espP	autotransporter, serine protease [EspP (VF0208) - Effector delivery system (VFC0086)]	Escherichia coli O157:H7 str. EDL933
VFG021908(gb|NP_218366)	espR	ESX-1 transcriptional regulator EspR [ESX-1 (VF0315) - Effector delivery system (VFC0086)]	Mycobacterium tuberculosis H37Rv
VFG034815(gb|WP_000671689)	espR1	Type III secretion system effector espR1 [TTSS secreted effectors (VF1110) - Effector delivery system (VFC0086)]	Escherichia coli O157:H7 str. EDL933
VFG034817(gb|WP_000671691)	espR1	Type III secretion system effector espR1 [TTSS secreted effectors (VF1111) - Effector delivery system (VFC0086)]	Escherichia coli O55:H7 str. CB9615
VFG034825(gb|WP_000484279)	espR3	Type III secretion system effector espR3 [TTSS secreted effectors (VF1110) - Effector delivery system (VFC0086)]	Escherichia coli O157:H7 str. EDL933
VFG034826(gb|WP_000484292)	espR3	Type III secretion system effector espR3 [TTSS secreted effectors (VF1111) - Effector delivery system (VFC0086)]	Escherichia coli O55:H7 str. CB9615
VFG034831(gb|WP_000484243)	espR4	Type III secretion system effector espR4 [TTSS secreted effectors (VF1110) - Effector delivery system (VFC0086)]	Escherichia coli O157:H7 str. EDL933
VFG034832	espR4	Type III secretion system effector espR4 [TTSS secreted effectors (VF1111) - Effector delivery system (VFC0086)]	Escherichia coli O55:H7 str. CB9615
VFG034837(gb|WP_024184430)	espV	type III secretion system effector [TTSS secreted effectors (VF1111) - Effector delivery system (VFC0086)]	Escherichia coli E110019
VFG034849(gb|WP_000129338)	espX1	Type III secretion system effector EspX1 [TTSS secreted effectors (VF1110) - Effector delivery system (VFC0086)]	Escherichia coli O157:H7 str. EDL933
VFG034851(gb|WP_000129342)	espX1	Type III secretion system effector EspX1 [TTSS secreted effectors (VF1111) - Effector delivery system (VFC0086)]	Escherichia coli O55:H7 str. CB9615
VFG034866(gb|WP_000900547)	espX4	Type III secretion system effector EspX4 [TTSS secreted effectors (VF1110) - Effector delivery system (VFC0086)]	Escherichia coli O157:H7 str. EDL933
VFG034873(gb|WP_001270084)	espX5	Type III secretion system effector EspX5 [TTSS secreted effectors (VF1110) - Effector delivery system (VFC0086)]	Escherichia coli O157:H7 str. EDL933
VFG034875(gb|WP_001270087)	espX5	Type III secretion system effector EspX5 [TTSS secreted effectors (VF1111) - Effector delivery system (VFC0086)]	Escherichia coli O55:H7 str. CB9615
VFG034880(gb|WP_000535069)	espX6	Type III secretion system effector EspX6 [TTSS secreted effectors (VF1110) - Effector delivery system (VFC0086)]	Escherichia coli O157:H7 str. EDL933
VFG034882(gb|WP_000535079)	espX6	Type III secretion system effector EspX6 [TTSS secreted effectors (VF1111) - Effector delivery system (VFC0086)]	Escherichia coli O55:H7 str. CB9615
VFG034895(gb|WP_001304001)	espY1	Type III secretion system effector EspY1 [TTSS secreted effectors (VF1110) - Effector delivery system (VFC0086)]	Escherichia coli O157:H7 str. EDL933
VFG034897(gb|WP_013009101)	espY1	Type III secretion system effector EspY1 [TTSS secreted effectors (VF1111) - Effector delivery system (VFC0086)]	Escherichia coli O55:H7 str. CB9615
VFG034901(gb|WP_000868321)	espY2	Type III secretion system effector EspY2 [TTSS secreted effectors (VF1110) - Effector delivery system (VFC0086)]	Escherichia coli O157:H7 str. EDL933
VFG034908(gb|WP_000978349)	espY3	Type III secretion system effector EspY3 [TTSS secreted effectors (VF1110) - Effector delivery system (VFC0086)]	Escherichia coli O157:H7 str. EDL933
VFG034910(gb|WP_000978351)	espY3	Type III secretion system effector EspY3 [TTSS secreted effectors (VF1111) - Effector delivery system (VFC0086)]	Escherichia coli O55:H7 str. CB9615
VFG002404(gb|WP_000928935)	essA	type VII secretion system protein EssA, monotopic membrane protein [Type VII secretion system (VF0403) - Effector delivery system (VFC0086)]	Staphylococcus aureus subsp. aureus MW2
VFG002408(gb|WP_000240338)	essB	type VII secretion system protein EssB, monotopic membrane protein [Type VII secretion system (VF0403) - Effector delivery system (VFC0086)]	Staphylococcus aureus subsp. aureus MW2
VFG040864(gb|WP_001172770)	essC	type VII secretion system protein EssC [T7SS (VF0581) - Effector delivery system (VFC0086)]	Bacillus anthracis str. Sterne
VFG002409(gb|WP_000549274)	essC	type VII secretion system protein EssC, FtsK/SpoIIIE family ATPase [Type VII secretion system (VF0403) - Effector delivery system (VFC0086)]	Staphylococcus aureus subsp. aureus MW2
VFG002378(gb|YP_178023)	esxA	6 kDa early secretory antigenic target EsxA (ESAT-6) [ESAT-6/CFP-10 (VF0310) - Effector delivery system (VFC0086)]	Mycobacterium tuberculosis H37Rv
VFG002405(gb|WP_001240826)	esxA	type VII secretion system secreted protein EsxA [Type VII secretion system (VF0403) - Effector delivery system (VFC0086)]	Staphylococcus aureus subsp. aureus MW2
VFG002379(gb|NP_218391)	esxB	10 kDa culture filtrate antigen EsxB (CFP-10) [ESAT-6/CFP-10 (VF0310) - Effector delivery system (VFC0086)]	Mycobacterium tuberculosis H37Rv
VFG040865(gb|WP_000807831)	esxB	type VII secretion system protein EsxB [T7SS (VF0581) - Effector delivery system (VFC0086)]	Bacillus anthracis str. Sterne
VFG002411(gb|WP_000509667)	esxB	type VII secretion system secreted protein EsxB [Type VII secretion system (VF0403) - Effector delivery system (VFC0086)]	Staphylococcus aureus subsp. aureus MW2
VFG002410(gb|WP_001010291)	esxC	type VII secretion system secreted protein EsxC [Type VII secretion system (VF0403) - Effector delivery system (VFC0086)]	Staphylococcus aureus subsp. aureus MW2
VFG049714(gb|WP_000175723)	esxD	type VII secretion system secreted protein EsxD [Type VII secretion system (VF0403) - Effector delivery system (VFC0086)]	Staphylococcus aureus subsp. aureus MW2
VFG022340(gb|NP_214801)	esxG	Type VII secretion system protein EsxG [EsxG-EsxH (VF1196) - Effector delivery system (VFC0086)]	Mycobacterium tuberculosis H37Rv
VFG040868(gb|WP_000404139)	esxL	type VII secretion system protein EsxL [T7SS (VF0581) - Effector delivery system (VFC0086)]	Bacillus anthracis str. Sterne
VFG002394	esxM	unknown protein [ESX-5 (VF0402) - Effector delivery system (VFC0086)]	Mycobacterium tuberculosis H37Rv
VFG002400(gb|YP_177838)	esxN	ESX-5 type VII secretion system EsxA (ESAT-6) homolog [ESX-5 (VF0402) - Effector delivery system (VFC0086)]	Mycobacterium tuberculosis H37Rv
VFG038261(gb|WP_016352107)	exeA	general secretion pathway protein A [Exe T2SS (VF0478) - Effector delivery system (VFC0086)]	Aeromonas hydrophila ML09-119
VFG038265(gb|WP_016352108)	exeB	general secretion pathway protein B [Exe T2SS (VF0478) - Effector delivery system (VFC0086)]	Aeromonas hydrophila ML09-119
VFG038269(gb|WP_075384415)	exeC	general secretion pathway protein C [Exe T2SS (VF0478) - Effector delivery system (VFC0086)]	Aeromonas hydrophila ML09-119
VFG038273(gb|WP_016349335)	exeD	general secretion pathway protein D [Exe T2SS (VF0478) - Effector delivery system (VFC0086)]	Aeromonas hydrophila ML09-119
VFG038277(gb|WP_016349336)	exeE	general secretory pathway protein E [Exe T2SS (VF0478) - Effector delivery system (VFC0086)]	Aeromonas hydrophila ML09-119
VFG038281(gb|WP_016349337)	exeF	general secretion pathway protein F [Exe T2SS (VF0478) - Effector delivery system (VFC0086)]	Aeromonas hydrophila ML09-119
VFG038285(gb|WP_005308483)	exeG	general secretion pathway protein G [Exe T2SS (VF0478) - Effector delivery system (VFC0086)]	Aeromonas hydrophila ML09-119
VFG038289(gb|WP_016349339)	exeH	general secretion pathway protein H [Exe T2SS (VF0478) - Effector delivery system (VFC0086)]	Aeromonas hydrophila ML09-119
VFG038293(gb|WP_016349340)	exeI	general secretion pathway protein I [Exe T2SS (VF0478) - Effector delivery system (VFC0086)]	Aeromonas hydrophila ML09-119
VFG038297(gb|WP_016349341)	exeJ	general secretion pathway protein J [Exe T2SS (VF0478) - Effector delivery system (VFC0086)]	Aeromonas hydrophila ML09-119
VFG038301(gb|WP_016349342)	exeK	general secretion pathway protein K [Exe T2SS (VF0478) - Effector delivery system (VFC0086)]	Aeromonas hydrophila ML09-119
VFG038305(gb|WP_016349343)	exeL	general secretion pathway protein L [Exe T2SS (VF0478) - Effector delivery system (VFC0086)]	Aeromonas hydrophila ML09-119
VFG038309(gb|WP_016349344)	exeM	general secretion pathway protein M [Exe T2SS (VF0478) - Effector delivery system (VFC0086)]	Aeromonas hydrophila ML09-119
VFG038313(gb|WP_043118380)	exeN	general secretion pathway protein N [Exe T2SS (VF0478) - Effector delivery system (VFC0086)]	Aeromonas hydrophila ML09-119
VFG049835(gb|WP_012076956)	exlA	hemolysin [Exolysin (VF0582) - Effector delivery system (VFC0086)]	Pseudomonas aeruginosa PA7
VFG049843(gb|WP_003155066)	exlB	hemolysin activator protein [Exolysin (VF0582) - Effector delivery system (VFC0086)]	Pseudomonas aeruginosa PA7
VFG000147(gb|NP_252530)	exoS	type III secretion system effector ExoS, ADP ribosyltransferase activity and GTPase-activating protein activity [TTSS secreted effectors (VF0853) - Effector delivery system (VFC0086)]	Pseudomonas aeruginosa PAO1
VFG000148(gb|NP_248734)	exoT	type III secretion system effector ExoT, ADP ribosyltransferase activity and GTPase-activating protein activity [TTSS secreted effectors (VF0853) - Effector delivery system (VFC0086)]	Pseudomonas aeruginosa PAO1
VFG000150(gb|NP_250881)	exoY	type III secretion system effector ExoY, adenylate cyclase [TTSS secreted effectors (VF0853) - Effector delivery system (VFC0086)]	Pseudomonas aeruginosa PAO1
VFG038332(gb|WP_192914500)	exsA	Type III secretion system transcriptional regulator [T3SS (VF0479) - Effector delivery system (VFC0086)]	Aeromonas salmonicida subsp. salmonicida A449
VFG000208(gb|NP_250404)	exsA	type III secretion system regulatory protein ExsA [TTSS (VF0083) - Effector delivery system (VFC0086)]	Pseudomonas aeruginosa PAO1
VFG007177(gb|WP_005464548)	exsA	transcriptional regulator ExsA [T3SS1 (VF0408) - Effector delivery system (VFC0086)]	Vibrio parahaemolyticus RIMD 2210633
VFG038333(gb|WP_011899440)	exsB	type III secretion system OM ring protein ExsB [T3SS (VF0479) - Effector delivery system (VFC0086)]	Aeromonas salmonicida subsp. salmonicida A449
VFG000207(gb|NP_250403)	exsB	type III secretion system pilotin ExsB [TTSS (VF0083) - Effector delivery system (VFC0086)]	Pseudomonas aeruginosa PAO1
VFG038335(gb|WP_005320783)	exsC	chaperone protein [T3SS (VF0479) - Effector delivery system (VFC0086)]	Aeromonas salmonicida subsp. salmonicida A449
VFG000205(gb|NP_250401)	exsC	type III secretion system regulatory protein ExsC [TTSS (VF0083) - Effector delivery system (VFC0086)]	Pseudomonas aeruginosa PAO1
VFG038331(gb|WP_005320790)	exsD	Type III secretion system protein ExsD [T3SS (VF0479) - Effector delivery system (VFC0086)]	Aeromonas salmonicida subsp. salmonicida A449
VFG000209(gb|NP_250405)	exsD	type III secretion system regulatory protein ExsD [TTSS (VF0083) - Effector delivery system (VFC0086)]	Pseudomonas aeruginosa PAO1
VFG007176(gb|WP_011105907)	exsD	transcriptional regulator ExsD [T3SS1 (VF0408) - Effector delivery system (VFC0086)]	Vibrio parahaemolyticus RIMD 2210633
VFG038334(gb|WP_005320785)	exsE	Type III secretion system regulator [T3SS (VF0479) - Effector delivery system (VFC0086)]	Aeromonas salmonicida subsp. salmonicida A449
VFG000206(gb|NP_250402)	exsE	type III secretion system regulatory protein ExsE [TTSS (VF0083) - Effector delivery system (VFC0086)]	Pseudomonas aeruginosa PAO1
VFG001407(gb|NP_217446)	fadD26	fatty-acid--CoA ligase FadD26 [PDIM (VF0309) - Immune modulation (VFC0258)]	Mycobacterium tuberculosis H37Rv
VFG050295(gb|NP_250646)	fapA	periplasmic accessory protein FapA [Fap (VF1191) - Adherence (VFC0001)]	Pseudomonas aeruginosa PAO1
VFG050296(gb|NP_250645)	fapB	minor amyloid subunit FapB [Fap (VF1191) - Adherence (VFC0001)]	Pseudomonas aeruginosa PAO1
VFG050297(gb|NP_250644)	fapC	major amyloid subunit FapC [Fap (VF1191) - Adherence (VFC0001)]	Pseudomonas aeruginosa PAO1
VFG050298(gb|NP_250643)	fapD	periplasmic accessory protein FapD [Fap (VF1191) - Adherence (VFC0001)]	Pseudomonas aeruginosa PAO1
VFG050299(gb|NP_250642)	fapE	chaprone FapE [Fap (VF1191) - Adherence (VFC0001)]	Pseudomonas aeruginosa PAO1
VFG050300(gb|NP_250641)	fapF	outer membrane secretin FapF [Fap (VF1191) - Adherence (VFC0001)]	Pseudomonas aeruginosa PAO1
VFG036938(gb|WP_002224866)	farA	fatty acid efflux system protein FarA [FarAB (VF0450) - Antimicrobial activity/Competitive advantage (VFC0325)]	Neisseria meningitidis MC58
VFG036956(gb|WP_002224867)	farB	fatty acid efflux system protein FarB [FarAB (VF0450) - Antimicrobial activity/Competitive advantage (VFC0325)]	Neisseria meningitidis MC58
VFG005185(gb|WP_002991968)	fbp54	fibronectin-bing protein Fbp54 [FBPs (VF0243) - Adherence (VFC0001)]	Streptococcus pyogenes MGAS6180
VFG001419(gb|NP_218321)	fbpA	Secreted antigen 85-a FbpA (mycolyl transferase 85A) (fibronectin-binding protein A) (antigen 85 complex A) [Antigen 85 (VF0311) - Adherence (VFC0001)]	Mycobacterium tuberculosis H37Rv
VFG001205(gb|WP_002214250)	fbpA	iron(III) ABC transporter, periplasmic binding protein [FbpABC (VF0272) - Nutritional/Metabolic factor (VFC0272)]	Neisseria meningitidis MC58
VFG002160(gb|NP_465354)	fbpA	fibronectin-binding protein [FbpA (VF0349) - Adherence (VFC0001)]	Listeria monocytogenes EGD-e
VFG001812(gb|NP_216402)	fbpB	Secreted antigen 85-B FbpB (85B) (antigen 85 complex B) (mycolyl transferase 85B) (fibronectin-binding protein B) (extracellular alpha-antigen) [Antigen 85 (VF0311) - Adherence (VFC0001)]	Mycobacterium tuberculosis H37Rv
VFG000249(gb|WP_002214251)	fbpB	iron(III) ABC transporter, permease protein [FbpABC (VF0272) - Nutritional/Metabolic factor (VFC0272)]	Neisseria meningitidis MC58
VFG001811(gb|YP_177694)	fbpC	Secreted antigen 85-C FbpC (85C) (antigen 85 complex C) (AG58C) (mycolyl transferase 85C) (fibronectin-binding protein C) [Antigen 85 (VF0311) - Adherence (VFC0001)]	Mycobacterium tuberculosis H37Rv
VFG001206(gb|WP_002219640)	fbpC	iron(III) ABC transporter, ATP-binding protein [FbpABC (VF0272) - Nutritional/Metabolic factor (VFC0272)]	Neisseria meningitidis MC58
VFG001810(gb|YP_178017)	fbpD	MPT51/MPB51 antigen [Antigen 85 (VF0311) - Adherence (VFC0001)]	Mycobacterium tuberculosis H37Rv
VFG005215(gb|WP_000743858)	fbsB	Fibrinogen-binding surface protein B [FbsB (VF0523) - Adherence (VFC0001)]	Streptococcus agalactiae NEM316
VFG045349(gb|WP_000092542)	fdeC	adhesin FdeC [FdeC (VF0506) - Adherence (VFC0001)]	Escherichia coli O45:K1:H7 str. S88
VFG000923(gb|WP_001034892)	fepA	ferrienterobactin outer membrane transporter [Enterobactin (VF0228) - Nutritional/Metabolic factor (VFC0272)]	Escherichia coli CFT073
VFG048518(gb|WP_012737617)	fepA	outer membrane receptor FepA [Ent (VF0562) - Nutritional/Metabolic factor (VFC0272)]	Klebsiella pneumoniae subsp. pneumoniae NTUH-K2044
VFG000924(gb|WP_001234311)	fepB	ferrienterobactin ABC transporter periplasmic binding protein [Enterobactin (VF0228) - Nutritional/Metabolic factor (VFC0272)]	Escherichia coli CFT073
VFG048449(gb|WP_012737621)	fepB	iron-enterobactin transporter periplasmic binding protein [Ent (VF0562) - Nutritional/Metabolic factor (VFC0272)]	Klebsiella pneumoniae subsp. pneumoniae NTUH-K2044
VFG000925(gb|WP_000140634)	fepC	ferrienterobactin ABC transporter ATPase [Enterobactin (VF0228) - Nutritional/Metabolic factor (VFC0272)]	Escherichia coli CFT073
VFG048488(gb|WP_002893737)	fepC	iron-enterobactin transporter ATP-binding protein [Ent (VF0562) - Nutritional/Metabolic factor (VFC0272)]	Klebsiella pneumoniae subsp. pneumoniae NTUH-K2044
VFG000926(gb|WP_001443194)	fepD	ferrienterobactin ABC transporter permease [Enterobactin (VF0228) - Nutritional/Metabolic factor (VFC0272)]	Escherichia coli CFT073
VFG048468(gb|WP_004176917)	fepD	iron-enterobactin transporter membrane protein [Ent (VF0562) - Nutritional/Metabolic factor (VFC0272)]	Klebsiella pneumoniae subsp. pneumoniae NTUH-K2044
VFG000927(gb|WP_000096764)	fepE	LPS O-antigen length regulator [Enterobactin (VF0228) - Nutritional/Metabolic factor (VFC0272)]	Escherichia coli CFT073
VFG000928(gb|WP_000640938)	fepG	iron-enterobactin ABC transporter permease [Enterobactin (VF0228) - Nutritional/Metabolic factor (VFC0272)]	Escherichia coli CFT073
VFG048478(gb|WP_004147521)	fepG	iron-enterobactin transporter permease [Ent (VF0562) - Nutritional/Metabolic factor (VFC0272)]	Klebsiella pneumoniae subsp. pneumoniae NTUH-K2044
VFG044159(gb|WP_000125846)	fes	enterobactin/ferric enterobactin esterase [Enterobactin (VF0228) - Nutritional/Metabolic factor (VFC0272)]	Escherichia coli CFT073
VFG048508(gb|WP_012737618)	fes	enterobactin/ferric enterobactin esterase [Ent (VF0562) - Nutritional/Metabolic factor (VFC0272)]	Klebsiella pneumoniae subsp. pneumoniae NTUH-K2044
VFG049909(gb|WP_001113715)	fha	Type VI secretion system protein Fha [T6SS (VF0579) - Effector delivery system (VFC0086)]	Shigella sonnei Ss046
VFG002067(gb|NP_248771)	fha1	type VI secretion system forkhead-associated protein Fha1 [HSI-1 (VF0334) - Effector delivery system (VFC0086)]	Pseudomonas aeruginosa PAO1
VFG037136(gb|WP_010981001)	fHbp	factor H binding protein [FHbp (VF0452) - Immune modulation (VFC0258)]	Neisseria meningitidis MC58
VFG038409(gb|WP_011704492)	fimA	fimbrial protein [Type I pili (VF0486) - Adherence (VFC0001)]	Aeromonas hydrophila ML09-119
VFG000006	fimA	fimbrial protein [Fimbriae (VF0031) - Adherence (VFC0001)]	Bordetella pertussis Tohama I
VFG000873(gb|WP_000695571)	fimA	Type-1 fimbrial protein, A chain precursor [Type 1 fimbriae (VF0221) - Adherence (VFC0001)]	Escherichia coli CFT073
VFG048247(gb|WP_002916190)	fimA	type 1 major fimbrial subunit precursor [Type I fimbriae (VF0566) - Adherence (VFC0001)]	Klebsiella pneumoniae subsp. pneumoniae NTUH-K2044
VFG000443(gb|NP_459538)	fimA	type-1 fimbrial protein subunit A [Type 1 fimbriae (VF0102) - Adherence (VFC0001)]	Salmonella enterica subsp. enterica serovar Typhimurium str. LT2
VFG000007(gb|WP_010930611)	fimB	chaperone protein [Fimbriae (VF0031) - Adherence (VFC0001)]	Bordetella pertussis Tohama I
VFG000871(gb|WP_000790574)	fimB	Type 1 fimbriae Regulatory protein fimB [Type 1 fimbriae (VF0221) - Adherence (VFC0001)]	Escherichia coli CFT073
VFG048229(gb|WP_015875142)	fimB	tyrosine recombinase [Type I fimbriae (VF0566) - Adherence (VFC0001)]	Klebsiella pneumoniae subsp. pneumoniae NTUH-K2044
VFG038413(gb|WP_043118350)	fimC	outer membrane usher protein [Type I pili (VF0486) - Adherence (VFC0001)]	Aeromonas hydrophila ML09-119
VFG000008(gb|WP_010930612)	fimC	outer membrane usher protein precursor [Fimbriae (VF0031) - Adherence (VFC0001)]	Bordetella pertussis Tohama I
VFG000875(gb|WP_000066579)	fimC	Chaperone protein fimC precursor [Type 1 fimbriae (VF0221) - Adherence (VFC0001)]	Escherichia coli CFT073
VFG048267(gb|WP_015875145)	fimC	periplasmic chaperone [Type I fimbriae (VF0566) - Adherence (VFC0001)]	Klebsiella pneumoniae subsp. pneumoniae NTUH-K2044
VFG000445(gb|NP_459540)	fimC	chaperone protein FimC [Type 1 fimbriae (VF0102) - Adherence (VFC0001)]	Salmonella enterica subsp. enterica serovar Typhimurium str. LT2
VFG038417(gb|WP_016349294)	fimD	fimbrial chaperone protein [Type I pili (VF0486) - Adherence (VFC0001)]	Aeromonas hydrophila ML09-119
VFG000009(gb|WP_050849356)	fimD	fimbrial adhesin [Fimbriae (VF0031) - Adherence (VFC0001)]	Bordetella pertussis Tohama I
VFG000876(gb|WP_000120946)	fimD	Outer membrane usher protein fimD precursor [Type 1 fimbriae (VF0221) - Adherence (VFC0001)]	Escherichia coli CFT073
VFG048277(gb|WP_009308599)	fimD	outer membrane usher protein [Type I fimbriae (VF0566) - Adherence (VFC0001)]	Klebsiella pneumoniae subsp. pneumoniae NTUH-K2044
VFG000446(gb|NP_459541)	fimD	usher protein FimD [Type 1 fimbriae (VF0102) - Adherence (VFC0001)]	Salmonella enterica subsp. enterica serovar Typhimurium str. LT2
VFG038421(gb|WP_043118352)	fimE	fimbrial protein [Type I pili (VF0486) - Adherence (VFC0001)]	Aeromonas hydrophila ML09-119
VFG000872(gb|WP_000044711)	fimE	Type 1 fimbriae Regulatory protein fimE [Type 1 fimbriae (VF0221) - Adherence (VFC0001)]	Escherichia coli CFT073
VFG048237(gb|WP_002916189)	fimE	tyrosine recombinase [Type I fimbriae (VF0566) - Adherence (VFC0001)]	Klebsiella pneumoniae subsp. pneumoniae NTUH-K2044
VFG038425(gb|WP_016349296)	fimF	fimbrial protein [Type I pili (VF0486) - Adherence (VFC0001)]	Aeromonas hydrophila ML09-119
VFG000877(gb|WP_001244821)	fimF	FimF protein precursor [Type 1 fimbriae (VF0221) - Adherence (VFC0001)]	Escherichia coli CFT073
VFG048287(gb|WP_014906962)	fimF	type 1 fimbrial minor component [Type I fimbriae (VF0566) - Adherence (VFC0001)]	Klebsiella pneumoniae subsp. pneumoniae NTUH-K2044
VFG000448(gb|NP_459543)	fimF	type I fimbriae adaptor protein FimF [Type 1 fimbriae (VF0102) - Adherence (VFC0001)]	Salmonella enterica subsp. enterica serovar Typhimurium str. LT2
VFG000878(gb|WP_000872015)	fimG	FimG protein precursor [Type 1 fimbriae (VF0221) - Adherence (VFC0001)]	Escherichia coli CFT073
VFG048297(gb|WP_014906961)	fimG	type 1 fimbrial minor component [Type I fimbriae (VF0566) - Adherence (VFC0001)]	Klebsiella pneumoniae subsp. pneumoniae NTUH-K2044
VFG000879(gb|WP_000832235)	fimH	FimH protein precursor [Type 1 fimbriae (VF0221) - Adherence (VFC0001)]	Escherichia coli CFT073
VFG048307(gb|WP_041937815)	fimH	type 1 fimbrial adhesin precursor [Type I fimbriae (VF0566) - Adherence (VFC0001)]	Klebsiella pneumoniae subsp. pneumoniae NTUH-K2044
VFG000447(gb|NP_459542)	fimH	type I fimbriae minor fimbrial subunit FimH, adhesin [Type 1 fimbriae (VF0102) - Adherence (VFC0001)]	Salmonella enterica subsp. enterica serovar Typhimurium str. LT2
VFG000874(gb|WP_000824100)	fimI	Fimbrin-like protein fimI precursor [Type 1 fimbriae (VF0221) - Adherence (VFC0001)]	Escherichia coli CFT073
VFG048257(gb|WP_004174507)	fimI	type 1 pilus biosynthesis fimbrial protein [Type I fimbriae (VF0566) - Adherence (VFC0001)]	Klebsiella pneumoniae subsp. pneumoniae NTUH-K2044
VFG000444(gb|NP_459539)	fimI	fimbrial protein internal segment [Type 1 fimbriae (VF0102) - Adherence (VFC0001)]	Salmonella enterica subsp. enterica serovar Typhimurium str. LT2
VFG048317(gb|WP_014906959)	fimK	transcriptional regulator [Type I fimbriae (VF0566) - Adherence (VFC0001)]	Klebsiella pneumoniae subsp. pneumoniae NTUH-K2044
VFG042735(gb|NP_250513)	fimL	hypothetical protein [Type IV pili (VF0082) - Adherence (VFC0001)]	Pseudomonas aeruginosa PAO1
VFG050610(gb|WP_000477147.1)	fimT	GspH/FimT family pseudopilin [TFP (VF1334) - Adherence (VFC0001)]	Acinetobacter baumannii ACICU
VFG042865(gb|WP_010946369)	fimT	type IV pilus biogenesis protein FimT [Type IV pili (VF0155) - Adherence (VFC0001)]	Legionella pneumophila subsp. pneumophila str. Philadelphia 1
VFG001215(gb|NP_253239)	fimT	type 4 fimbrial biogenesis protein FimT [Type IV pili (VF0082) - Adherence (VFC0001)]	Pseudomonas aeruginosa PAO1
VFG050514(gb|WP_001214067.1)	fimU	GspH/FimT family pseudopilin [TFP (VF1334) - Adherence (VFC0001)]	Acinetobacter baumannii ACICU
VFG001216(gb|NP_253240)	fimU	type 4 fimbrial biogenesis protein FimU [Type IV pili (VF0082) - Adherence (VFC0001)]	Pseudomonas aeruginosa PAO1
VFG050428(gb|WP_000128073.1)	fimV	hypothetical protein [TFP (VF1334) - Adherence (VFC0001)]	Acinetobacter baumannii ACICU
VFG001230(gb|NP_251805)	fimV	a polar peptidoglycan-binding protein involved in type IV pilus assembly [Type IV pili (VF0082) - Adherence (VFC0001)]	Pseudomonas aeruginosa PAO1
VFG000005(gb|WP_010931071)	fimX	fimbrial protein [Fimbriae (VF0031) - Adherence (VFC0001)]	Bordetella pertussis Tohama I
VFG042738(gb|NP_253646)	fimX	protein FimX [Type IV pili (VF0082) - Adherence (VFC0001)]	Pseudomonas aeruginosa PAO1
VFG038731(gb|WP_016350347)	flaA	flagellin [Polar flagella (VF0473) - Motility (VFC0204)]	Aeromonas hydrophila ML09-119
VFG016757(gb|WP_011807398)	flaA	flagellin A [Flagella (VF0373) - Motility (VFC0204)]	Bartonella bacilliformis KC583
VFG001924(gb|YP_002344727)	flaA	flagellin [Flagella (VF0114) - Motility (VFC0204)]	Campylobacter jejuni subsp. jejuni NCTC 11168
VFG000276(gb|WP_000885496)	flaA	flagellin A FlaA [Flagella (VF0051) - Motility (VFC0204)]	Helicobacter pylori 26695
VFG007292(gb|WP_000154827)	flaA	flagellin [Flagella (VF0519) - Motility (VFC0204)]	Vibrio cholerae O1 biovar El Tor str. N16961
VFG038735	flaB	flagellin [Polar flagella (VF0473) - Motility (VFC0204)]	Aeromonas hydrophila ML09-119
VFG001923(gb|YP_002344726)	flaB	flagellin [Flagella (VF0114) - Motility (VFC0204)]	Campylobacter jejuni subsp. jejuni NCTC 11168
VFG000277(gb|WP_000010001)	flaB	flagellin B FlaB [Flagella (VF0051) - Motility (VFC0204)]	Helicobacter pylori 26695
VFG007526(gb|WP_000996996)	flaB	flagellin [Flagella (VF0519) - Motility (VFC0204)]	Vibrio cholerae O1 biovar El Tor str. N16961
VFG007532(gb|WP_000290371)	flaD	flagellin [Flagella (VF0519) - Motility (VFC0204)]	Vibrio cholerae O1 biovar El Tor str. N16961
VFG038740(gb|WP_043118910)	flaG	flagellin protein [Polar flagella (VF0473) - Motility (VFC0204)]	Aeromonas hydrophila ML09-119
VFG001908(gb|YP_002343978)	flaG	a negative regulator of flagellar assembly [Flagella (VF0114) - Motility (VFC0204)]	Campylobacter jejuni subsp. jejuni NCTC 11168
VFG006528(gb|WP_000245963)	flaG	a negative regulator of flagellar assembly [Flagella (VF0051) - Motility (VFC0204)]	Helicobacter pylori 26695
VFG043336(gb|WP_010947069)	flaG	flagellar biosynthesis protein FlaG [Flagella (VF0157) - Motility (VFC0204)]	Legionella pneumophila subsp. pneumophila str. Philadelphia 1
VFG007520(gb|WP_000405330)	flaG	flagellar protein FlaG [Flagella (VF0519) - Motility (VFC0204)]	Vibrio cholerae O1 biovar El Tor str. N16961
VFG038743(gb|WP_016350352)	flaH	flagellar hook-associated protein 2 [Polar flagella (VF0473) - Motility (VFC0204)]	Aeromonas hydrophila ML09-119
VFG043350(gb|WP_011946724)	fleN	flagellar synthesis regulator FleN [Flagella (VF0157) - Motility (VFC0204)]	Legionella pneumophila subsp. pneumophila str. Philadelphia 1
VFG001265(gb|NP_250145)	fleN	flagellar synthesis regulator FleN [Flagella (VF0273) - Motility (VFC0204)]	Pseudomonas aeruginosa PAO1
VFG043319(gb|WP_010946589)	fleQ	transcriptional regulator FleQ [Flagella (VF0157) - Motility (VFC0204)]	Legionella pneumophila subsp. pneumophila str. Philadelphia 1
VFG001248(gb|NP_249788)	fleQ	transcriptional regulator FleQ [Flagella (VF0273) - Motility (VFC0204)]	Pseudomonas aeruginosa PAO1
VFG001249(gb|NP_249790)	fleR	two-component response regulator [Flagella (VF0273) - Motility (VFC0204)]	Pseudomonas aeruginosa PAO1
VFG014369(gb|NP_249789)	fleS	two-component sensor [Flagella (VF0273) - Motility (VFC0204)]	Pseudomonas aeruginosa PAO1
VFG038820(gb|WP_161785096)	flgA	flagella basal body P-ring formation protein FlgA [Polar flagella (VF0473) - Motility (VFC0204)]	Aeromonas hydrophila ML09-119
VFG016771(gb|WP_005767768)	flgA	flagella basal body P-ring formation protein FlgA [Flagella (VF0373) - Motility (VFC0204)]	Bartonella bacilliformis KC583
VFG002507(gb|WP_004534277)	flgA	flagellar basal body P-ring biosynthesis protein FlgA [Flagella (VF0430) - Motility (VFC0204)]	Burkholderia pseudomallei K96243
VFG043397(gb|YP_002344176)	flgA	flagellar basal body P-ring biosynthesis protein FlgA [Flagella (VF0114) - Motility (VFC0204)]	Campylobacter jejuni subsp. jejuni NCTC 11168
VFG006677(gb|WP_000697639)	flgA	flagellar basal body P-ring biosynthesis protein FlgA [Flagella (VF0051) - Motility (VFC0204)]	Helicobacter pylori 26695
VFG001990(gb|WP_010946643)	flgA	flagellar basal body P-ring biosynthesis protein FlgA [Flagella (VF0157) - Motility (VFC0204)]	Legionella pneumophila subsp. pneumophila str. Philadelphia 1
VFG014642(gb|NP_252040)	flgA	flagellar basal body P-ring biosynthesis protein FlgA [Flagella (VF0273) - Motility (VFC0204)]	Pseudomonas aeruginosa PAO1
VFG007376(gb|WP_001881906)	flgA	flagellar basal body P-ring biosynthesis protein [Flagella (VF0519) - Motility (VFC0204)]	Vibrio cholerae O1 biovar El Tor str. N16961
VFG002352(gb|WP_005168790)	flgA	periplasmic flagellar chaperone protein FlgA required for P-ring assembly [Flagella (VF0394) - Motility (VFC0204)]	Yersinia enterocolitica subsp. enterocolitica 8081
VFG038808(gb|WP_011706644)	flgB	flagellar basal-body rod protein FlgB [Polar flagella (VF0473) - Motility (VFC0204)]	Aeromonas hydrophila ML09-119
VFG016775(gb|WP_005767779)	flgB	flagellar basal-body rod protein FlgB [Flagella (VF0373) - Motility (VFC0204)]	Bartonella bacilliformis KC583
VFG002508(gb|WP_004525899)	flgB	flagellar basal-body rod protein FlgB [Flagella (VF0430) - Motility (VFC0204)]	Burkholderia pseudomallei K96243
VFG001907(gb|YP_002343959)	flgB	flagellar basal body rod protein FlgB [Flagella (VF0114) - Motility (VFC0204)]	Campylobacter jejuni subsp. jejuni NCTC 11168
VFG006691	flgB	flagellar basal body rod protein FlgB [Flagella (VF0051) - Motility (VFC0204)]	Helicobacter pylori 26695
VFG001991(gb|WP_010946948)	flgB	flagellar basal body rod protein FlgB [Flagella (VF0157) - Motility (VFC0204)]	Legionella pneumophila subsp. pneumophila str. Philadelphia 1
VFG014148(gb|NP_249768)	flgB	flagellar basal body rod protein FlgB [Flagella (VF0273) - Motility (VFC0204)]	Pseudomonas aeruginosa PAO1
VFG007358(gb|WP_001007981)	flgB	flagellar basal body rod protein FlgB [Flagella (VF0519) - Motility (VFC0204)]	Vibrio cholerae O1 biovar El Tor str. N16961
VFG002351(gb|WP_005160463)	flgB	flagellar basal-body rod protein FlgB [Flagella (VF0394) - Motility (VFC0204)]	Yersinia enterocolitica subsp. enterocolitica 8081
VFG038804(gb|WP_011706643)	flgC	flagellar basal body rod protein FlgC [Polar flagella (VF0473) - Motility (VFC0204)]	Aeromonas hydrophila ML09-119
VFG038873(gb|WP_005314270)	flgC	flagellar basal body rod protein FlgC [Lateral flagella (VF0474) - Motility (VFC0204)]	Aeromonas salmonicida subsp. salmonicida A449
VFG016774(gb|WP_005767776)	flgC	flagellar basal-body rod protein FlgC [Flagella (VF0373) - Motility (VFC0204)]	Bartonella bacilliformis KC583
VFG002509(gb|WP_004197251)	flgC	flagellar basal body rod protein FlgC [Flagella (VF0430) - Motility (VFC0204)]	Burkholderia pseudomallei K96243
VFG001906(gb|YP_002343958)	flgC	flagellar basal body rod protein FlgC [Flagella (VF0114) - Motility (VFC0204)]	Campylobacter jejuni subsp. jejuni NCTC 11168
VFG006686(gb|WP_000480097)	flgC	flagellar basal-body rod protein FlgC [Flagella (VF0051) - Motility (VFC0204)]	Helicobacter pylori 26695
VFG001992(gb|WP_010946949)	flgC	flagellar basal body rod protein FlgC [Flagella (VF0157) - Motility (VFC0204)]	Legionella pneumophila subsp. pneumophila str. Philadelphia 1
VFG001236(gb|NP_249769)	flgC	flagellar basal-body rod protein FlgC [Flagella (VF0273) - Motility (VFC0204)]	Pseudomonas aeruginosa PAO1
VFG007352(gb|WP_000051920)	flgC	flagellar basal body rod protein FlgC [Flagella (VF0519) - Motility (VFC0204)]	Vibrio cholerae O1 biovar El Tor str. N16961
VFG002350(gb|WP_005168794)	flgC	flagellar basal-body rod protein FlgC [Flagella (VF0394) - Motility (VFC0204)]	Yersinia enterocolitica subsp. enterocolitica 8081
VFG038800(gb|WP_016351322)	flgD	flagellar hook capping protein [Polar flagella (VF0473) - Motility (VFC0204)]	Aeromonas hydrophila ML09-119
VFG016759(gb|WP_005767721)	flgD	flagellar hook capping protein [Flagella (VF0373) - Motility (VFC0204)]	Bartonella bacilliformis KC583
VFG002510(gb|WP_011204781)	flgD	flagellar basal-body rod modification protein FlgD [Flagella (VF0430) - Motility (VFC0204)]	Burkholderia pseudomallei K96243
VFG001890(gb|YP_002343513)	flgD	flagellar basal-body rod modification protein FlgD [Flagella (VF0114) - Motility (VFC0204)]	Campylobacter jejuni subsp. jejuni NCTC 11168
VFG006647(gb|WP_000963306)	flgD	flagellar basal-body rod modification protein FlgD [Flagella (VF0051) - Motility (VFC0204)]	Helicobacter pylori 26695
VFG001993(gb|WP_010946950)	flgD	flagellar basal body rod modification protein FlgD [Flagella (VF0157) - Motility (VFC0204)]	Legionella pneumophila subsp. pneumophila str. Philadelphia 1
VFG001237(gb|NP_249770)	flgD	flagellar basal-body rod modification protein FlgD [Flagella (VF0273) - Motility (VFC0204)]	Pseudomonas aeruginosa PAO1
VFG007346(gb|WP_000929365)	flgD	flagellar basal-body rod modification protein FlgD [Flagella (VF0519) - Motility (VFC0204)]	Vibrio cholerae O1 biovar El Tor str. N16961
VFG002349(gb|WP_005168797)	flgD	flagellar basal-body rod modification protein FlgD [Flagella (VF0394) - Motility (VFC0204)]	Yersinia enterocolitica subsp. enterocolitica 8081
VFG038796(gb|WP_016351321)	flgE	flagellar hook protein FlgE [Polar flagella (VF0473) - Motility (VFC0204)]	Aeromonas hydrophila ML09-119
VFG038874(gb|WP_005314263)	flgE	flagellar hook protein FlgE [Lateral flagella (VF0474) - Motility (VFC0204)]	Aeromonas salmonicida subsp. salmonicida A449
VFG016764(gb|WP_005767730)	flgE	flagellar hook protein FlgE [Flagella (VF0373) - Motility (VFC0204)]	Bartonella bacilliformis KC583
VFG002511(gb|WP_004197255)	flgE	flagellar hook protein FlgE [Flagella (VF0430) - Motility (VFC0204)]	Burkholderia pseudomallei K96243
VFG001891(gb|YP_002343514)	flgE	flagellar hook protein FlgE [Flagella (VF0114) - Motility (VFC0204)]	Campylobacter jejuni subsp. jejuni NCTC 11168
VFG006652(gb|WP_001000225)	flgE	flagellar hook protein [Flagella (VF0051) - Motility (VFC0204)]	Helicobacter pylori 26695
VFG001994(gb|WP_010946951)	flgE	flagellar hook protein FlgE [Flagella (VF0157) - Motility (VFC0204)]	Legionella pneumophila subsp. pneumophila str. Philadelphia 1
VFG001238(gb|NP_249771)	flgE	flagellar hook protein FlgE [Flagella (VF0273) - Motility (VFC0204)]	Pseudomonas aeruginosa PAO1
VFG007340(gb|WP_000122825)	flgE	flagellar hook protein FlgE [Flagella (VF0519) - Motility (VFC0204)]	Vibrio cholerae O1 biovar El Tor str. N16961
VFG002348(gb|WP_005160443)	flgE	flagellar hook protein FlgE [Flagella (VF0394) - Motility (VFC0204)]	Yersinia enterocolitica subsp. enterocolitica 8081
VFG038792(gb|WP_011706640)	flgF	flagellar basal-body rod protein FlgF [Polar flagella (VF0473) - Motility (VFC0204)]	Aeromonas hydrophila ML09-119
VFG016777(gb|WP_005767784)	flgF	flagellar basal-body rod protein FlgF [Flagella (VF0373) - Motility (VFC0204)]	Bartonella bacilliformis KC583
VFG002512(gb|WP_004185014)	flgF	flagellar basal body rod protein FlgF [Flagella (VF0430) - Motility (VFC0204)]	Burkholderia pseudomallei K96243
VFG001995(gb|WP_010946952)	flgF	flagellar basal body rod protein FlgF [Flagella (VF0157) - Motility (VFC0204)]	Legionella pneumophila subsp. pneumophila str. Philadelphia 1
VFG001239(gb|NP_249772)	flgF	flagellar basal-body rod protein FlgF [Flagella (VF0273) - Motility (VFC0204)]	Pseudomonas aeruginosa PAO1
VFG007334(gb|WP_000373284)	flgF	flagellar basal-body rod protein FlgF [Flagella (VF0519) - Motility (VFC0204)]	Vibrio cholerae O1 biovar El Tor str. N16961
VFG002347(gb|WP_011816608)	flgF	flagellar basal-body rod protein FlgF [Flagella (VF0394) - Motility (VFC0204)]	Yersinia enterocolitica subsp. enterocolitica 8081
VFG038788(gb|WP_011706639)	flgG	flagellar basal body rod protein FlgG [Polar flagella (VF0473) - Motility (VFC0204)]	Aeromonas hydrophila ML09-119
VFG016772(gb|WP_005767770)	flgG	flagellar basal-body rod protein FlgG [Flagella (VF0373) - Motility (VFC0204)]	Bartonella bacilliformis KC583
VFG002513(gb|WP_004197257)	flgG	flagellar basal body rod protein FlgG [Flagella (VF0430) - Motility (VFC0204)]	Burkholderia pseudomallei K96243
VFG001913(gb|YP_002344116)	flgG	flagellar basal-body rod protein FlgG [Flagella (VF0114) - Motility (VFC0204)]	Campylobacter jejuni subsp. jejuni NCTC 11168
VFG006572(gb|WP_001179202)	flgG	flagellar basal-body rod protein FlgG [Flagella (VF0051) - Motility (VFC0204)]	Helicobacter pylori 26695
VFG001996(gb|WP_010946953)	flgG	flagellar basal body rod protein FlgG [Flagella (VF0157) - Motility (VFC0204)]	Legionella pneumophila subsp. pneumophila str. Philadelphia 1
VFG001240(gb|NP_249773)	flgG	flagellar basal-body rod protein FlgG [Flagella (VF0273) - Motility (VFC0204)]	Pseudomonas aeruginosa PAO1
VFG007328(gb|WP_001182097)	flgG	flagellar basal-body rod protein FlgG [Flagella (VF0519) - Motility (VFC0204)]	Vibrio cholerae O1 biovar El Tor str. N16961
VFG002346(gb|WP_005160438)	flgG	flagellar basal-body rod protein FlgG [Flagella (VF0394) - Motility (VFC0204)]	Yersinia enterocolitica subsp. enterocolitica 8081
VFG006701(gb|WP_000946438)	flgG_2	flagellar basal-body rod protein (flgG) [Flagella (VF0051) - Motility (VFC0204)]	Helicobacter pylori 26695
VFG038784(gb|WP_011706638)	flgH	flagellar basal body L-ring protein [Polar flagella (VF0473) - Motility (VFC0204)]	Aeromonas hydrophila ML09-119
VFG016769(gb|WP_005767762)	flgH	flagellar L-ring protein FlgH [Flagella (VF0373) - Motility (VFC0204)]	Bartonella bacilliformis KC583
VFG002514(gb|WP_004523041)	flgH	flagellar L-ring protein precursor FlgH [Flagella (VF0430) - Motility (VFC0204)]	Burkholderia pseudomallei K96243
VFG001911(gb|YP_002344105)	flgH	flagellar L-ring protein precursor FlgH [Flagella (VF0114) - Motility (VFC0204)]	Campylobacter jejuni subsp. jejuni NCTC 11168
VFG006548(gb|WP_000709989)	flgH	flagellar L-ring protein precursor FlgH [Flagella (VF0051) - Motility (VFC0204)]	Helicobacter pylori 26695
VFG001997(gb|WP_010946954)	flgH	flagellar L-ring protein precursor FlgH [Flagella (VF0157) - Motility (VFC0204)]	Legionella pneumophila subsp. pneumophila str. Philadelphia 1
VFG001241(gb|NP_249774)	flgH	flagellar L-ring protein precursor FlgH [Flagella (VF0273) - Motility (VFC0204)]	Pseudomonas aeruginosa PAO1
VFG007322(gb|WP_001911822)	flgH	flagellar L-ring protein precursor FlgH [Flagella (VF0519) - Motility (VFC0204)]	Vibrio cholerae O1 biovar El Tor str. N16961
VFG002345(gb|WP_005160434)	flgH	flagellar L-ring protein precursor FlgH [Flagella (VF0394) - Motility (VFC0204)]	Yersinia enterocolitica subsp. enterocolitica 8081
VFG038780(gb|WP_011706637)	flgI	flagellar basal body P-ring protein [Polar flagella (VF0473) - Motility (VFC0204)]	Aeromonas hydrophila ML09-119
VFG038878(gb|WP_005314254)	flgI	flagellar basal body P-ring protein [Lateral flagella (VF0474) - Motility (VFC0204)]	Aeromonas salmonicida subsp. salmonicida A449
VFG016770(gb|WP_005767766)	flgI	flagellar P-ring protein FlgI [Flagella (VF0373) - Motility (VFC0204)]	Bartonella bacilliformis KC583
VFG002515(gb|WP_004550967)	flgI	flagellar P-ring protein precursor FlgI [Flagella (VF0430) - Motility (VFC0204)]	Burkholderia pseudomallei K96243
VFG001926(gb|YP_002344844)	flgI	flagellar P-ring protein precursor FlgI [Flagella (VF0114) - Motility (VFC0204)]	Campylobacter jejuni subsp. jejuni NCTC 11168
VFG006538(gb|WP_000832067)	flgI	flagellar P-ring protein precursor FlgI [Flagella (VF0051) - Motility (VFC0204)]	Helicobacter pylori 26695
VFG001998(gb|WP_015444576)	flgI	flagellar P-ring protein precursor FlgI [Flagella (VF0157) - Motility (VFC0204)]	Legionella pneumophila subsp. pneumophila str. Philadelphia 1
VFG001242(gb|NP_249775)	flgI	flagellar P-ring protein precursor FlgI [Flagella (VF0273) - Motility (VFC0204)]	Pseudomonas aeruginosa PAO1
VFG007316(gb|WP_001225051)	flgI	flagellar P-ring protein precursor FlgI [Flagella (VF0519) - Motility (VFC0204)]	Vibrio cholerae O1 biovar El Tor str. N16961
VFG002344(gb|WP_042661458)	flgI	flagellar P-ring protein precursor FlgI [Flagella (VF0394) - Motility (VFC0204)]	Yersinia enterocolitica subsp. enterocolitica 8081
VFG038776(gb|WP_016351320)	flgJ	flagellar rod assembly protein/muramidase FlgJ [Polar flagella (VF0473) - Motility (VFC0204)]	Aeromonas hydrophila ML09-119
VFG038879(gb|WP_005314251)	flgJ	peptidoglycan hydrolase [Lateral flagella (VF0474) - Motility (VFC0204)]	Aeromonas salmonicida subsp. salmonicida A449
VFG002516(gb|WP_004197262)	flgJ	flagellar rod assembly protein/muramidase FlgJ [Flagella (VF0430) - Motility (VFC0204)]	Burkholderia pseudomallei K96243
VFG043404(gb|YP_002344845)	flgJ	flagellar rod assembly protein/muramidase FlgJ [Flagella (VF0114) - Motility (VFC0204)]	Campylobacter jejuni subsp. jejuni NCTC 11168
VFG043331(gb|WP_015444575)	flgJ	flagellar rod assembly protein/muramidase FlgJ [Flagella (VF0157) - Motility (VFC0204)]	Legionella pneumophila subsp. pneumophila str. Philadelphia 1
VFG001243(gb|NP_249776)	flgJ	flagellar rod assembly protein/muramidase FlgJ [Flagella (VF0273) - Motility (VFC0204)]	Pseudomonas aeruginosa PAO1
VFG007310(gb|WP_000609516)	flgJ	peptidoglycan hydrolase [Flagella (VF0519) - Motility (VFC0204)]	Vibrio cholerae O1 biovar El Tor str. N16961
VFG002343(gb|WP_042661457)	flgJ	<beta-N-acetylglucosaminidase [Flagella (VF0394) - Motility (VFC0204)]	Yersinia enterocolitica subsp. enterocolitica 8081
VFG038772(gb|WP_016351319)	flgK	flagellar hook-associated protein FlgK [Polar flagella (VF0473) - Motility (VFC0204)]	Aeromonas hydrophila ML09-119
VFG016763(gb|WP_005767728)	flgK	flagellar hook-associated protein [Flagella (VF0373) - Motility (VFC0204)]	Bartonella bacilliformis KC583
VFG002517(gb|WP_004203463)	flgK	flagellar hook-associated protein 1 FlgK [Flagella (VF0430) - Motility (VFC0204)]	Burkholderia pseudomallei K96243
VFG001927(gb|YP_002344848)	flgK	flagellar hook-associated protein 1 FlgK [Flagella (VF0114) - Motility (VFC0204)]	Campylobacter jejuni subsp. jejuni NCTC 11168
VFG006657(gb|WP_000508899)	flgK	flagellar hook-associated protein 1 FlgK [Flagella (VF0051) - Motility (VFC0204)]	Helicobacter pylori 26695
VFG001999(gb|WP_010946957)	flgK	flagellar hook-associated protein 1 FlgK [Flagella (VF0157) - Motility (VFC0204)]	Legionella pneumophila subsp. pneumophila str. Philadelphia 1
VFG001244(gb|NP_249777)	flgK	flagellar hook-associated protein 1 FlgK [Flagella (VF0273) - Motility (VFC0204)]	Pseudomonas aeruginosa PAO1
VFG007304(gb|WP_000135483)	flgK	flagellar hook-associated protein 1 FlgK [Flagella (VF0519) - Motility (VFC0204)]	Vibrio cholerae O1 biovar El Tor str. N16961
VFG002342(gb|WP_011816603)	flgK	flagellar hook-associated protein 1 FlgK [Flagella (VF0394) - Motility (VFC0204)]	Yersinia enterocolitica subsp. enterocolitica 8081
VFG038768(gb|WP_016351318)	flgL	flagellar hook-associated protein FlgL [Polar flagella (VF0473) - Motility (VFC0204)]	Aeromonas hydrophila ML09-119
VFG016762(gb|WP_005767726)	flgL	flagellar hook-associated protein [Flagella (VF0373) - Motility (VFC0204)]	Bartonella bacilliformis KC583
VFG002518(gb|WP_004200262)	flgL	flagellar hook-associated protein 3 FlgL [Flagella (VF0430) - Motility (VFC0204)]	Burkholderia pseudomallei K96243
VFG001917(gb|YP_002344286)	flgL	flagellar hook-associated protein FlgL [Flagella (VF0114) - Motility (VFC0204)]	Campylobacter jejuni subsp. jejuni NCTC 11168
VFG006543(gb|WP_001266636)	flgL	flagellar hook-associated protein 3 FlgL [Flagella (VF0051) - Motility (VFC0204)]	Helicobacter pylori 26695
VFG002000(gb|WP_010946958)	flgL	flagellar hook-associated protein 3 FlgL [Flagella (VF0157) - Motility (VFC0204)]	Legionella pneumophila subsp. pneumophila str. Philadelphia 1
VFG001245(gb|NP_249778)	flgL	flagellar hook-associated protein 3 FlgL [Flagella (VF0273) - Motility (VFC0204)]	Pseudomonas aeruginosa PAO1
VFG007298(gb|WP_000934642)	flgL	flagellar hook-associated protein 3 FlgL [Flagella (VF0519) - Motility (VFC0204)]	Vibrio cholerae O1 biovar El Tor str. N16961
VFG002341(gb|WP_005168813)	flgL	flagellar hook-associated protein 3 FlgL [Flagella (VF0394) - Motility (VFC0204)]	Yersinia enterocolitica subsp. enterocolitica 8081
VFG038824(gb|WP_011706648)	flgM	anti-sigma-D factor [Polar flagella (VF0473) - Motility (VFC0204)]	Aeromonas hydrophila ML09-119
VFG002506(gb|WP_004200257)	flgM	negative regulator of flagellin synthesis [Flagella (VF0430) - Motility (VFC0204)]	Burkholderia pseudomallei K96243
VFG043405(gb|YP_002344846)	flgM	negative regulator of flagellin synthesis [Flagella (VF0114) - Motility (VFC0204)]	Campylobacter jejuni subsp. jejuni NCTC 11168
VFG043387(gb|WP_001863090)	flgM	negative regulator of flagellin synthesis [Flagella (VF0051) - Motility (VFC0204)]	Helicobacter pylori 26695
VFG043321(gb|WP_010946642)	flgM	negative regulator of flagellin synthesis [Flagella (VF0157) - Motility (VFC0204)]	Legionella pneumophila subsp. pneumophila str. Philadelphia 1
VFG014655(gb|NP_252041)	flgM	negative regulator of flagellin synthesis [Flagella (VF0273) - Motility (VFC0204)]	Pseudomonas aeruginosa PAO1
VFG007382(gb|WP_000907265)	flgM	negative regulator of flagellin synthesis FlgM, putative [Flagella (VF0519) - Motility (VFC0204)]	Vibrio cholerae O1 biovar El Tor str. N16961
VFG002353(gb|WP_005168786)	flgM	negative regulator of flagellin synthesis [Flagella (VF0394) - Motility (VFC0204)]	Yersinia enterocolitica subsp. enterocolitica 8081
VFG038828(gb|WP_011706649)	flgN	flagellar protein FlgN [Polar flagella (VF0473) - Motility (VFC0204)]	Aeromonas hydrophila ML09-119
VFG002505(gb|WP_162486660)	flgN	flagella synthesis protein FlgN [Flagella (VF0430) - Motility (VFC0204)]	Burkholderia pseudomallei K96243
VFG043320(gb|WP_010946641)	flgN	flagella synthesis protein FlgN/type III secretory pathway chaperone [Flagella (VF0157) - Motility (VFC0204)]	Legionella pneumophila subsp. pneumophila str. Philadelphia 1
VFG014668(gb|NP_252042)	flgN	flagella synthesis protein FlgN [Flagella (VF0273) - Motility (VFC0204)]	Pseudomonas aeruginosa PAO1
VFG007388(gb|WP_000729367)	flgN	flagellar biosynthesis chaperone FlgN [Flagella (VF0519) - Motility (VFC0204)]	Vibrio cholerae O1 biovar El Tor str. N16961
VFG002354(gb|WP_005168784)	flgN	flagella synthesis protein FlgN [Flagella (VF0394) - Motility (VFC0204)]	Yersinia enterocolitica subsp. enterocolitica 8081
VFG038683(gb|WP_016350056)	flhA	flagellar biosynthesis protein FlhA [Polar flagella (VF0473) - Motility (VFC0204)]	Aeromonas hydrophila ML09-119
VFG016784(gb|WP_005767817)	flhA	flagellar biosynthesis protein FlhA [Flagella (VF0373) - Motility (VFC0204)]	Bartonella bacilliformis KC583
VFG002522(gb|WP_004198639)	flhA	flagellar biosynthesis protein FlhA [Flagella (VF0430) - Motility (VFC0204)]	Burkholderia pseudomallei K96243
VFG001916(gb|YP_002344282)	flhA	flagellar biosynthesis protein FlhA [Flagella (VF0114) - Motility (VFC0204)]	Campylobacter jejuni subsp. jejuni NCTC 11168
VFG042202(gb|NP_219563)	flhA	FlhA, the flagella homolog of CdsV [TTSS (VF0344) - Effector delivery system (VFC0086)]	Chlamydia trachomatis D/UW-3/CX
VFG006577(gb|WP_001262893)	flhA	flagellar biosynthesis protein [Flagella (VF0051) - Motility (VFC0204)]	Helicobacter pylori 26695
VFG002012(gb|WP_010947511)	flhA	flagellar biosynthetic protein FlhA [Flagella (VF0157) - Motility (VFC0204)]	Legionella pneumophila subsp. pneumophila str. Philadelphia 1
VFG001263(gb|NP_250143)	flhA	flagellar biosynthesis protein FlhA [Flagella (VF0273) - Motility (VFC0204)]	Pseudomonas aeruginosa PAO1
VFG007592(gb|WP_001881783)	flhA	flagellar biosynthesis protein [Flagella (VF0519) - Motility (VFC0204)]	Vibrio cholerae O1 biovar El Tor str. N16961
VFG002356(gb|WP_011816614)	flhA	flagellar biosynthesis protein FlhA [Flagella (VF0394) - Motility (VFC0204)]	Yersinia enterocolitica subsp. enterocolitica 8081
VFG038679(gb|WP_016350055)	flhB	flagellar biosynthetic protein FlhB [Polar flagella (VF0473) - Motility (VFC0204)]	Aeromonas hydrophila ML09-119
VFG016782(gb|WP_005767804)	flhB	flagellar biosynthetic protein FlhB [Flagella (VF0373) - Motility (VFC0204)]	Bartonella bacilliformis KC583
VFG002523(gb|WP_004198640)	flhB	flagellar biosynthesis protein FlhB [Flagella (VF0430) - Motility (VFC0204)]	Burkholderia pseudomallei K96243
VFG001900(gb|YP_002343773)	flhB	flagellar biosynthetic protein [Flagella (VF0114) - Motility (VFC0204)]	Campylobacter jejuni subsp. jejuni NCTC 11168
VFG006622(gb|WP_000796857)	flhB	flagellar biosynthesis protein [Flagella (VF0051) - Motility (VFC0204)]	Helicobacter pylori 26695
VFG002013(gb|WP_011946726)	flhB	flagellar biosynthetic protein FlhB [Flagella (VF0157) - Motility (VFC0204)]	Legionella pneumophila subsp. pneumophila str. Philadelphia 1
VFG001262(gb|NP_250140)	flhB	flagellar biosynthetic protein FlhB [Flagella (VF0273) - Motility (VFC0204)]	Pseudomonas aeruginosa PAO1
VFG007394(gb|WP_000840982)	flhB	flagellar biosynthesis protein [Flagella (VF0519) - Motility (VFC0204)]	Vibrio cholerae O1 biovar El Tor str. N16961
VFG002357(gb|WP_005164474)	flhB	flagellar biosynthetic protein FlhB [Flagella (VF0394) - Motility (VFC0204)]	Yersinia enterocolitica subsp. enterocolitica 8081
VFG002358(gb|WP_005164496)	flhC	flagellar biosynthesis transcription activator FlhC [Flagella (VF0394) - Motility (VFC0204)]	Yersinia enterocolitica subsp. enterocolitica 8081
VFG002359(gb|WP_005164498)	flhD	flagellar transcriptional activator FlhD [Flagella (VF0394) - Motility (VFC0204)]	Yersinia enterocolitica subsp. enterocolitica 8081
VFG002355(gb|WP_011816613)	flhE	flagellar biosynthesis protein FlhE [Flagella (VF0394) - Motility (VFC0204)]	Yersinia enterocolitica subsp. enterocolitica 8081
VFG038687(gb|WP_016350057)	flhF	flagellar biosynthesis protein FlhF [Polar flagella (VF0473) - Motility (VFC0204)]	Aeromonas hydrophila ML09-119
VFG002521(gb|WP_004525693)	flhF	flagellar biosynthesis regulator FlhF [Flagella (VF0430) - Motility (VFC0204)]	Burkholderia pseudomallei K96243
VFG001895(gb|YP_002343528)	flhF	flagellar biosynthesis regulator FlhF [Flagella (VF0114) - Motility (VFC0204)]	Campylobacter jejuni subsp. jejuni NCTC 11168
VFG006582(gb|WP_001862801)	flhF	flagellar biosynthesis protein [Flagella (VF0051) - Motility (VFC0204)]	Helicobacter pylori 26695
VFG002011(gb|WP_011946725)	flhF	flagellar GTP-binding protein FlhF [Flagella (VF0157) - Motility (VFC0204)]	Legionella pneumophila subsp. pneumophila str. Philadelphia 1
VFG001264(gb|NP_250144)	flhF	flagellar biosynthesis protein FlhF [Flagella (VF0273) - Motility (VFC0204)]	Pseudomonas aeruginosa PAO1
VFG007586(gb|WP_001881782)	flhF	flagellar biosynthesis protein [Flagella (VF0519) - Motility (VFC0204)]	Vibrio cholerae O1 biovar El Tor str. N16961
VFG038691(gb|WP_010634619)	flhG	CobQ/CobB/MinD/ParA family protein [Polar flagella (VF0473) - Motility (VFC0204)]	Aeromonas hydrophila ML09-119
VFG002520(gb|WP_004198637)	flhG	flagellar biosynthesis protein FlhG [Flagella (VF0430) - Motility (VFC0204)]	Burkholderia pseudomallei K96243
VFG011850(gb|YP_002343527)	flhG	ATP-binding protein [Flagella (VF0114) - Motility (VFC0204)]	Campylobacter jejuni subsp. jejuni NCTC 11168
VFG038695(gb|WP_017409955)	fliA	flagellar biosynthesis sigma factor [Polar flagella (VF0473) - Motility (VFC0204)]	Aeromonas hydrophila ML09-119
VFG002519(gb|WP_004198636)	fliA	flagellar biosynthesis sigma factor [Flagella (VF0430) - Motility (VFC0204)]	Burkholderia pseudomallei K96243
VFG001894(gb|YP_002343525)	fliA	flagellar biosynthesis sigma factor [Flagella (VF0114) - Motility (VFC0204)]	Campylobacter jejuni subsp. jejuni NCTC 11168
VFG006587(gb|WP_000602430)	fliA	flagellar biosynthesis sigma factor FliA [Flagella (VF0051) - Motility (VFC0204)]	Helicobacter pylori 26695
VFG014629(gb|NP_250146)	fliA	flagellar biosynthesis sigma factor FliA [Flagella (VF0273) - Motility (VFC0204)]	Pseudomonas aeruginosa PAO1
VFG007574(gb|WP_001030417)	fliA	flagellar biosynthesis sigma factor FliA [Flagella (VF0519) - Motility (VFC0204)]	Vibrio cholerae O1 biovar El Tor str. N16961
VFG002319(gb|WP_005160341)	fliA	flagellar biosynthesis sigma factor [Flagella (VF0394) - Motility (VFC0204)]	Yersinia enterocolitica subsp. enterocolitica 8081
VFG002320(gb|WP_011816588)	fliB	flagellin lysine-N-methylase [Flagella (VF0394) - Motility (VFC0204)]	Yersinia enterocolitica subsp. enterocolitica 8081
VFG002535(gb|WP_004198207)	fliC	flagellin [Flagella (VF0430) - Motility (VFC0204)]	Burkholderia pseudomallei K96243
VFG001854(gb|WP_010947070)	fliC	flagellin [Flagella (VF0157) - Motility (VFC0204)]	Legionella pneumophila subsp. pneumophila str. Philadelphia 1
VFG001246(gb|NP_249783)	fliC	B-type flagellin [Flagella (VF0273) - Motility (VFC0204)]	Pseudomonas aeruginosa PAO1
VFG002321(gb|WP_011816589)	fliC	flagellin [Flagella (VF0394) - Motility (VFC0204)]	Yersinia enterocolitica subsp. enterocolitica 8081
VFG002322(gb|WP_011816590)	fliC	flagellin [Flagella (VF0394) - Motility (VFC0204)]	Yersinia enterocolitica subsp. enterocolitica 8081
VFG002323(gb|WP_011816591)	fliC	flagellin [Flagella (VF0394) - Motility (VFC0204)]	Yersinia enterocolitica subsp. enterocolitica 8081
VFG002536(gb|WP_004530401)	fliD	flagellar capping protein FliD [Flagella (VF0430) - Motility (VFC0204)]	Burkholderia pseudomallei K96243
VFG001909(gb|YP_002343979)	fliD	flagellar capping protein FliD [Flagella (VF0114) - Motility (VFC0204)]	Campylobacter jejuni subsp. jejuni NCTC 11168
VFG006612(gb|WP_010875540)	fliD	flagellar capping protein FliD [Flagella (VF0051) - Motility (VFC0204)]	Helicobacter pylori 26695
VFG002002(gb|WP_010947068)	fliD	flagellar capping protein FliD [Flagella (VF0157) - Motility (VFC0204)]	Legionella pneumophila subsp. pneumophila str. Philadelphia 1
VFG001247(gb|NP_249785)	fliD	flagellar capping protein FliD [Flagella (VF0273) - Motility (VFC0204)]	Pseudomonas aeruginosa PAO1
VFG007514(gb|WP_000052031)	fliD	flagellar hook-associated protein [Flagella (VF0519) - Motility (VFC0204)]	Vibrio cholerae O1 biovar El Tor str. N16961
VFG002324(gb|WP_011816592)	fliD	flagellar capping protein FliD [Flagella (VF0394) - Motility (VFC0204)]	Yersinia enterocolitica subsp. enterocolitica 8081
VFG038623(gb|WP_011705271)	fliE	flagellar hook-basal body complex protein FliE [Polar flagella (VF0473) - Motility (VFC0204)]	Aeromonas hydrophila ML09-119
VFG016773(gb|WP_005767773)	fliE	flagellar hook-basal body complex protein FliE [Flagella (VF0373) - Motility (VFC0204)]	Bartonella bacilliformis KC583
VFG002503(gb|WP_004534368)	fliE	flagellar hook-basal body complex protein FliE [Flagella (VF0430) - Motility (VFC0204)]	Burkholderia pseudomallei K96243
VFG001905(gb|YP_002343957)	fliE	flagellar hook-basal body complex protein FliE [Flagella (VF0114) - Motility (VFC0204)]	Campylobacter jejuni subsp. jejuni NCTC 11168
VFG006681(gb|WP_001147918)	fliE	flagellar hook-basal body complex protein FliE [Flagella (VF0051) - Motility (VFC0204)]	Helicobacter pylori 26695
VFG002007(gb|WP_010947487)	fliE	flagellar hook-basal body complex protein FliE [Flagella (VF0157) - Motility (VFC0204)]	Legionella pneumophila subsp. pneumophila str. Philadelphia 1
VFG001250(gb|NP_249791)	fliE	flagellar hook-basal body complex protein FliE [Flagella (VF0273) - Motility (VFC0204)]	Pseudomonas aeruginosa PAO1
VFG007478(gb|WP_001234824)	fliE	flagellar hook-basal body protein [Flagella (VF0519) - Motility (VFC0204)]	Vibrio cholerae O1 biovar El Tor str. N16961
VFG002327(gb|WP_005160376)	fliE	flagellar hook-basal body complex protein FliE [Flagella (VF0394) - Motility (VFC0204)]	Yersinia enterocolitica subsp. enterocolitica 8081
VFG038627(gb|WP_016350050)	fliF	flagellar MS-ring protein [Polar flagella (VF0473) - Motility (VFC0204)]	Aeromonas hydrophila ML09-119
VFG038864(gb|WP_073531776)	fliF	flagellar MS-ring protein [Lateral flagella (VF0474) - Motility (VFC0204)]	Aeromonas salmonicida subsp. salmonicida A449
VFG016766(gb|WP_005767748)	fliF	flagellar M-ring protein FliF [Flagella (VF0373) - Motility (VFC0204)]	Bartonella bacilliformis KC583
VFG002502(gb|WP_004523066)	fliF	flagellar M-ring protein FliF [Flagella (VF0430) - Motility (VFC0204)]	Burkholderia pseudomallei K96243
VFG001897(gb|YP_002343756)	fliF	flagellar M-ring protein FliF [Flagella (VF0114) - Motility (VFC0204)]	Campylobacter jejuni subsp. jejuni NCTC 11168
VFG006557(gb|WP_000364750)	fliF	flagellar M-ring protein FliF [Flagella (VF0051) - Motility (VFC0204)]	Helicobacter pylori 26695
VFG002006(gb|WP_010947486)	fliF	flagellar M-ring protein FliF [Flagella (VF0157) - Motility (VFC0204)]	Legionella pneumophila subsp. pneumophila str. Philadelphia 1
VFG001251(gb|NP_249792)	fliF	flagellar M-ring protein FliF [Flagella (VF0273) - Motility (VFC0204)]	Pseudomonas aeruginosa PAO1
VFG007472(gb|WP_000752739)	fliF	flagellar M-ring protein FliF [Flagella (VF0519) - Motility (VFC0204)]	Vibrio cholerae O1 biovar El Tor str. N16961
VFG002328(gb|WP_011816597)	fliF	flagellar M-ring protein FliF [Flagella (VF0394) - Motility (VFC0204)]	Yersinia enterocolitica subsp. enterocolitica 8081
VFG038631(gb|WP_011705273)	fliG	flagellar motor switch protein G [Polar flagella (VF0473) - Motility (VFC0204)]	Aeromonas hydrophila ML09-119
VFG038865(gb|WP_005314289)	fliG	flagellar motor switch protein G [Lateral flagella (VF0474) - Motility (VFC0204)]	Aeromonas salmonicida subsp. salmonicida A449
VFG016781(gb|WP_005767802)	fliG	flagellar motor switch protein FliG [Flagella (VF0373) - Motility (VFC0204)]	Bartonella bacilliformis KC583
VFG002501(gb|WP_004197167)	fliG	flagellar motor switch protein G [Flagella (VF0430) - Motility (VFC0204)]	Burkholderia pseudomallei K96243
VFG001898(gb|YP_002343757)	fliG	flagellar motor switch protein G [Flagella (VF0114) - Motility (VFC0204)]	Campylobacter jejuni subsp. jejuni NCTC 11168
VFG006562(gb|WP_000201853)	fliG	flagellar motor switch protein G [Flagella (VF0051) - Motility (VFC0204)]	Helicobacter pylori 26695
VFG002005(gb|WP_010947485)	fliG	flagellar motor switch protein G [Flagella (VF0157) - Motility (VFC0204)]	Legionella pneumophila subsp. pneumophila str. Philadelphia 1
VFG001252(gb|NP_249793)	fliG	flagellar motor switch protein G [Flagella (VF0273) - Motility (VFC0204)]	Pseudomonas aeruginosa PAO1
VFG007466(gb|WP_001030089)	fliG	flagellar motor protein [Flagella (VF0519) - Motility (VFC0204)]	Vibrio cholerae O1 biovar El Tor str. N16961
VFG002329(gb|WP_005160381)	fliG	flagellar motor switch protein G [Flagella (VF0394) - Motility (VFC0204)]	Yersinia enterocolitica subsp. enterocolitica 8081
VFG038635(gb|WP_016350051)	fliH	flagellar assembly protein FliH [Polar flagella (VF0473) - Motility (VFC0204)]	Aeromonas hydrophila ML09-119
VFG002500(gb|WP_004556525)	fliH	flagellar assembly protein H [Flagella (VF0430) - Motility (VFC0204)]	Burkholderia pseudomallei K96243
VFG001899(gb|YP_002343758)	fliH	flagellar assembly protein H [Flagella (VF0114) - Motility (VFC0204)]	Campylobacter jejuni subsp. jejuni NCTC 11168
VFG006567(gb|WP_000056222)	fliH	flagellar assembly protein H [Flagella (VF0051) - Motility (VFC0204)]	Helicobacter pylori 26695
VFG002004(gb|WP_010947484)	fliH	flagellar assembly protein H [Flagella (VF0157) - Motility (VFC0204)]	Legionella pneumophila subsp. pneumophila str. Philadelphia 1
VFG001253(gb|NP_249794)	fliH	flagellar assembly protein H [Flagella (VF0273) - Motility (VFC0204)]	Pseudomonas aeruginosa PAO1
VFG007460(gb|WP_000012402)	fliH	flagellar assembly protein [Flagella (VF0519) - Motility (VFC0204)]	Vibrio cholerae O1 biovar El Tor str. N16961
VFG002330(gb|WP_011816598)	fliH	flagellar assembly protein H [Flagella (VF0394) - Motility (VFC0204)]	Yersinia enterocolitica subsp. enterocolitica 8081
VFG038639(gb|WP_011705275)	fliI	flagellum-specific ATP synthase [Polar flagella (VF0473) - Motility (VFC0204)]	Aeromonas hydrophila ML09-119
VFG016776(gb|WP_005767781)	fliI	flagellar specific ATP synthase [Flagella (VF0373) - Motility (VFC0204)]	Bartonella bacilliformis KC583
VFG002499(gb|WP_004197164)	fliI	flagellum-specific ATP synthase FliI [Flagella (VF0430) - Motility (VFC0204)]	Burkholderia pseudomallei K96243
VFG001896(gb|YP_002343653)	fliI	flagellum-specific ATP synthase FliI [Flagella (VF0114) - Motility (VFC0204)]	Campylobacter jejuni subsp. jejuni NCTC 11168
VFG006672(gb|WP_001128709)	fliI	flagellum-specific ATP synthase FliI [Flagella (VF0051) - Motility (VFC0204)]	Helicobacter pylori 26695
VFG043340(gb|WP_011946712)	fliI	flagellum-specific ATP synthase FliI [Flagella (VF0157) - Motility (VFC0204)]	Legionella pneumophila subsp. pneumophila str. Philadelphia 1
VFG001254(gb|NP_249795)	fliI	flagellum-specific ATP synthase FliI [Flagella (VF0273) - Motility (VFC0204)]	Pseudomonas aeruginosa PAO1
VFG007454(gb|WP_000880258)	fliI	flagellum-specific ATP synthase [Flagella (VF0519) - Motility (VFC0204)]	Vibrio cholerae O1 biovar El Tor str. N16961
VFG002331(gb|WP_026018001)	fliI	flagellum-specific ATP synthase FliI [Flagella (VF0394) - Motility (VFC0204)]	Yersinia enterocolitica subsp. enterocolitica 8081
VFG038643(gb|WP_011705276)	fliJ	flagellar export protein FliJ [Polar flagella (VF0473) - Motility (VFC0204)]	Aeromonas hydrophila ML09-119
VFG002498(gb|WP_004197162)	fliJ	flagellar protein FliJ [Flagella (VF0430) - Motility (VFC0204)]	Burkholderia pseudomallei K96243
VFG002003(gb|WP_010947482)	fliJ	flagellar protein FliJ [Flagella (VF0157) - Motility (VFC0204)]	Legionella pneumophila subsp. pneumophila str. Philadelphia 1
VFG001255(gb|NP_249796)	fliJ	flagellar protein FliJ [Flagella (VF0273) - Motility (VFC0204)]	Pseudomonas aeruginosa PAO1
VFG007448(gb|WP_000367979)	fliJ	flagellar protein FliJ [Flagella (VF0519) - Motility (VFC0204)]	Vibrio cholerae O1 biovar El Tor str. N16961
VFG002332(gb|WP_005160389)	fliJ	flagellar protein FliJ [Flagella (VF0394) - Motility (VFC0204)]	Yersinia enterocolitica subsp. enterocolitica 8081
VFG038647(gb|WP_016350053)	fliK	flagellar hook-length control protein FliK [Polar flagella (VF0473) - Motility (VFC0204)]	Aeromonas hydrophila ML09-119
VFG002497(gb|WP_011204776)	fliK	flagellar hook-length control protein FliK [Flagella (VF0430) - Motility (VFC0204)]	Burkholderia pseudomallei K96243
VFG011826(gb|YP_002343512)	fliK	flagellar hook-length control protein FliK [Flagella (VF0114) - Motility (VFC0204)]	Campylobacter jejuni subsp. jejuni NCTC 11168
VFG043338(gb|WP_010947415)	fliK	flagellar hook-length control protein FliK [Flagella (VF0157) - Motility (VFC0204)]	Legionella pneumophila subsp. pneumophila str. Philadelphia 1
VFG014473(gb|NP_250132)	fliK	flagellar hook-length control protein FliK [Flagella (VF0273) - Motility (VFC0204)]	Pseudomonas aeruginosa PAO1
VFG007442(gb|WP_001102188)	fliK	flagellar hook-length control protein FliK, putative [Flagella (VF0519) - Motility (VFC0204)]	Vibrio cholerae O1 biovar El Tor str. N16961
VFG002333(gb|WP_005168827)	fliK	flagellar hook-length control protein FliK [Flagella (VF0394) - Motility (VFC0204)]	Yersinia enterocolitica subsp. enterocolitica 8081
VFG038651(gb|WP_011705278)	fliL	flagellar basal body-associated protein FliL [Polar flagella (VF0473) - Motility (VFC0204)]	Aeromonas hydrophila ML09-119
VFG016768(gb|WP_005767760)	fliL	flagellar basal body-associated protein FliL [Flagella (VF0373) - Motility (VFC0204)]	Bartonella bacilliformis KC583
VFG002490(gb|WP_004196785)	fliL	flagellar basal body protein FliL [Flagella (VF0430) - Motility (VFC0204)]	Burkholderia pseudomallei K96243
VFG001925(gb|YP_002344791)	fliL	flagellar basal body protein FliL [Flagella (VF0114) - Motility (VFC0204)]	Campylobacter jejuni subsp. jejuni NCTC 11168
VFG006627(gb|WP_000797017)	fliL	flagellar basal body protein FliL [Flagella (VF0051) - Motility (VFC0204)]	Helicobacter pylori 26695
VFG014486(gb|NP_250133)	fliL	flagellar basal body protein FliL [Flagella (VF0273) - Motility (VFC0204)]	Pseudomonas aeruginosa PAO1
VFG007436(gb|WP_000796799)	fliL	flagellar basal body-associated protein [Flagella (VF0519) - Motility (VFC0204)]	Vibrio cholerae O1 biovar El Tor str. N16961
VFG002334(gb|WP_005168825)	fliL	flagellar basal body protein FliL [Flagella (VF0394) - Motility (VFC0204)]	Yersinia enterocolitica subsp. enterocolitica 8081
VFG038655(gb|WP_011705279)	fliM	flagellar motor switch protein FliM [Polar flagella (VF0473) - Motility (VFC0204)]	Aeromonas hydrophila ML09-119
VFG016779(gb|WP_005767793)	fliM	flagellar motor switch protein FliM [Flagella (VF0373) - Motility (VFC0204)]	Bartonella bacilliformis KC583
VFG002491(gb|WP_004524547)	fliM	flagellar motor switch protein FliM [Flagella (VF0430) - Motility (VFC0204)]	Burkholderia pseudomallei K96243
VFG001893(gb|YP_002343524)	fliM	flagellar motor switch protein FliM [Flagella (VF0114) - Motility (VFC0204)]	Campylobacter jejuni subsp. jejuni NCTC 11168
VFG006592(gb|WP_000763575)	fliM	flagellar motor switch protein FliM [Flagella (VF0051) - Motility (VFC0204)]	Helicobacter pylori 26695
VFG002019(gb|WP_013101527)	fliM	flagellar motor switch protein FliM [Flagella (VF0157) - Motility (VFC0204)]	Legionella pneumophila subsp. pneumophila str. Philadelphia 1
VFG001256(gb|NP_250134)	fliM	flagellar motor switch protein FliM [Flagella (VF0273) - Motility (VFC0204)]	Pseudomonas aeruginosa PAO1
VFG007430(gb|WP_000130773)	fliM	flagellar motor switch protein [Flagella (VF0519) - Motility (VFC0204)]	Vibrio cholerae O1 biovar El Tor str. N16961
VFG002335(gb|WP_005160396)	fliM	flagellar motor switch protein FliM [Flagella (VF0394) - Motility (VFC0204)]	Yersinia enterocolitica subsp. enterocolitica 8081
VFG038659(gb|WP_011705280)	fliN	flagellar motor switch protein FliN [Polar flagella (VF0473) - Motility (VFC0204)]	Aeromonas hydrophila ML09-119
VFG002492(gb|WP_004184995)	fliN	flagellar motor switch protein FliN [Flagella (VF0430) - Motility (VFC0204)]	Burkholderia pseudomallei K96243
VFG001903(gb|YP_002343789)	fliN	flagellar motor switch protein FliN [Flagella (VF0114) - Motility (VFC0204)]	Campylobacter jejuni subsp. jejuni NCTC 11168
VFG006602(gb|WP_000004827)	fliN	flagellar motor switch protein FliN [Flagella (VF0051) - Motility (VFC0204)]	Helicobacter pylori 26695
VFG002018(gb|WP_010947517)	fliN	flagellar motor switch protein FliN [Flagella (VF0157) - Motility (VFC0204)]	Legionella pneumophila subsp. pneumophila str. Philadelphia 1
VFG001257(gb|NP_250135)	fliN	flagellar motor switch protein FliN [Flagella (VF0273) - Motility (VFC0204)]	Pseudomonas aeruginosa PAO1
VFG007424(gb|WP_001129786)	fliN	flagellar motor switch protein [Flagella (VF0519) - Motility (VFC0204)]	Vibrio cholerae O1 biovar El Tor str. N16961
VFG002336(gb|WP_005160399)	fliN	flagellar motor switch protein FliN [Flagella (VF0394) - Motility (VFC0204)]	Yersinia enterocolitica subsp. enterocolitica 8081
VFG038663(gb|WP_005298795)	fliO	flagellar biosynthesis protein, FliO [Polar flagella (VF0473) - Motility (VFC0204)]	Aeromonas hydrophila ML09-119
VFG002493(gb|WP_045606430)	fliO	flagellar protein FliO [Flagella (VF0430) - Motility (VFC0204)]	Burkholderia pseudomallei K96243
VFG002017(gb|WP_010947516)	fliO	flagellar protein FliO [Flagella (VF0157) - Motility (VFC0204)]	Legionella pneumophila subsp. pneumophila str. Philadelphia 1
VFG001258(gb|NP_250136)	fliO	flagellar protein FliO [Flagella (VF0273) - Motility (VFC0204)]	Pseudomonas aeruginosa PAO1
VFG007418(gb|WP_001228179)	fliO	flagellar protein FliO [Flagella (VF0519) - Motility (VFC0204)]	Vibrio cholerae O1 biovar El Tor str. N16961
VFG002337(gb|WP_005168820)	fliO	flagellar protein FliO [Flagella (VF0394) - Motility (VFC0204)]	Yersinia enterocolitica subsp. enterocolitica 8081
VFG038667(gb|WP_016350054)	fliP	flagellar biosynthesis protein FliP [Polar flagella (VF0473) - Motility (VFC0204)]	Aeromonas hydrophila ML09-119
VFG038857(gb|WP_005314307)	fliP	flagellar biosynthesis protein FliP [Lateral flagella (VF0474) - Motility (VFC0204)]	Aeromonas salmonicida subsp. salmonicida A449
VFG016767(gb|WP_005767758)	fliP	flagellar biosynthetic protein FliP [Flagella (VF0373) - Motility (VFC0204)]	Bartonella bacilliformis KC583
VFG002494(gb|WP_011204732)	fliP	flagellar biosynthesis protein FliP [Flagella (VF0430) - Motility (VFC0204)]	Burkholderia pseudomallei K96243
VFG001915(gb|YP_002344227)	fliP	flagellar biosynthesis protein FliP [Flagella (VF0114) - Motility (VFC0204)]	Campylobacter jejuni subsp. jejuni NCTC 11168
VFG006607	fliP	flagellar biosynthetic protein FliP [Flagella (VF0051) - Motility (VFC0204)]	Helicobacter pylori 26695
VFG002016(gb|WP_010947515)	fliP	flagellar biosynthetic protein FliP [Flagella (VF0157) - Motility (VFC0204)]	Legionella pneumophila subsp. pneumophila str. Philadelphia 1
VFG001259(gb|NP_250137)	fliP	flagellar biosynthetic protein FliP [Flagella (VF0273) - Motility (VFC0204)]	Pseudomonas aeruginosa PAO1
VFG007412(gb|WP_000831828)	fliP	flagellar biosynthesis protein [Flagella (VF0519) - Motility (VFC0204)]	Vibrio cholerae O1 biovar El Tor str. N16961
VFG002338(gb|WP_042661456)	fliP	flagellar biosynthetic protein FliP [Flagella (VF0394) - Motility (VFC0204)]	Yersinia enterocolitica subsp. enterocolitica 8081
VFG038671(gb|WP_011705282)	fliQ	flagellar biosynthetic protein FliQ [Polar flagella (VF0473) - Motility (VFC0204)]	Aeromonas hydrophila ML09-119
VFG016758(gb|WP_005767719)	fliQ	flagellar biosynthetic protein FliQ [Flagella (VF0373) - Motility (VFC0204)]	Bartonella bacilliformis KC583
VFG002495(gb|WP_004199882)	fliQ	flagellar biosynthesis protein FliQ [Flagella (VF0430) - Motility (VFC0204)]	Burkholderia pseudomallei K96243
VFG001929(gb|YP_002345043)	fliQ	flagellar biosynthesis protein FliQ [Flagella (VF0114) - Motility (VFC0204)]	Campylobacter jejuni subsp. jejuni NCTC 11168
VFG006667(gb|WP_000445741)	fliQ	flagellar biosynthesis protein [Flagella (VF0051) - Motility (VFC0204)]	Helicobacter pylori 26695
VFG002015(gb|WP_010947514)	fliQ	flagellar biosynthetic protein FliQ [Flagella (VF0157) - Motility (VFC0204)]	Legionella pneumophila subsp. pneumophila str. Philadelphia 1
VFG001260(gb|NP_250138)	fliQ	flagellar biosynthetic protein FliQ [Flagella (VF0273) - Motility (VFC0204)]	Pseudomonas aeruginosa PAO1
VFG007406(gb|WP_000187051)	fliQ	flagellar biosynthesis protein [Flagella (VF0519) - Motility (VFC0204)]	Vibrio cholerae O1 biovar El Tor str. N16961
VFG002339(gb|WP_005160414)	fliQ	flagellar biosynthetic protein FliQ [Flagella (VF0394) - Motility (VFC0204)]	Yersinia enterocolitica subsp. enterocolitica 8081
VFG038675(gb|WP_011705283)	fliR	flagellar biosynthesis protein FliR [Polar flagella (VF0473) - Motility (VFC0204)]	Aeromonas hydrophila ML09-119
VFG016783(gb|WP_005767815)	fliR	flagellar biosynthetic protein FliR [Flagella (VF0373) - Motility (VFC0204)]	Bartonella bacilliformis KC583
VFG002496(gb|WP_004525780)	fliR	flagellar biosynthetic protein FliR [Flagella (VF0430) - Motility (VFC0204)]	Burkholderia pseudomallei K96243
VFG001918(gb|YP_002344570)	fliR	flagellar biosynthetic protein FliR [Flagella (VF0114) - Motility (VFC0204)]	Campylobacter jejuni subsp. jejuni NCTC 11168
VFG006533(gb|WP_000883720)	fliR	flagellar biosynthetic protein FliR [Flagella (VF0051) - Motility (VFC0204)]	Helicobacter pylori 26695
VFG002014(gb|WP_010947513)	fliR	flagellar biosynthetic protein FliR [Flagella (VF0157) - Motility (VFC0204)]	Legionella pneumophila subsp. pneumophila str. Philadelphia 1
VFG001261(gb|NP_250139)	fliR	flagellar biosynthetic protein FliR [Flagella (VF0273) - Motility (VFC0204)]	Pseudomonas aeruginosa PAO1
VFG007400(gb|WP_000456297)	fliR	flagellar biosynthesis protein [Flagella (VF0519) - Motility (VFC0204)]	Vibrio cholerae O1 biovar El Tor str. N16961
VFG002340(gb|WP_005168816)	fliR	flagellar biosynthetic protein FliR [Flagella (VF0394) - Motility (VFC0204)]	Yersinia enterocolitica subsp. enterocolitica 8081
VFG002504(gb|WP_004203429)	fliS	flagellar protein FliS [Flagella (VF0430) - Motility (VFC0204)]	Burkholderia pseudomallei K96243
VFG001910(gb|YP_002343980)	fliS	flagellar protein FliS [Flagella (VF0114) - Motility (VFC0204)]	Campylobacter jejuni subsp. jejuni NCTC 11168
VFG006617(gb|WP_001199081)	fliS	flagellar protein FliS [Flagella (VF0051) - Motility (VFC0204)]	Helicobacter pylori 26695
VFG002001(gb|WP_010947067)	fliS	flagellar biosynthesis protein FliS [Flagella (VF0157) - Motility (VFC0204)]	Legionella pneumophila subsp. pneumophila str. Philadelphia 1
VFG014330(gb|NP_249786)	fliS	flagellar protein FliS [Flagella (VF0273) - Motility (VFC0204)]	Pseudomonas aeruginosa PAO1
VFG007502(gb|WP_001214990)	fliS	flagellar protein FliS [Flagella (VF0519) - Motility (VFC0204)]	Vibrio cholerae O1 biovar El Tor str. N16961
VFG002325(gb|WP_005160351)	fliS	flagellar protein FliS [Flagella (VF0394) - Motility (VFC0204)]	Yersinia enterocolitica subsp. enterocolitica 8081
VFG002326(gb|WP_011816593)	fliT	flagellar protein FliT [Flagella (VF0394) - Motility (VFC0204)]	Yersinia enterocolitica subsp. enterocolitica 8081
VFG002318(gb|WP_005160338)	fliZ	alternative sigma factor regulatory protein [Flagella (VF0394) - Motility (VFC0204)]	Yersinia enterocolitica subsp. enterocolitica 8081
VFG038848(gb|WP_016350360)	flmD	FlmD protein [Polar flagella (VF0473) - Motility (VFC0204)]	Aeromonas hydrophila ML09-119
VFG038840(gb|WP_005300916)	flmH	short chain dehydrogenase/reductase family oxidoreductase [Polar flagella (VF0473) - Motility (VFC0204)]	Aeromonas hydrophila ML09-119
VFG038557(gb|WP_011705350)	flp1	Flp pilus pilin subunit [Flp type IV pili (VF0476) - Adherence (VFC0001)]	Aeromonas hydrophila ML09-119
VFG038553(gb|WP_016350147)	flpA	prepilin peptidase [Flp type IV pili (VF0476) - Adherence (VFC0001)]	Aeromonas hydrophila ML09-119
VFG038549(gb|WP_016350148)	flpB	Flp pilus assembly protein [Flp type IV pili (VF0476) - Adherence (VFC0001)]	Aeromonas hydrophila ML09-119
VFG038545(gb|WP_043118798)	flpC	Flp pilus secretin FlpC [Flp type IV pili (VF0476) - Adherence (VFC0001)]	Aeromonas hydrophila ML09-119
VFG038541(gb|WP_016350150)	flpD	Flp pilus assembly protein FlpD [Flp type IV pili (VF0476) - Adherence (VFC0001)]	Aeromonas hydrophila ML09-119
VFG038537(gb|WP_016350151)	flpE	Flp pilus assembly protein, ATPase [Flp type IV pili (VF0476) - Adherence (VFC0001)]	Aeromonas hydrophila ML09-119
VFG038533(gb|WP_016350152)	flpF	traffic ATPase [Flp type IV pili (VF0476) - Adherence (VFC0001)]	Aeromonas hydrophila ML09-119
VFG038529(gb|WP_016350153)	flpG	Flp pilus assembly protein FlpG [Flp type IV pili (VF0476) - Adherence (VFC0001)]	Aeromonas hydrophila ML09-119
VFG038525(gb|WP_043118801)	flpH	Flp pilus assembly protein FlpH [Flp type IV pili (VF0476) - Adherence (VFC0001)]	Aeromonas hydrophila ML09-119
VFG038521(gb|WP_016350155)	flpI	Flp pilus assembly protein FlpI [Flp type IV pili (VF0476) - Adherence (VFC0001)]	Aeromonas hydrophila ML09-119
VFG038517(gb|WP_016350156)	flpJ	Flp pilus pseudopilin [Flp type IV pili (VF0476) - Adherence (VFC0001)]	Aeromonas hydrophila ML09-119
VFG038513(gb|WP_016350157)	flpK	Flp pilus pseudopilin [Flp type IV pili (VF0476) - Adherence (VFC0001)]	Aeromonas hydrophila ML09-119
VFG038509(gb|WP_016350158)	flpL	Flp pilus pseudopilin [Flp type IV pili (VF0476) - Adherence (VFC0001)]	Aeromonas hydrophila ML09-119
VFG038764(gb|WP_017409846)	flrA	FleQ protein [Polar flagella (VF0473) - Motility (VFC0204)]	Aeromonas hydrophila ML09-119
VFG007496(gb|WP_001190986)	flrA	sigma-54 dependent transcriptional activator [Flagella (VF0519) - Motility (VFC0204)]	Vibrio cholerae O1 biovar El Tor str. N16961
VFG038760(gb|WP_016351312)	flrB	two-component sensor kinase [Polar flagella (VF0473) - Motility (VFC0204)]	Aeromonas hydrophila ML09-119
VFG038756(gb|WP_011706626)	flrC	transcriptional activator [Polar flagella (VF0473) - Motility (VFC0204)]	Aeromonas hydrophila ML09-119
VFG001283(gb|WP_000794648)	fnbA	fibronectin-binding protein A [FnBPs (VF0010) - Adherence (VFC0001)]	Staphylococcus aureus subsp. aureus MW2
VFG001282(gb|WP_000841389)	fnbB	fibronectin-binding protein B [FnBPs (VF0010) - Adherence (VFC0001)]	Staphylococcus aureus subsp. aureus MW2
VFG000164(gb|NP_252911)	fptA	Fe(III)-pyochelin receptor precursor [Pyochelin (VF0095) - Nutritional/Metabolic factor (VFC0272)]	Pseudomonas aeruginosa PAO1
VFG000163(gb|NP_251088)	fpvA	ferripyoverdine receptor FpvA [Pyoverdine (VF0094) - Nutritional/Metabolic factor (VFC0272)]	Pseudomonas aeruginosa PAO1
VFG044086(gb|NP_251077)	fpvI	RNA polymerase sigma factor [Pyoverdine (VF0094) - Nutritional/Metabolic factor (VFC0272)]	Pseudomonas aeruginosa PAO1
VFG044087(gb|NP_251078)	fpvR	protein FpvR [Pyoverdine (VF0094) - Nutritional/Metabolic factor (VFC0272)]	Pseudomonas aeruginosa PAO1
VFG002194(gb|WP_011109506)	fsrA	response regulator [Fsr (VF0360) - Biofilm (VFC0271)]	Enterococcus faecalis V583
VFG002193(gb|WP_002369249)	fsrB	agrBfs protein [Fsr (VF0360) - Biofilm (VFC0271)]	Enterococcus faecalis V583
VFG002192(gb|WP_002386893)	fsrC	histidine kinase, putative [Fsr (VF0360) - Biofilm (VFC0271)]	Enterococcus faecalis V583
VFG000478(gb|NP_459678)	fur	ferric iron uptake transcriptional regulator [Fur (VF0113) - Regulation (VFC0301)]	Salmonella enterica subsp. enterica serovar Typhimurium str. LT2
VFG044333(gb|WP_015874968)	fyuA	yersiniabactin receptor FyuA [Ybt (VF0564) - Nutritional/Metabolic factor (VFC0272)]	Klebsiella pneumoniae subsp. pneumoniae NTUH-K2044
VFG000358(gb|WP_002212885)	fyuA/psn	pesticin/yersiniabactin receptor protein [Yersiniabactin (VF0136) - Nutritional/Metabolic factor (VFC0272)]	Yersinia pestis CO92
VFG038144(gb|WP_001062908)	galE	UDP-glucose 4-epimerase GalE [Capsule (VF0465) - Immune modulation (VFC0258)]	Acinetobacter baumannii ACICU
VFG046645(gb|WP_003020694)	galE	UDP-glucose 4-epimerase GalE [Capsule (VF0543) - Immune modulation (VFC0258)]	Francisella tularensis subsp. tularensis SCHU S4
VFG013286(gb|WP_005694325)	galE	UDP-glucose 4-epimerase [LOS (VF0044) - Immune modulation (VFC0258)]	Haemophilus influenzae Rd KW20
VFG002361(gb|WP_011816867)	galE	UDP-glucose 4-epimerase GalE [O-antigen (VF0392) - Immune modulation (VFC0258)]	Yersinia enterocolitica subsp. enterocolitica 8081
VFG048990(gb|WP_001741945)	galF	GalU regulator GalF [Capsule (VF0560) - Immune modulation (VFC0258)]	Klebsiella pneumoniae subsp. pneumoniae NTUH-K2044
VFG038105(gb|WP_000591436)	galU	UTP--glucose-1-phosphate uridylyltransferase GalU [Capsule (VF0465) - Immune modulation (VFC0258)]	Acinetobacter baumannii ACICU
VFG013346(gb|WP_005693178)	galU	glucosephosphate uridylyltransferase [LOS (VF0044) - Immune modulation (VFC0258)]	Haemophilus influenzae Rd KW20
VFG005978(gb|WP_000686634)	GBS_RS06585	UDP-N-acetylglucosamine--LPS N-acetylglucosamine transferase [Capsule (VF0274) - Immune modulation (VFC0258)]	Streptococcus agalactiae NEM316
VFG001316(gb|WP_000943814)	geh	glycerol ester hydrolase [Lipase (VF0012) - Exoenzyme (VFC0251)]	Staphylococcus aureus subsp. aureus MW2
VFG002174(gb|WP_002369251)	gelE	coccolysin [Gelatinase (VF0357) - Exoenzyme (VFC0251)]	Enterococcus faecalis V583
VFG002225(gb|WP_002963680)	gmd	GDP-mannose 4,6-dehydratase [LPS (VF0367) - Immune modulation (VFC0258)]	Brucella melitensis bv. 1 str. 16M
VFG048885(gb|WP_014907227)	gmd	GDP-mannose 4,6-dehydratase [Capsule (VF0560) - Immune modulation (VFC0258)]	Klebsiella pneumoniae subsp. pneumoniae NTUH-K2044
VFG002365(gb|WP_005167740)	gmd	GDP-mannose 4,6-dehydratase [O-antigen (VF0392) - Immune modulation (VFC0258)]	Yersinia enterocolitica subsp. enterocolitica 8081
VFG013418(gb|WP_005694260)	gmhA/lpcA	phosphoheptose isomerase [LOS (VF0044) - Immune modulation (VFC0258)]	Haemophilus influenzae Rd KW20
VFG048830(gb|WP_014907233)	gndA	NADP-dependent phosphogluconate dehydrogenase [Capsule (VF0560) - Immune modulation (VFC0258)]	Klebsiella pneumoniae subsp. pneumoniae NTUH-K2044
VFG012095(gb|WP_003435012)	groEL	chaperonin GroEL [GroEL (VF0594) - Adherence (VFC0001)]	Clostridium difficile 630
VFG050727(gb|WP_000870033.1)	gspC	general secretion pathway protein C [T2SS (VF1335) - Effector delivery system (VFC0086)]	Acinetobacter baumannii ACICU
VFG002046(gb|WP_000135089)	gspC	general secretion pathway protein C [T2SS (VF0333) - Effector delivery system (VFC0086)]	Shigella dysenteriae Sd197
VFG050742(gb|WP_001196426.1)	gspD	general secretion pathway protein D [T2SS (VF1335) - Effector delivery system (VFC0086)]	Acinetobacter baumannii ACICU
VFG002047(gb|WP_000498818)	gspD	general secretion pathway protein D [T2SS (VF0333) - Effector delivery system (VFC0086)]	Shigella dysenteriae Sd197
VFG002048(gb|WP_000249362)	gspE	general secretion pathway protein E [T2SS (VF0333) - Effector delivery system (VFC0086)]	Shigella dysenteriae Sd197
VFG050787(gb|WP_001112089.1)	gspF	general secretion pathway protein F [T2SS (VF1335) - Effector delivery system (VFC0086)]	Acinetobacter baumannii ACICU
VFG002049(gb|WP_001173470)	gspF	general secretion pathway protein F [T2SS (VF0333) - Effector delivery system (VFC0086)]	Shigella dysenteriae Sd197
VFG050802(gb|WP_000865310.1)	gspG	general secretion pathway protein G [T2SS (VF1335) - Effector delivery system (VFC0086)]	Acinetobacter baumannii ACICU
VFG002050(gb|WP_001087302)	gspG	general secretion pathway protein G [T2SS (VF0333) - Effector delivery system (VFC0086)]	Shigella dysenteriae Sd197
VFG050817(gb|WP_000841373.1)	gspH	general secretion pathway protein H [T2SS (VF1335) - Effector delivery system (VFC0086)]	Acinetobacter baumannii ACICU
VFG002051(gb|WP_001115126)	gspH	general secretion pathway protein H [T2SS (VF0333) - Effector delivery system (VFC0086)]	Shigella dysenteriae Sd197
VFG050832(gb|WP_000836911.1)	gspI	general secretion pathway protein I [T2SS (VF1335) - Effector delivery system (VFC0086)]	Acinetobacter baumannii ACICU
VFG002052(gb|WP_000820136)	gspI	general secretion pathway protein I [T2SS (VF0333) - Effector delivery system (VFC0086)]	Shigella dysenteriae Sd197
VFG002053(gb|WP_001250462)	gspJ	general secretion pathway protein J [T2SS (VF0333) - Effector delivery system (VFC0086)]	Shigella dysenteriae Sd197
VFG050860(gb|WP_000301479.1)	gspK	general secretion pathway protein K [T2SS (VF1335) - Effector delivery system (VFC0086)]	Acinetobacter baumannii ACICU
VFG002054(gb|WP_000633233)	gspK	general secretion pathway protein K [T2SS (VF0333) - Effector delivery system (VFC0086)]	Shigella dysenteriae Sd197
VFG050874(gb|WP_001989189.1)	gspL	general secretion pathway protein L [T2SS (VF1335) - Effector delivery system (VFC0086)]	Acinetobacter baumannii ACICU
VFG002055(gb|WP_000097229)	gspL	general secretion pathway protein L [T2SS (VF0333) - Effector delivery system (VFC0086)]	Shigella dysenteriae Sd197
VFG050889(gb|WP_000783000.1)	gspM	general secretion pathway protein M [T2SS (VF1335) - Effector delivery system (VFC0086)]	Acinetobacter baumannii ACICU
VFG002056	gspM	general secretion pathway protein M [T2SS (VF0333) - Effector delivery system (VFC0086)]	Shigella dysenteriae Sd197
VFG032845(gb|NP_466072)	gtcA	wall teichoic acid glycosylation protein GtcA [GtcA (VF0607) - Post-translational modification (VFC0315)]	Listeria monocytogenes EGD-e
VFG000669(gb|NP_706257)	gtrA	bactoprenol-linked glucose translocase/flippase [LPS (VF0124) - Immune modulation (VFC0258)]	Shigella flexneri 2a str. 301
VFG000670(gb|NP_706258)	gtrB	bactoprenol glucosyl transferase [LPS (VF0124) - Immune modulation (VFC0258)]	Shigella flexneri 2a str. 301
VFG016362(gb|WP_000959117)	hal	heme-acquisition leucine-rich repeat protein [Hal (VF0587) - Nutritional/Metabolic factor (VFC0272)]	Bacillus anthracis str. Sterne
VFG044443(gb|WP_001032773)	harA	haptoglobin-binding heme uptake protein HarA [Isd (VF0015) - Nutritional/Metabolic factor (VFC0272)]	Staphylococcus aureus subsp. aureus str. Newman
VFG000964(gb|WP_010922799)	hasC	UTP--glucose-1-phosphate uridylyltransferase HasC [Hyaluronic acid capsule (VF0244) - Immune modulation (VFC0258)]	Streptococcus pyogenes M1 GAS
VFG001383(gb|NP_214989)	hbhA	iron-regulated heparin binding hemagglutinin hbhA (adhesin) [HbhA (VF0313) - Adherence (VFC0001)]	Mycobacterium tuberculosis H37Rv
VFG016254(gb|WP_000976151)	hblA	Hemolysin BL binding component precursor [HBL (VF0532) - Exotoxin (VFC0235)]	Bacillus cereus ATCC 14579
VFG016263(gb|WP_000850151)	hblC	Hemolysin BL lytic component L2 [HBL (VF0532) - Exotoxin (VFC0235)]	Bacillus cereus ATCC 14579
VFG016260(gb|WP_000714434)	hblD	Hemolysin BL lytic component L1 [HBL (VF0532) - Exotoxin (VFC0235)]	Bacillus cereus ATCC 14579
VFG045468(gb|NP_465710)	hbp1/svpA	Haemoglobin binding protein 1 [SvpA (VF0263) - Nutritional/Metabolic factor (VFC0272)]	Listeria monocytogenes EGD-e
VFG001090(gb|NP_465709)	hbp2	hypothetical protein [SvpA (VF0263) - Nutritional/Metabolic factor (VFC0272)]	Listeria monocytogenes EGD-e
VFG038369(gb|WP_011705706)	hcp	hemolysin co-regulated protein [T6SS (VF0480) - Effector delivery system (VFC0086)]	Aeromonas hydrophila subsp. hydrophila ATCC 7966
VFG007136(gb|WP_001142947)	hcp-1	type VI secretion system effector Hcp-2 [VAS T6SS (VF0335) - Effector delivery system (VFC0086)]	Vibrio cholerae O1 biovar El Tor str. N16961
VFG007138(gb|WP_001142947)	hcp-2	type VI secretion system substrate Hcp-2 [VAS T6SS (VF0335) - Effector delivery system (VFC0086)]	Vibrio cholerae O1 biovar El Tor str. N16961
VFG051042(gb|WP_000653195.1)	hcp/tssD	type VI secretion system tube protein Hcp [T6SS (VF1337) - Effector delivery system (VFC0086)]	Acinetobacter baumannii ACICU
VFG048687(gb|WP_002902160)	hcp/tssD	type VI secretion system protein, Hcp family [T6SS (VF0569) - Effector delivery system (VFC0086)]	Klebsiella pneumoniae subsp. pneumoniae NTUH-K2044
VFG041039(gb|NP_251057)	hcp/tssD	Hcp family type VI secretion system effector [HSI-3 (VF0944) - Effector delivery system (VFC0086)]	Pseudomonas aeruginosa PAO1
VFG038365(gb|WP_011705044)	hcp1	HcpA-like protein [T6SS (VF0480) - Effector delivery system (VFC0086)]	Aeromonas hydrophila subsp. hydrophila ATCC 7966
VFG002071(gb|NP_248775)	hcp1	type VI secretion system substrate Hcp1 [HSI-1 (VF0334) - Effector delivery system (VFC0086)]	Pseudomonas aeruginosa PAO1
VFG049898(gb|WP_001284199)	hcp1/tssD1	type VI secretion system protein, Hcp family [T6SS (VF0579) - Effector delivery system (VFC0086)]	Shigella sonnei Ss046
VFG049915(gb|WP_001142968)	hcp2/tssD2	Type VI secretion system protein, Hcp family [T6SS (VF0579) - Effector delivery system (VFC0086)]	Shigella sonnei Ss046
VFG041013(gb|NP_250203)	hcpA	Hcp family type VI secretion system effector [HSI-2 (VF0943) - Effector delivery system (VFC0086)]	Pseudomonas aeruginosa PAO1
VFG037529(gb|WP_002062720)	hemO	biliverdin-producing heme oxygenase [HemO cluster (VF0636) - Nutritional/Metabolic factor (VFC0272)]	Acinetobacter baumannii ACICU
VFG013604	hgbA	TonB-dependent hemoglobin/transferrin/lactoferrin family receptor [Hgp (VF0270) - Nutritional/Metabolic factor (VFC0272)]	Haemophilus influenzae Rd KW20
VFG000343(gb|WP_164927854)	hitB	iron ABC transporter permease [HitABC (VF0268) - Nutritional/Metabolic factor (VFC0272)]	Haemophilus influenzae Rd KW20
VFG001798(gb|WP_000239607)	hlb	beta-hemolysin [Beta-hemolysin (VF0002) - Exotoxin (VFC0235)]	Staphylococcus aureus subsp. aureus COL
VFG002028(gb|YP_002344542)	hldD	ADP-glyceromanno-heptose 6-epimerase [LOS (VF0326) - Immune modulation (VFC0258)]	Campylobacter jejuni subsp. jejuni NCTC 11168
VFG001273(gb|WP_000594519)	hlgA	gamma-hemolysin chain II precursor [Gamma-hemolysin (VF0011) - Exotoxin (VFC0235)]	Staphylococcus aureus subsp. aureus MW2
VFG001275(gb|WP_000783428)	hlgB	gamma-hemolysin component B [Gamma-hemolysin (VF0011) - Exotoxin (VFC0235)]	Staphylococcus aureus subsp. aureus MW2
VFG001274(gb|WP_000916704)	hlgC	gamma-hemolysin component C [Gamma-hemolysin (VF0011) - Exotoxin (VFC0235)]	Staphylococcus aureus subsp. aureus MW2
VFG000074(gb|NP_463733)	hly	listeriolysin O precursor [LLO (VF0064) - Exotoxin (VFC0235)]	Listeria monocytogenes EGD-e
VFG001293(gb|WP_000857485)	hly/hla	Alpha-Hemolysin precursor [Alpha-hemolysin (VF0001) - Exotoxin (VFC0235)]	Staphylococcus aureus subsp. aureus MW2
VFG000840(gb|WP_000217739)	hlyA	Hemolysin A [Hemolysin (VF0207) - Exotoxin (VFC0235)]	Escherichia coli O157:H7 str. EDL933
VFG000906(gb|WP_001142375)	hlyA	Hemolysin A [Alpha-Hemolysin (VF0225) - Exotoxin (VFC0235)]	Escherichia coli CFT073
VFG007038(gb|WP_001125271)	hlyA	Vibrio cholerae cytolysin VCC [VCC (VF0516) - Exotoxin (VFC0235)]	Vibrio cholerae O1 biovar El Tor str. N16961
VFG000841(gb|WP_000987091)	hlyB	Hemolysin B [Hemolysin (VF0207) - Exotoxin (VFC0235)]	Escherichia coli O157:H7 str. EDL933
VFG000907(gb|WP_000376545)	hlyB	Hemolysin B [Alpha-Hemolysin (VF0225) - Exotoxin (VFC0235)]	Escherichia coli CFT073
VFG000266(gb|WP_002222141)	hmbR	hemoglobin receptor [HmbR (VF0048) - Nutritional/Metabolic factor (VFC0272)]	Neisseria meningitidis MC58
VFG001089(gb|NP_464364)	hpt	hexose phosphate transport protein [Hpt (VF0264) - Nutritional/Metabolic factor (VFC0272)]	Listeria monocytogenes EGD-e
VFG000268(gb|WP_010981084)	hpuB	haemoglobin-haptoglobin-utilization protein [HpuAB (VF0049) - Nutritional/Metabolic factor (VFC0272)]	Neisseria meningitidis Z2491
VFG002068(gb|NP_248772)	hsiA1	type VI secretion system hcp secretion island protein HsiA1 [HSI-1 (VF0334) - Effector delivery system (VFC0086)]	Pseudomonas aeruginosa PAO1
VFG002069(gb|NP_248773)	hsiB1/vipA/tssB	type VI secretion system tubule-forming protein VipA [HSI-1 (VF0334) - Effector delivery system (VFC0086)]	Pseudomonas aeruginosa PAO1
VFG002070(gb|NP_248774)	hsiC1/vipB/tssC	type VI secretion system tubule-forming protein VipB [HSI-1 (VF0334) - Effector delivery system (VFC0086)]	Pseudomonas aeruginosa PAO1
VFG002072(gb|NP_248776)	hsiE1	type VI secretion system hcp secretion island protein HsiE1, interacting with HsiB1 to form a novel subcomplex of the T6SS [HSI-1 (VF0334) - Effector delivery system (VFC0086)]	Pseudomonas aeruginosa PAO1
VFG002073(gb|NP_248777)	hsiF1/tssE	type VI secretion system hcp secretion island protein HsiF1, a gp25-like protein, but not exhibit lysozyme activity [HSI-1 (VF0334) - Effector delivery system (VFC0086)]	Pseudomonas aeruginosa PAO1
VFG002074(gb|NP_248778)	hsiG1/tssF	type VI secretion system hcp secretion island protein HsiG1 [HSI-1 (VF0334) - Effector delivery system (VFC0086)]	Pseudomonas aeruginosa PAO1
VFG002075(gb|NP_248779)	hsiH1/tssG	type VI secretion system hcp secretion island protein HsiH1 [HSI-1 (VF0334) - Effector delivery system (VFC0086)]	Pseudomonas aeruginosa PAO1
VFG002065(gb|NP_248769)	hsiJ1	type VI secretion system hcp secretion island protein HsiJ1 [HSI-1 (VF0334) - Effector delivery system (VFC0086)]	Pseudomonas aeruginosa PAO1
VFG001855(gb|WP_197535493)	htpB	Hsp60, 60K heat shock protein HtpB [Hsp60 (VF0159) - Adherence (VFC0001)]	Legionella pneumophila subsp. pneumophila str. Philadelphia 1
VFG052324(gb|WP_011180644.1)	htrB	lipid A biosynthesis lauroyl acyltransferase [LPS (VF0370) - Immune modulation (VFC0258)]	Bartonella henselae str. Houston-1
VFG011419(gb|WP_004683664)	htrB	lipid A biosynthesis lauroyl acyltransferase [LPS (VF0367) - Immune modulation (VFC0258)]	Brucella melitensis bv. 1 str. 16M
VFG002025(gb|YP_002344527)	htrB	lipid A biosynthesis lauroyl acyltransferase [LOS (VF0326) - Immune modulation (VFC0258)]	Campylobacter jejuni subsp. jejuni NCTC 11168
VFG013436(gb|WP_005693550)	htrB	lipid A biosynthesis lauroyl acyltransferase [LOS (VF0044) - Immune modulation (VFC0258)]	Haemophilus influenzae Rd KW20
VFG005584(gb|WP_000403400)	hylB	hyaluronidase [Hyaluronidase (VF0281) - Exoenzyme (VFC0251)]	Streptococcus agalactiae NEM316
VFG001315(gb|WP_000222233)	hysA	hyaluronate lyase precursor [Hyaluronate lyase (VF0013) - Exoenzyme (VFC0251)]	Staphylococcus aureus subsp. aureus MW2
VFG001364(gb|WP_001193686)	hysA	hyaluronidase [Hyaluronidase (VF0146) - Exoenzyme (VFC0251)]	Streptococcus pneumoniae TIGR4
VFG000070(gb|NP_464110)	iap/cwhA	P60 extracellular protein, invasion associated protein Iap [P60 (VF0068) - Invasion (VFC0083)]	Listeria monocytogenes EGD-e
VFG034679(gb|WP_000074207)	ibeB	Cu(+)/Ag(+) efflux RND transporter outer membrane channel CusC [Ibes (VF0237) - Invasion (VFC0083)]	Escherichia coli O45:K1:H7 str. S88
VFG034721(gb|WP_000556298)	ibeC	phosphoethanolamine transferase CptA [Ibes (VF0237) - Invasion (VFC0083)]	Escherichia coli O45:K1:H7 str. S88
VFG001285(gb|WP_001159427)	icaA	N-acetylglucosaminyltransferase, involved in polysaccharide intercellular adhesin(PIA) synthesis [Intercellular adhesion proteins (VF0014) - Biofilm (VFC0271)]	Staphylococcus aureus subsp. aureus MW2
VFG001287(gb|WP_000877317)	icaB	N-deacetylase, involved in polysaccharide intercellular adhesin(PIA) synthesis [Intercellular adhesion proteins (VF0014) - Biofilm (VFC0271)]	Staphylococcus aureus subsp. aureus MW2
VFG001288(gb|WP_000723836)	icaC	intercellular adhesion protein C, involved in polysaccharide intercellular adhesin(PIA) synthesis [Intercellular adhesion proteins (VF0014) - Biofilm (VFC0271)]	Staphylococcus aureus subsp. aureus MW2
VFG001286(gb|WP_000240580)	icaD	intercellular adhesion protein D, involved in polysaccharide intercellular adhesin(PIA) synthesis [Intercellular adhesion proteins (VF0014) - Biofilm (VFC0271)]	Staphylococcus aureus subsp. aureus MW2
VFG001284(gb|WP_000653261)	icaR	ica operon transcriptional regulator IcaR [Intercellular adhesion proteins (VF0014) - Biofilm (VFC0271)]	Staphylococcus aureus subsp. aureus MW2
VFG001381(gb|YP_177728)	icl	Isocitrate lyase Icl (isocitrase) (isocitratase) [Isocitrate lyase (VF0253) - Others (VFC0346)]	Mycobacterium tuberculosis H37Rv
VFG048755(gb|WP_049127998)	icmF/tssM	type VI secretion protein TssM [T6SS (VF0569) - Effector delivery system (VFC0086)]	Klebsiella pneumoniae subsp. pneumoniae NTUH-K2044
VFG002063(gb|NP_248767)	icmF1/tssM1	type VI secretion system protein IcmF1 [HSI-1 (VF0334) - Effector delivery system (VFC0086)]	Pseudomonas aeruginosa PAO1
VFG039136(gb|NP_820610)	icmK/dotH	Type IVB secretion system protein IcmK/DotH, outer membrane protein of core-transmembrane complex [Dot/Icm T4SS (VF0503) - Effector delivery system (VFC0086)]	Coxiella burnetii RSA 493
VFG001838(gb|WP_015444826)	icmK/dotH	Dot/Icm type IV secretion system outer membrane subcomplex protein IcmK/DotH [Dot/Icm (VF0156) - Effector delivery system (VFC0086)]	Legionella pneumophila subsp. pneumophila str. Philadelphia 1
VFG039151(gb|NP_820613)	icmN/dotK	Type IVB secretion system protein IcmN [Dot/Icm T4SS (VF0503) - Effector delivery system (VFC0086)]	Coxiella burnetii RSA 493
VFG002163(gb|WP_010946196)	icmN/dotK	Dot/Icm type IV secretion system protein IcmN/DotK [Dot/Icm (VF0156) - Effector delivery system (VFC0086)]	Legionella pneumophila subsp. pneumophila str. Philadelphia 1
VFG039156(gb|NP_820614)	icmO/dotL	Type IVB secretion system protein IcmO/DotL,an inner membrane ATPase of the type IV coupling protein complex [Dot/Icm T4SS (VF0503) - Effector delivery system (VFC0086)]	Coxiella burnetii RSA 493
VFG001835(gb|WP_010946195)	icmO/dotL	Dot/Icm type IV secretion system coupling protein IcmO/DotL [Dot/Icm (VF0156) - Effector delivery system (VFC0086)]	Legionella pneumophila subsp. pneumophila str. Philadelphia 1
VFG001406(gb|NP_217227)	ideR	Iron-dependent repressor and activator IdeR [IdeR (VF0300) - Regulation (VFC0301)]	Mycobacterium tuberculosis H37Rv
VFG000261(gb|WP_002225480)	iga	IgA-specific serine endopeptidase [IgA1 protease (VF0080) - Effector delivery system (VFC0086)]	Neisseria meningitidis MC58
VFG005486(gb|WP_000417180)	iga	G5 domain-containing protein [IgA1 protease (VF0147) - Immune modulation (VFC0258)]	Streptococcus pneumoniae TIGR4
VFG016356(gb|WP_073569303)	ilsA	NEAT domain-containing leucine-rich repeat protein [IlsA (VF0585) - Nutritional/Metabolic factor (VFC0272)]	Bacillus cereus ATCC 10987
VFG048762(gb|WP_015874732)	impA/tssA	type VI secretion system protein TssA [T6SS (VF0569) - Effector delivery system (VFC0086)]	Klebsiella pneumoniae subsp. pneumoniae NTUH-K2044
VFG016338(gb|WP_001253006)	inhA	immune inhibitor A metalloprotease [InhA (VF0536) - Exoenzyme (VFC0251)]	Bacillus anthracis str. Sterne
VFG000075(gb|NP_463962)	inlA	Internalin A [InlA (VF0069) - Invasion (VFC0083)]	Listeria monocytogenes EGD-e
VFG000076(gb|NP_463963)	inlB	Internalin B [InlB (VF0070) - Invasion (VFC0083)]	Listeria monocytogenes EGD-e
VFG032910(gb|NP_465311)	inlC	internalin C [InlC (VF0438) - Immune modulation (VFC0258)]	Listeria monocytogenes EGD-e
VFG032821(gb|NP_463939)	inlF	internalin F [InlF (VF0447) - Adherence (VFC0001)]	Listeria monocytogenes EGD-e
VFG006721(gb|NP_466343)	inlJ	internalin J [InlJ (VF0445) - Adherence (VFC0001)]	Listeria monocytogenes EGD-e
VFG032936(gb|NP_464815)	inlK	internalin K [InlK (VF0439) - Immune modulation (VFC0258)]	Listeria monocytogenes EGD-e
VFG049468(gb|NP_465993)	inlP	internalin P [InlP (VF0577) - Adherence (VFC0001)]	Listeria monocytogenes EGD-e
VFG048215(gb|WP_012105311)	invB/ifp	invasin B protein, intimin family [Invasin B/Ifp (VF0574) - Invasion (VFC0083)]	Yersinia pseudotuberculosis IP 31758
VFG000555(gb|NP_461815)	invC/sctN	type III secretion system ATPase InvC [TTSS (SPI-1 encode) (VF0116) - Effector delivery system (VFC0086)]	Salmonella enterica subsp. enterica serovar Typhimurium str. LT2
VFG013648(gb|WP_012104486)	invD	invasin D protein [Invasin D (VF0576) - Invasion (VFC0083)]	Yersinia pseudotuberculosis IP 31758
VFG012863(gb|NP_707279)	ipaH	invasion plasmid antigen IpaH [TTSS secreted effectors (VF0978) - Effector delivery system (VFC0086)]	Shigella flexneri 2a str. 301
VFG012864(gb|NP_707728)	ipaH	invasion plasmid antigen IpaH [TTSS secreted effectors (VF0978) - Effector delivery system (VFC0086)]	Shigella flexneri 2a str. 301
VFG012865	ipaH	invasion plasmid antigen IpaH [TTSS secreted effectors (VF0978) - Effector delivery system (VFC0086)]	Shigella flexneri 2a str. 301
VFG012867(gb|NP_708400)	ipaH	invasion plasmid antigen IpaH [TTSS secreted effectors (VF0978) - Effector delivery system (VFC0086)]	Shigella flexneri 2a str. 301
VFG012513(gb|WP_001221122)	iroB	glucosyltransferase IroB [Salmochelin siderophore (VF0230) - Nutritional/Metabolic factor (VFC0272)]	Escherichia coli CFT073
VFG044335(gb|WP_015874980)	iroB	glucosyltransferase IroB [Sal (VF0563) - Nutritional/Metabolic factor (VFC0272)]	Klebsiella pneumoniae subsp. pneumoniae NTUH-K2044
VFG048550(gb|WP_004213623)	iroB	glucosyltransferase IroB [Sal (VF0563) - Nutritional/Metabolic factor (VFC0272)]	Klebsiella pneumoniae subsp. pneumoniae NTUH-K2044
VFG012509(gb|WP_001111200)	iroC	ATP binding cassette transporter [Salmochelin siderophore (VF0230) - Nutritional/Metabolic factor (VFC0272)]	Escherichia coli CFT073
VFG044336(gb|WP_050767835)	iroC	ABC transporter [Sal (VF0563) - Nutritional/Metabolic factor (VFC0272)]	Klebsiella pneumoniae subsp. pneumoniae NTUH-K2044
VFG048551(gb|WP_011251260)	iroC	ABC transporter [Sal (VF0563) - Nutritional/Metabolic factor (VFC0272)]	Klebsiella pneumoniae subsp. pneumoniae NTUH-K2044
VFG012505(gb|WP_000933673)	iroD	esterase [Salmochelin siderophore (VF0230) - Nutritional/Metabolic factor (VFC0272)]	Escherichia coli CFT073
VFG044337(gb|WP_015874982)	iroD	siderophore esterase IroD [Sal (VF0563) - Nutritional/Metabolic factor (VFC0272)]	Klebsiella pneumoniae subsp. pneumoniae NTUH-K2044
VFG048554(gb|WP_004902400)	iroD	siderophore esterase IroD [Sal (VF0563) - Nutritional/Metabolic factor (VFC0272)]	Klebsiella pneumoniae subsp. pneumoniae NTUH-K2044
VFG012501(gb|WP_000271272)	iroE	esterase [Salmochelin siderophore (VF0230) - Nutritional/Metabolic factor (VFC0272)]	Escherichia coli CFT073
VFG044322(gb|WP_004190148)	iroE	siderophore esterase IroE [Sal (VF0563) - Nutritional/Metabolic factor (VFC0272)]	Klebsiella pneumoniae subsp. pneumoniae NTUH-K2044
VFG000935(gb|WP_001222189)	iroN	salmochelin receptor IroN [Salmochelin siderophore (VF0230) - Nutritional/Metabolic factor (VFC0272)]	Escherichia coli CFT073
VFG044334(gb|WP_015874979)	iroN	salmochelin receptor IroN [Sal (VF0563) - Nutritional/Metabolic factor (VFC0272)]	Klebsiella pneumoniae subsp. pneumoniae NTUH-K2044
VFG048547(gb|WP_004213617)	iroN	salmochelin receptor IroN [Sal (VF0563) - Nutritional/Metabolic factor (VFC0272)]	Klebsiella pneumoniae subsp. pneumoniae NTUH-K2044
VFG044329(gb|WP_015874964)	irp1	yersiniabactin polyketide synthase HMWP1 [Ybt (VF0564) - Nutritional/Metabolic factor (VFC0272)]	Klebsiella pneumoniae subsp. pneumoniae NTUH-K2044
VFG000362(gb|WP_002212777)	irp1	yersiniabactin biosynthetic protein Irp1 [Yersiniabactin (VF0136) - Nutritional/Metabolic factor (VFC0272)]	Yersinia pestis CO92
VFG044328(gb|WP_015874963)	irp2	yersiniabactin non-ribosomal peptide synthetase HMWP2 [Ybt (VF0564) - Nutritional/Metabolic factor (VFC0272)]	Klebsiella pneumoniae subsp. pneumoniae NTUH-K2044
VFG000363(gb|WP_002212775)	irp2	yersiniabactin biosynthetic protein Irp2 [Yersiniabactin (VF0136) - Nutritional/Metabolic factor (VFC0272)]	Yersinia pestis CO92
VFG001318(gb|WP_000160859)	isdA	iron-regulated surface determinant protein A [Isd (VF0015) - Nutritional/Metabolic factor (VFC0272)]	Staphylococcus aureus subsp. aureus str. Newman
VFG001317(gb|WP_001041586)	isdB	iron-regulated surface determinant protein B, haemoglobin receptor [Isd (VF0015) - Nutritional/Metabolic factor (VFC0272)]	Staphylococcus aureus subsp. aureus str. Newman
VFG001319(gb|WP_000789821)	isdC	iron-regulated surface determinant protein C [Isd (VF0015) - Nutritional/Metabolic factor (VFC0272)]	Staphylococcus aureus subsp. aureus str. Newman
VFG044266(gb|WP_001246698)	isdD	iron-regulated surface determinant protein D [Isd (VF0015) - Nutritional/Metabolic factor (VFC0272)]	Staphylococcus aureus subsp. aureus str. Newman
VFG001321(gb|WP_001220199)	isdE	iron-regulated surface determinant protein E [Isd (VF0015) - Nutritional/Metabolic factor (VFC0272)]	Staphylococcus aureus subsp. aureus str. Newman
VFG044268(gb|WP_000594530)	isdF	iron-regulated surface determinant protein F, ATP-binding-cassette-type transmembrane transporter [Isd (VF0015) - Nutritional/Metabolic factor (VFC0272)]	Staphylococcus aureus subsp. aureus str. Newman
VFG001324(gb|WP_000670950)	isdG	iron-regulated surface determinant protein G [Isd (VF0015) - Nutritional/Metabolic factor (VFC0272)]	Staphylococcus aureus subsp. aureus str. Newman
VFG044442(gb|WP_000480603)	isdI	staphylobilin-forming heme oxygenase IsdI [Isd (VF0015) - Nutritional/Metabolic factor (VFC0272)]	Staphylococcus aureus subsp. aureus str. Newman
VFG000940(gb|WP_001299620)	iucA	aerobactin siderophore biosynthesis protein IucD [Aerobactin (VF0229) - Nutritional/Metabolic factor (VFC0272)]	Escherichia coli CFT073
VFG048600(gb|WP_004213920)	iucA	aerobactin Synthetase IucA [Aerobactin (VF0565) - Nutritional/Metabolic factor (VFC0272)]	Klebsiella pneumoniae subsp. pneumoniae NTUH-K2044
VFG000615(gb|NP_709454)	iucA	aerobactin synthesis protein IucA [Aerobactin (VF0123) - Nutritional/Metabolic factor (VFC0272)]	Shigella flexneri 2a str. 301
VFG000939(gb|WP_001287497)	iucB	aerobactin siderophore biosynthesis protein IucB [Aerobactin (VF0229) - Nutritional/Metabolic factor (VFC0272)]	Escherichia coli CFT073
VFG048603(gb|WP_004213921)	iucB	N-acetyltransferase IucB [Aerobactin (VF0565) - Nutritional/Metabolic factor (VFC0272)]	Klebsiella pneumoniae subsp. pneumoniae NTUH-K2044
VFG000616(gb|NP_709455)	iucB	aerobactin synthesis protein IucB [Aerobactin (VF0123) - Nutritional/Metabolic factor (VFC0272)]	Shigella flexneri 2a str. 301
VFG000938(gb|WP_001015709)	iucC	aerobactin siderophore biosynthesis protein IucC [Aerobactin (VF0229) - Nutritional/Metabolic factor (VFC0272)]	Escherichia coli CFT073
VFG048606(gb|WP_004213922)	iucC	aerobactin siderophore biosynthesis protein IucC [Aerobactin (VF0565) - Nutritional/Metabolic factor (VFC0272)]	Klebsiella pneumoniae subsp. pneumoniae NTUH-K2044
VFG000617(gb|NP_709456)	iucC	aerobactin synthesis protein IucC [Aerobactin (VF0123) - Nutritional/Metabolic factor (VFC0272)]	Shigella flexneri 2a str. 301
VFG000937(gb|WP_000750139)	iucD	L-lysine 6-monooxygenase IucD [Aerobactin (VF0229) - Nutritional/Metabolic factor (VFC0272)]	Escherichia coli CFT073
VFG048609(gb|WP_004213923)	iucD	lysine 6-monooxygenase IucD [Aerobactin (VF0565) - Nutritional/Metabolic factor (VFC0272)]	Klebsiella pneumoniae subsp. pneumoniae NTUH-K2044
VFG000618(gb|NP_709457)	iucD	aerobactin synthesis protein IucC, lysine 6-monooxygenase [Aerobactin (VF0123) - Nutritional/Metabolic factor (VFC0272)]	Shigella flexneri 2a str. 301
VFG000936(gb|WP_016265865)	iutA	ferric aerobactin receptor precusor IutA [Aerobactin (VF0229) - Nutritional/Metabolic factor (VFC0272)]	Escherichia coli CFT073
VFG048620(gb|WP_014907843)	iutA	ferric aerobactin receptor IutA [Aerobactin (VF0565) - Nutritional/Metabolic factor (VFC0272)]	Klebsiella pneumoniae subsp. pneumoniae NTUH-K2044
VFG048621(gb|WP_004213924)	iutA	ferric aerobactin receptor IutA [Aerobactin (VF0565) - Nutritional/Metabolic factor (VFC0272)]	Klebsiella pneumoniae subsp. pneumoniae NTUH-K2044
VFG000619(gb|NP_709458)	iutA	aerobactin receptor IutA [Aerobactin (VF0123) - Nutritional/Metabolic factor (VFC0272)]	Shigella flexneri 2a str. 301
VFG001861(gb|WP_010945955)	katA	catalase/(hydro)peroxidase [KatAB (VF0168) - Stress survival (VFC0282)]	Legionella pneumophila subsp. pneumophila str. Philadelphia 1
VFG037028(gb|WP_002218620)	katA	catalase [KatA (VF0454) - Stress survival (VFC0282)]	Neisseria meningitidis MC58
VFG001862(gb|WP_015444101)	katB	catalase-peroxidase KatB [KatAB (VF0168) - Stress survival (VFC0282)]	Legionella pneumophila subsp. pneumophila str. Philadelphia 1
VFG001396(gb|NP_216424)	katG	catalase-peroxidase [KatG (VF0303) - Stress survival (VFC0282)]	Mycobacterium tuberculosis H37Rv
VFG013271(gb|WP_005694044)	kdkA	3-deoxy-D-manno-octulosonic-acid kinase [LOS (VF0044) - Immune modulation (VFC0258)]	Haemophilus influenzae Rd KW20
VFG052320(gb|WP_011180187.1)	kdsB	3-deoxy-manno-octulosonate cytidylyltransferase [LPS (VF0370) - Immune modulation (VFC0258)]	Bartonella henselae str. Houston-1
VFG011424(gb|WP_002971781)	kdsB	3-deoxy-manno-octulosonate cytidylyltransferase [LPS (VF0367) - Immune modulation (VFC0258)]	Brucella melitensis bv. 1 str. 16M
VFG013236(gb|WP_005693864)	kdsB	3-deoxy-manno-octulosonate cytidylyltransferase [LOS (VF0044) - Immune modulation (VFC0258)]	Haemophilus influenzae Rd KW20
VFG049029(gb|WP_014907241)	KP1_RS17220	glycosyltransferase [LPS (VF0561) - Immune modulation (VFC0258)]	Klebsiella pneumoniae subsp. pneumoniae NTUH-K2044
VFG049040(gb|WP_074160401)	KP1_RS17225	glycosyltransferase family 4 protein [LPS (VF0561) - Immune modulation (VFC0258)]	Klebsiella pneumoniae subsp. pneumoniae NTUH-K2044
VFG049051(gb|WP_014907239)	KP1_RS17230	glycosyltransferase [LPS (VF0561) - Immune modulation (VFC0258)]	Klebsiella pneumoniae subsp. pneumoniae NTUH-K2044
VFG049073(gb|WP_015875021)	KP1_RS17240	DUF4422 domain-containing protein [LPS (VF0561) - Immune modulation (VFC0258)]	Klebsiella pneumoniae subsp. pneumoniae NTUH-K2044
VFG048819(gb|WP_014907234)	KP1_RS17280	mannose-1-phosphate guanylyltransferase/mannose-6-phosphate isomerase [Capsule (VF0560) - Immune modulation (VFC0258)]	Klebsiella pneumoniae subsp. pneumoniae NTUH-K2044
VFG048863(gb|WP_014907229)	KP1_RS17300	GDP-mannose mannosyl hydrolase [Capsule (VF0560) - Immune modulation (VFC0258)]	Klebsiella pneumoniae subsp. pneumoniae NTUH-K2044
VFG048972(gb|WP_014907221)	KP1_RS17340	polysaccharide export protein [Capsule (VF0560) - Immune modulation (VFC0258)]	Klebsiella pneumoniae subsp. pneumoniae NTUH-K2044
VFG048980(gb|WP_041937790)	KP1_RS17345	capsule assembly Wzi family protein [Capsule (VF0560) - Immune modulation (VFC0258)]	Klebsiella pneumoniae subsp. pneumoniae NTUH-K2044
VFG048985(gb|WP_014907219)	KP1_RS17355	phosphatase PAP2 family protein [Capsule (VF0560) - Immune modulation (VFC0258)]	Klebsiella pneumoniae subsp. pneumoniae NTUH-K2044
VFG001987(gb|YP_002344797)	kpsC	capsule polysaccharide modification protein [Capsule (VF0323) - Immune modulation (VFC0258)]	Campylobacter jejuni subsp. jejuni NCTC 11168
VFG050161(gb|WP_000579525)	kpsC	Capsule polysaccharide export protein [K1 capsule (VF0239) - Invasion (VFC0083)]	Escherichia coli O45:K1:H7 str. S88
VFG001972(gb|YP_002344827)	kpsD	capsule polysaccharide ABC transporter substrate-binding protein [Capsule (VF0323) - Immune modulation (VFC0258)]	Campylobacter jejuni subsp. jejuni NCTC 11168
VFG050159(gb|WP_001331697)	kpsD	Polysialic acid transport protein precursor [K1 capsule (VF0239) - Invasion (VFC0083)]	Escherichia coli O45:K1:H7 str. S88
VFG001973(gb|YP_002344828)	kpsE	capsule polysaccharide ABC transporter permease [Capsule (VF0323) - Immune modulation (VFC0258)]	Campylobacter jejuni subsp. jejuni NCTC 11168
VFG050158(gb|WP_000905916)	kpsE	Capsule polysaccharide export inner-membrane protein [K1 capsule (VF0239) - Invasion (VFC0083)]	Escherichia coli O45:K1:H7 str. S88
VFG001971(gb|YP_002344826)	kpsF	D-arabinose 5-phosphate isomerase [Capsule (VF0323) - Immune modulation (VFC0258)]	Campylobacter jejuni subsp. jejuni NCTC 11168
VFG050157(gb|WP_001331698)	kpsF	Polysialic acid capsule expression protein [K1 capsule (VF0239) - Invasion (VFC0083)]	Escherichia coli O45:K1:H7 str. S88
VFG013476(gb|WP_032828451)	kpsF	KpsF/GutQ family sugar isomerase [LOS (VF0044) - Immune modulation (VFC0258)]	Haemophilus influenzae Rd KW20
VFG001975(gb|YP_002344830)	kpsM	capsule polysaccharide ABC transporter permease [Capsule (VF0323) - Immune modulation (VFC0258)]	Campylobacter jejuni subsp. jejuni NCTC 11168
VFG050169(gb|WP_000124301)	kpsM	Polysialic acid transport protein [K1 capsule (VF0239) - Invasion (VFC0083)]	Escherichia coli O45:K1:H7 str. S88
VFG001986(gb|YP_002344796)	kpsS	capsule polysaccharide modification protein [Capsule (VF0323) - Immune modulation (VFC0258)]	Campylobacter jejuni subsp. jejuni NCTC 11168
VFG050162(gb|WP_001161829)	kpsS	Capsule polysaccharide export protein [K1 capsule (VF0239) - Invasion (VFC0083)]	Escherichia coli O45:K1:H7 str. S88
VFG050160(gb|WP_000030755)	kpsU	3-deoxy-manno-octulosonate cytidylyltransferase [K1 capsule (VF0239) - Invasion (VFC0083)]	Escherichia coli O45:K1:H7 str. S88
VFG038883(gb|WP_005314227)	lafB	flagellar hook associated protein LafB [Lateral flagella (VF0474) - Motility (VFC0204)]	Aeromonas salmonicida subsp. salmonicida A449
VFG038884(gb|WP_005314225)	lafC	LafC, flagellar export chaperone [Lateral flagella (VF0474) - Motility (VFC0204)]	Aeromonas salmonicida subsp. salmonicida A449
VFG038886(gb|WP_005314222)	lafE	LafE, flagellar hook control length protein [Lateral flagella (VF0474) - Motility (VFC0204)]	Aeromonas salmonicida subsp. salmonicida A449
VFG038887(gb|WP_005314220)	lafF	LafF [Lateral flagella (VF0474) - Motility (VFC0204)]	Aeromonas salmonicida subsp. salmonicida A449
VFG038862(gb|WP_011898282)	lafK	two-component system lateral flagellar response regulator [Lateral flagella (VF0474) - Motility (VFC0204)]	Aeromonas salmonicida subsp. salmonicida A449
VFG038888(gb|WP_011898286)	lafS	LafS, RNA polymerase sigma factor [Lateral flagella (VF0474) - Motility (VFC0204)]	Aeromonas salmonicida subsp. salmonicida A449
VFG038889(gb|WP_005314215)	lafT	LafT, flagella motor stator protein [Lateral flagella (VF0474) - Motility (VFC0204)]	Aeromonas salmonicida subsp. salmonicida A449
VFG038890(gb|WP_005314213)	lafU	LafU, chemotaxis protein [Lateral flagella (VF0474) - Motility (VFC0204)]	Aeromonas salmonicida subsp. salmonicida A449
VFG038885(gb|WP_005314224)	lafX	LafX [Lateral flagella (VF0474) - Motility (VFC0204)]	Aeromonas salmonicida subsp. salmonicida A449
VFG006717(gb|NP_465159)	lap	Listeria adhesion protein Lap [Lap (VF0444) - Adherence (VFC0001)]	Listeria monocytogenes EGD-e
VFG032762(gb|NP_465191)	lapB	Listeria adhesion protein LapB [LapB (VF0446) - Adherence (VFC0001)]	Listeria monocytogenes EGD-e
VFG000145(gb|NP_250562)	lasA	LasA protease precursor [LasA (VF0088) - Effector delivery system (VFC0086)]	Pseudomonas aeruginosa PAO1
VFG000146(gb|NP_252413)	lasB	elastase LasB [LasB (VF0087) - Effector delivery system (VFC0086)]	Pseudomonas aeruginosa PAO1
VFG000154(gb|NP_250123)	lasI	autoinducer synthesis protein LasI [Quorum sensing (VF0093) - Biofilm (VFC0271)]	Pseudomonas aeruginosa PAO1
VFG000151(gb|NP_250121)	lasR	transcriptional regulator LasR [Quorum sensing (VF0093) - Biofilm (VFC0271)]	Pseudomonas aeruginosa PAO1
VFG000264(gb|WP_002247545)	lbpA	lactoferrin-binding protein A [Lbp (VF0047) - Nutritional/Metabolic factor (VFC0272)]	Neisseria meningitidis MC58
VFG000265(gb|WP_002225048)	lbpB	lactoferrin-binding protein B [Lbp (VF0047) - Nutritional/Metabolic factor (VFC0272)]	Neisseria meningitidis MC58
VFG001889(gb|WP_011216518)	letA	UvrY/SirA/GacA family response regulator transcription factor [LetA/S (VF0262) - Regulation (VFC0301)]	Legionella pneumophila subsp. pneumophila str. Philadelphia 1
VFG038871(gb|WP_005314274)	lfgA	lateral flagellar basal body P-ring biosynthesis protein, LfgA [Lateral flagella (VF0474) - Motility (VFC0204)]	Aeromonas salmonicida subsp. salmonicida A449
VFG038872(gb|WP_005314272)	lfgB	lateral flagellar basal body protein, LfgB [Lateral flagella (VF0474) - Motility (VFC0204)]	Aeromonas salmonicida subsp. salmonicida A449
VFG038875(gb|WP_005314261)	lfgF	lateral flagellar basal-body rod protein LfgF [Lateral flagella (VF0474) - Motility (VFC0204)]	Aeromonas salmonicida subsp. salmonicida A449
VFG038876(gb|WP_005314259)	lfgG	lateral flagellar basal-body rod protein LfgG [Lateral flagella (VF0474) - Motility (VFC0204)]	Aeromonas salmonicida subsp. salmonicida A449
VFG038877(gb|WP_005314257)	lfgH	lateral flagellar L-ring protein, LfgH [Lateral flagella (VF0474) - Motility (VFC0204)]	Aeromonas salmonicida subsp. salmonicida A449
VFG038880(gb|WP_005314250)	lfgK	lateral flagellar hook-associated protein [Lateral flagella (VF0474) - Motility (VFC0204)]	Aeromonas salmonicida subsp. salmonicida A449
VFG038881(gb|WP_005314249)	lfgL	lateral flagellar hook-associated protein, LfgL [Lateral flagella (VF0474) - Motility (VFC0204)]	Aeromonas salmonicida subsp. salmonicida A449
VFG038870(gb|WP_005314277)	lfgM	lateral flagella anti-sigma-28 factor, LfgM [Lateral flagella (VF0474) - Motility (VFC0204)]	Aeromonas salmonicida subsp. salmonicida A449
VFG038869(gb|WP_005314279)	lfgN	lateral flagellar protein, LfgN [Lateral flagella (VF0474) - Motility (VFC0204)]	Aeromonas salmonicida subsp. salmonicida A449
VFG038861(gb|WP_005314296)	lfhA	lateral flagellar biosynthesis protein [Lateral flagella (VF0474) - Motility (VFC0204)]	Aeromonas salmonicida subsp. salmonicida A449
VFG038860(gb|WP_005314298)	lfhB	lateral flagellar biosynthetic protein, LfhB [Lateral flagella (VF0474) - Motility (VFC0204)]	Aeromonas salmonicida subsp. salmonicida A449
VFG038863(gb|WP_005314292)	lfiE	lateral flagellar hook basal body protein, LfiE [Lateral flagella (VF0474) - Motility (VFC0204)]	Aeromonas salmonicida subsp. salmonicida A449
VFG038866(gb|WP_005314286)	lfiH	lateral flagellar assembly protein FliH [Lateral flagella (VF0474) - Motility (VFC0204)]	Aeromonas salmonicida subsp. salmonicida A449
VFG038867(gb|WP_005314284)	lfiI	lateral flagellar FliI-like assembly ATPase [Lateral flagella (VF0474) - Motility (VFC0204)]	Aeromonas salmonicida subsp. salmonicida A449
VFG038868(gb|WP_005314282)	lfiJ	lateral flagellar protein, LfiJ [Lateral flagella (VF0474) - Motility (VFC0204)]	Aeromonas salmonicida subsp. salmonicida A449
VFG038855(gb|WP_005314317)	lfiM	lateral flagellar motor switch protein, LfiM [Lateral flagella (VF0474) - Motility (VFC0204)]	Aeromonas salmonicida subsp. salmonicida A449
VFG038856(gb|WP_005314315)	lfiN	lateral flagellar motor switch protein, lfiN [Lateral flagella (VF0474) - Motility (VFC0204)]	Aeromonas salmonicida subsp. salmonicida A449
VFG038858(gb|WP_005314303)	lfiQ	lateral flagellar biosynthetic protein, LfiQ [Lateral flagella (VF0474) - Motility (VFC0204)]	Aeromonas salmonicida subsp. salmonicida A449
VFG038859(gb|WP_005314301)	lfiR	lateral flagellar biosynthetic protein LfiR [Lateral flagella (VF0474) - Motility (VFC0204)]	Aeromonas salmonicida subsp. salmonicida A449
VFG013471(gb|WP_005693601)	lgtA	N-acetylglucosamine glycosyltransferase [LOS (VF0044) - Immune modulation (VFC0258)]	Haemophilus influenzae Rd KW20
VFG000244(gb|WP_002257440)	lgtA	glycosyltransferase [LOS (VF0078) - Immune modulation (VFC0258)]	Neisseria meningitidis MC58
VFG013315(gb|WP_005694490)	lgtF	beta-1,4-glucosyltransferase [LOS (VF0044) - Immune modulation (VFC0258)]	Haemophilus influenzae Rd KW20
VFG000246(gb|WP_002224973)	lgtF	glycosyltransferase family 2 protein [LOS (VF0078) - Immune modulation (VFC0258)]	Neisseria meningitidis MC58
VFG004773(gb|WP_000842036)	lip	triacylglycerol lipase precursor [Lipase (VF0012) - Exoenzyme (VFC0251)]	Staphylococcus aureus subsp. aureus MW2
VFG002066(gb|NP_248770)	lip1	lipoprotein [HSI-1 (VF0334) - Effector delivery system (VFC0086)]	Pseudomonas aeruginosa PAO1
VFG000259(gb|WP_002224756)	lipA	capsule polysaccharide modification protein LipA [Capsule (VF0079) - Immune modulation (VFC0258)]	Neisseria meningitidis MC58
VFG000260(gb|WP_002223278)	lipB	capsule polysaccharide modification protein LipB [Capsule (VF0079) - Immune modulation (VFC0258)]	Neisseria meningitidis MC58
VFG045337(gb|AHK25022)	llsD	streptolysin-associated protein LlsD [LLS (VF0410) - Exotoxin (VFC0235)]	Listeria innocua SLCC6294
VFG032965(gb|NP_463967)	lntA	listeria nuclear targeted protein A [LntA (VF0440) - Immune modulation (VFC0258)]	Listeria monocytogenes EGD-e
VFG002157(gb|NP_465372)	lpeA	lipoprotein promoting cell invasion [LpeA (VF0346) - Invasion (VFC0083)]	Listeria monocytogenes EGD-e
VFG000454(gb|NP_462539)	lpfC	long polar fimbrial usher protein LpfC [Lpf (VF0105) - Adherence (VFC0001)]	Salmonella enterica subsp. enterica serovar Typhimurium str. LT2
VFG042866(gb|WP_010946721)	LPG_RS04900	integrating conjugative element protein [Type IV pili (VF0155) - Adherence (VFC0001)]	Legionella pneumophila subsp. pneumophila str. Philadelphia 1
VFG045567(gb|WP_010948074)	LPG_RS11920	Dot/Icm type IV secretion system effector [Dot/Icm T4SS secreted effectors (VF0798) - Effector delivery system (VFC0086)]	Legionella pneumophila subsp. pneumophila str. Philadelphia 1
VFG045585(gb|WP_010948254)	LPG_RS12885	Dot/Icm type IV secretion system effector [Dot/Icm T4SS secreted effectors (VF0798) - Effector delivery system (VFC0086)]	Legionella pneumophila subsp. pneumophila str. Philadelphia 1
VFG002158(gb|NP_464456)	lplA1	lipoate protein ligase [LplA1 (VF0347) - Nutritional/Metabolic factor (VFC0272)]	Listeria monocytogenes EGD-e
VFG037777(gb|WP_000867091)	lpsB	glycosyltransferase family 4 protein [LPS (VF0466) - Immune modulation (VFC0258)]	Acinetobacter baumannii ACICU
VFG011510(gb|WP_002964609)	lpsB/lpcC	Lipopolysaccharide core biosynthesis mannosyltransferase LpcC [LPS (VF0367) - Immune modulation (VFC0258)]	Brucella melitensis bv. 1 str. 16M
VFG013281(gb|WP_005694030)	lpt6	phosphoethanolamine (Petn) transferase [LOS (VF0044) - Immune modulation (VFC0258)]	Haemophilus influenzae Rd KW20
VFG037792(gb|WP_000064875)	lpxA	acyl-ACP--UDP-N-acetylglucosamine O-acyltransferase [LPS (VF0466) - Immune modulation (VFC0258)]	Acinetobacter baumannii ACICU
VFG052304(gb|WP_011180555.1)	lpxA	acyl-ACP--UDP-N-acetylglucosamine O-acyltransferase [LPS (VF0370) - Immune modulation (VFC0258)]	Bartonella henselae str. Houston-1
VFG011404(gb|WP_002964279)	lpxA	UDP-N-acetylglucosamine acyltransferase [LPS (VF0367) - Immune modulation (VFC0258)]	Brucella melitensis bv. 1 str. 16M
VFG013390(gb|WP_005651701)	lpxA	UDP-N-acetylglucosamine acyltransferase [LOS (VF0044) - Immune modulation (VFC0258)]	Haemophilus influenzae Rd KW20
VFG037807(gb|WP_000013434)	lpxB	lipid-A-disaccharide synthase [LPS (VF0466) - Immune modulation (VFC0258)]	Acinetobacter baumannii ACICU
VFG052312(gb|WP_011180557.1)	lpxB	lipid-A-disaccharide synthase [LPS (VF0370) - Immune modulation (VFC0258)]	Bartonella henselae str. Houston-1
VFG011409(gb|WP_002964277)	lpxB	lipid-A-disaccharide synthase [LPS (VF0367) - Immune modulation (VFC0258)]	Brucella melitensis bv. 1 str. 16M
VFG013384(gb|WP_010869121)	lpxB	lipid-A-disaccharide synthase [LOS (VF0044) - Immune modulation (VFC0258)]	Haemophilus influenzae Rd KW20
VFG000323(gb|WP_001142178)	lpxB	lipid A disaccharide synthetase [LPS (VF0056) - Immune modulation (VFC0258)]	Helicobacter pylori 26695
VFG037822(gb|WP_000240700)	lpxC	UDP-3-O-acyl-N-acetylglucosamine deacetylase [LPS (VF0466) - Immune modulation (VFC0258)]	Acinetobacter baumannii ACICU
VFG052292(gb|WP_011180965.1)	lpxC	UDP-3-O-acyl-N-acetylglucosamine deacetylase [LPS (VF0370) - Immune modulation (VFC0258)]	Bartonella henselae str. Houston-1
VFG011389(gb|WP_004684016)	lpxC	UDP-3-O-[3-hydroxymyristoyl] N-acetylglucosamine deacetylase [LPS (VF0367) - Immune modulation (VFC0258)]	Brucella melitensis bv. 1 str. 16M
VFG013412(gb|WP_005693459)	lpxC	UDP-3-O-(R-3-hydroxymyristoyl)-N-acetylglucosamine deacetylase [LOS (VF0044) - Immune modulation (VFC0258)]	Haemophilus influenzae Rd KW20
VFG013374(gb|WP_005693262)	lpxD	UDP-3-O-(3-hydroxymyristoyl) glucosamine N-acyltransferase [LOS (VF0044) - Immune modulation (VFC0258)]	Haemophilus influenzae Rd KW20
VFG037837(gb|WP_000868104)	lpxD	UDP-3-O-(3-hydroxymyristoyl)glucosamine N-acyltransferase [LPS (VF0466) - Immune modulation (VFC0258)]	Acinetobacter baumannii ACICU
VFG052296(gb|WP_011180553.1)	lpxD	UDP-3-O-(3-hydroxymyristoyl)glucosamine N-acyltransferase [LPS (VF0370) - Immune modulation (VFC0258)]	Bartonella henselae str. Houston-1
VFG011394(gb|WP_002964281)	lpxD	UDP-3-O-[3-hydroxymyristoyl] glucosamine N-acyltransferase [LPS (VF0367) - Immune modulation (VFC0258)]	Brucella melitensis bv. 1 str. 16M
VFG047274(gb|WP_003014857)	lpxD	UDP-3-O-[3-hydroxymyristoyl] glucosamine N-acyltransferase [LPS (VF0542) - Immune modulation (VFC0258)]	Francisella tularensis subsp. tularensis SCHU S4
VFG013321(gb|WP_005693139)	lpxH	UDP-2,3-diacylglucosamine pyrophosphohydrolase [LOS (VF0044) - Immune modulation (VFC0258)]	Haemophilus influenzae Rd KW20
VFG011533(gb|WP_002966366)	lpxK	tetraacyldisaccharide 4'-kinase [LPS (VF0367) - Immune modulation (VFC0258)]	Brucella melitensis bv. 1 str. 16M
VFG013242(gb|WP_005693863)	lpxK	tetraacyldisaccharide 4'-kinase [LOS (VF0044) - Immune modulation (VFC0258)]	Haemophilus influenzae Rd KW20
VFG037762(gb|WP_000078878)	lpxL	lauroyl acyltransferase [LPS (VF0466) - Immune modulation (VFC0258)]	Acinetobacter baumannii ACICU
VFG037747(gb|WP_001984639)	lpxM	lysophospholipid acyltransferase family protein [LPS (VF0466) - Immune modulation (VFC0258)]	Acinetobacter baumannii ACICU
VFG013500(gb|WP_010869274)	lsgB	sialyltransferase [LOS (VF0044) - Immune modulation (VFC0258)]	Haemophilus influenzae Rd KW20
VFG013487(gb|WP_005694185)	lsgE	glycosyltransferase [LOS (VF0044) - Immune modulation (VFC0258)]	Haemophilus influenzae Rd KW20
VFG002161(gb|NP_465369)	lspA	signal peptidase II [Lsp (VF0351) - Post-translational modification (VFC0315)]	Listeria monocytogenes EGD-e
VFG001276(gb|WP_024937002)	lukF-PV	Panton-Valentine leukocidin chain F precursor [PVL (VF0018) - Exotoxin (VFC0235)]	Staphylococcus aureus subsp. aureus MW2
VFG001358(gb|WP_000405234)	lytA	autolysin (N-acetylmuramoyl-L-alanine amidase) [Autolysin (VF0143) - Exoenzyme (VFC0251)]	Streptococcus pneumoniae TIGR4
VFG038882(gb|WP_005314247)	maf-5	modification accessory factor [Lateral flagella (VF0474) - Motility (VFC0204)]	Aeromonas salmonicida subsp. salmonicida A449
VFG045345(gb|WP_005457104)	mam7	multivalent adhesion molecule MAM7 [MAM7 (VF0512) - Adherence (VFC0001)]	Vibrio parahaemolyticus RIMD 2210633
VFG002221(gb|WP_002963690)	manAoAg	mannose-6-phosphate isomerase [LPS (VF0367) - Immune modulation (VFC0258)]	Brucella melitensis bv. 1 str. 16M
VFG013327(gb|WP_010869047)	manB/yhxB	phosphomannomutase [LOS (VF0044) - Immune modulation (VFC0258)]	Haemophilus influenzae Rd KW20
VFG011528(gb|WP_004681680)	manCcore	mannose-1-phosphate guanylyltransferase/mannose-6-phosphate isomerase [LPS (VF0367) - Immune modulation (VFC0258)]	Brucella melitensis bv. 1 str. 16M
VFG002222(gb|WP_004683228)	manCoAg	mannose-1-phosphate guanylyltransferase [LPS (VF0367) - Immune modulation (VFC0258)]	Brucella melitensis bv. 1 str. 16M
VFG001817(gb|NP_216900)	mbtA	Bifunctional enzyme MbtA: salicyl-AMP ligase (SAL-AMP ligase) + salicyl-S-ArCP synthetase [Mycobactin (VF0299) - Nutritional/Metabolic factor (VFC0272)]	Mycobacterium tuberculosis H37Rv
VFG001403(gb|NP_216899)	mbtB	Phenyloxazoline synthase MbtB (phenyloxazoline synthetase) [Mycobactin (VF0299) - Nutritional/Metabolic factor (VFC0272)]	Mycobacterium tuberculosis H37Rv
VFG001823(gb|NP_216898)	mbtC	Polyketide synthetase MbtC (polyketide synthase) [Mycobactin (VF0299) - Nutritional/Metabolic factor (VFC0272)]	Mycobacterium tuberculosis H37Rv
VFG001821(gb|NP_216896)	mbtE	Peptide synthetase MbtE (peptide synthase) [Mycobactin (VF0299) - Nutritional/Metabolic factor (VFC0272)]	Mycobacterium tuberculosis H37Rv
VFG001820(gb|NP_216895)	mbtF	Peptide synthetase MbtF (peptide synthase) [Mycobactin (VF0299) - Nutritional/Metabolic factor (VFC0272)]	Mycobacterium tuberculosis H37Rv
VFG001819(gb|NP_216894)	mbtG	Lysine-N-oxygenase MbtG (L-lysine 6-monooxygenase) (lysine N6-hydroxylase) [Mycobactin (VF0299) - Nutritional/Metabolic factor (VFC0272)]	Mycobacterium tuberculosis H37Rv
VFG044088(gb|NP_251102)	mbtH-like	MbtH-like protein from the pyoverdine cluster [Pyoverdine (VF0094) - Nutritional/Metabolic factor (VFC0272)]	Pseudomonas aeruginosa PAO1
VFG000574(gb|NP_462662)	mgtB	Mg2+ transport protein [MgtBC (VF0106) - Nutritional/Metabolic factor (VFC0272)]	Salmonella enterica subsp. enterica serovar Typhimurium str. LT2
VFG046120(gb|WP_011206514)	MHP_RS03455	P102 paralog, surface adhesin [P97/P102 paralog family (VF0426) - Adherence (VFC0001)]	Mycoplasma hyopneumoniae 232
VFG002301(gb|NP_490536)	mig-5	putative carbonic anhydrase [Mig-5 (VF0396) - Antimicrobial activity/Competitive advantage (VFC0325)]	Salmonella enterica subsp. enterica serovar Typhimurium str. LT2
VFG002304(gb|NP_462656)	misL	putative autotransporter [MisL (VF0397) - Adherence (VFC0001)]	Salmonella enterica subsp. enterica serovar Typhimurium str. LT2
VFG001385(gb|NP_215156)	mmaA4	hydroxymycolate synthase MmaA4 [MmaA4 (VF0314) - Others (VFC0346)]	Mycobacterium tuberculosis H37Rv
VFG037046(gb|WP_176607322)	mntA	ABC transporter ATP-binding protein MntA [MntABC (VF0455) - Stress survival (VFC0282)]	Neisseria meningitidis MC58
VFG037082(gb|WP_002225548)	mntC	periplasmic binding protein MntC [MntABC (VF0455) - Stress survival (VFC0282)]	Neisseria meningitidis MC58
VFG038715(gb|WP_024943899)	motA	chemotaxis protein MotA [Polar flagella (VF0473) - Motility (VFC0204)]	Aeromonas hydrophila ML09-119
VFG016778(gb|WP_005767791)	motA	lateral flagellar motor protein MotA [Flagella (VF0373) - Motility (VFC0204)]	Bartonella bacilliformis KC583
VFG002534(gb|WP_004198197)	motA	flagellar motor protein MotA [Flagella (VF0430) - Motility (VFC0204)]	Burkholderia pseudomallei K96243
VFG001902(gb|YP_002343775)	motA	flagellar motor protein MotA [Flagella (VF0114) - Motility (VFC0204)]	Campylobacter jejuni subsp. jejuni NCTC 11168
VFG006632(gb|WP_000366185)	motA	flagellar motor protein [Flagella (VF0051) - Motility (VFC0204)]	Helicobacter pylori 26695
VFG043360(gb|WP_010948024)	motA	flagellar motor stator protein MotA [Flagella (VF0157) - Motility (VFC0204)]	Legionella pneumophila subsp. pneumophila str. Philadelphia 1
VFG014694(gb|NP_253641)	motA	flagellar motor protein [Flagella (VF0273) - Motility (VFC0204)]	Pseudomonas aeruginosa PAO1
VFG007598(gb|WP_000362406)	motA	flagellar motor protein [Flagella (VF0519) - Motility (VFC0204)]	Vibrio cholerae O1 biovar El Tor str. N16961
VFG043213(gb|WP_005164494)	motA	flagellar motor protein MotA [Flagella (VF0394) - Motility (VFC0204)]	Yersinia enterocolitica subsp. enterocolitica 8081
VFG016765(gb|WP_005767744)	motB	flagellar motor protein MotB [Flagella (VF0373) - Motility (VFC0204)]	Bartonella bacilliformis KC583
VFG002533(gb|WP_009938926)	motB	flagellar motor protein MotB [Flagella (VF0430) - Motility (VFC0204)]	Burkholderia pseudomallei K96243
VFG001901(gb|YP_002343774)	motB	flagellar motor protein MotB [Flagella (VF0114) - Motility (VFC0204)]	Campylobacter jejuni subsp. jejuni NCTC 11168
VFG006637(gb|WP_001085308)	motB	flagellar motor protein [Flagella (VF0051) - Motility (VFC0204)]	Helicobacter pylori 26695
VFG002008(gb|WP_010947506)	motB	flagellar motor rotation protein MotB [Flagella (VF0157) - Motility (VFC0204)]	Legionella pneumophila subsp. pneumophila str. Philadelphia 1
VFG043361(gb|WP_010948025)	motB	flagellar motor protein MotB [Flagella (VF0157) - Motility (VFC0204)]	Legionella pneumophila subsp. pneumophila str. Philadelphia 1
VFG014681(gb|NP_253640)	motB	flagellar motor protein [Flagella (VF0273) - Motility (VFC0204)]	Pseudomonas aeruginosa PAO1
VFG007604(gb|WP_000340821)	motB	flagellar motor protein [Flagella (VF0519) - Motility (VFC0204)]	Vibrio cholerae O1 biovar El Tor str. N16961
VFG043212(gb|WP_005168761)	motB	flagellar motor protein MotB [Flagella (VF0394) - Motility (VFC0204)]	Yersinia enterocolitica subsp. enterocolitica 8081
VFG002009(gb|WP_010947507)	motC	flagellar motor rotation protein MotA [Flagella (VF0157) - Motility (VFC0204)]	Legionella pneumophila subsp. pneumophila str. Philadelphia 1
VFG014707(gb|NP_250151)	motC	flagellar motor protein [Flagella (VF0273) - Motility (VFC0204)]	Pseudomonas aeruginosa PAO1
VFG014720(gb|NP_250152)	motD	flagellar motor protein [Flagella (VF0273) - Motility (VFC0204)]	Pseudomonas aeruginosa PAO1
VFG038619(gb|WP_016349413)	motX	sodium-type flagellar motor component [Polar flagella (VF0473) - Motility (VFC0204)]	Aeromonas hydrophila ML09-119
VFG007616(gb|WP_001883957)	motX	sodium-type flagellar protein MotX [Flagella (VF0519) - Motility (VFC0204)]	Vibrio cholerae O1 biovar El Tor str. N16961
VFG038753(gb|WP_024944879)	motY	sodium-type flagellar protein MotY [Polar flagella (VF0473) - Motility (VFC0204)]	Aeromonas hydrophila ML09-119
VFG014733(gb|NP_252216)	motY	probable outer membrane protein precursor [Flagella (VF0273) - Motility (VFC0204)]	Pseudomonas aeruginosa PAO1
VFG007610(gb|WP_001045946)	motY	sodium-type flagellar protein MotY [Flagella (VF0519) - Motility (VFC0204)]	Vibrio cholerae O1 biovar El Tor str. N16961
VFG000071(gb|NP_463734)	mpl	Zinc metalloproteinase precursor [Mpl (VF0065) - Exoenzyme (VFC0251)]	Listeria monocytogenes EGD-e
VFG001390(gb|NP_215496)	mprA	two-component response regulator MrpA [MprAB (VF0298) - Regulation (VFC0301)]	Mycobacterium tuberculosis H37Rv
VFG009869(gb|NP_215497)	mprB	two component histidine-protein kinase/phosphatase MprB [MprAB (VF0298) - Regulation (VFC0301)]	Mycobacterium tuberculosis H37Rv
VFG043627(gb|WP_000756959)	mrkA	type 3 fimbrial major pilin subunit MrkA [Type 3 fimbriae (VF0567) - Biofilm (VFC0271)]	Klebsiella pneumoniae subsp. pneumoniae NTUH-K2044
VFG043626(gb|WP_000820818)	mrkB	fimbrial chaperone protein mrkB precursor [Type 3 fimbriae (VF0567) - Biofilm (VFC0271)]	Klebsiella pneumoniae subsp. pneumoniae NTUH-K2044
VFG043625(gb|WP_000813718)	mrkC	fimbrial biogenesis outer membrane usher protein mrkC precursor [Type 3 fimbriae (VF0567) - Biofilm (VFC0271)]	Klebsiella pneumoniae subsp. pneumoniae NTUH-K2044
VFG043624(gb|WP_004149659)	mrkD	fimbrial adhesin protein precursor MrkD [Type 3 fimbriae (VF0567) - Biofilm (VFC0271)]	Klebsiella pneumoniae subsp. pneumoniae NTUH-K2044
VFG043623(gb|WP_002916122)	mrkF	type 3 fimbrial minor pilin subunit MrkF [Type 3 fimbriae (VF0567) - Biofilm (VFC0271)]	Klebsiella pneumoniae subsp. pneumoniae NTUH-K2044
VFG048327(gb|WP_004152886)	mrkH	transcriptional activator [Type 3 fimbriae (VF0567) - Biofilm (VFC0271)]	Klebsiella pneumoniae subsp. pneumoniae NTUH-K2044
VFG048338(gb|WP_002916079)	mrkI	LuxR family regulatory protein [Type 3 fimbriae (VF0567) - Biofilm (VFC0271)]	Klebsiella pneumoniae subsp. pneumoniae NTUH-K2044
VFG048348(gb|WP_004149658)	mrkJ	phosphodiesterase [Type 3 fimbriae (VF0567) - Biofilm (VFC0271)]	Klebsiella pneumoniae subsp. pneumoniae NTUH-K2044
VFG013248(gb|WP_010868928)	msbA	lipid transporter ATP-binding/permease [LOS (VF0044) - Immune modulation (VFC0258)]	Haemophilus influenzae Rd KW20
VFG038578(gb|WP_016349163)	mshA	prepilin-type N-terminal cleavage/methylation domain-containing protein [MSHA type IV pili (VF0477) - Adherence (VFC0001)]	Aeromonas hydrophila ML09-119
VFG006986(gb|WP_000828585)	mshA	MSHA pilin protein MshA [MSHA pili (VF0515) - Adherence (VFC0001)]	Vibrio cholerae O1 biovar El Tor str. N16961
VFG038581(gb|WP_043118279)	mshB	MSHA (mannose-sensitive hemagglutinin) pili minor prepilin protein MshB [MSHA type IV pili (VF0477) - Adherence (VFC0001)]	Aeromonas hydrophila ML09-119
VFG006980(gb|WP_000738708)	mshB	MSHA pilin protein MshB [MSHA pili (VF0515) - Adherence (VFC0001)]	Vibrio cholerae O1 biovar El Tor str. N16961
VFG038576(gb|WP_016349164)	mshC	MSHA (mannose-sensitive hemagglutinin) pili minor prepilin protein MshC [MSHA type IV pili (VF0477) - Adherence (VFC0001)]	Aeromonas hydrophila ML09-119
VFG006992(gb|WP_000691266)	mshC	MSHA pilin protein MshC [MSHA pili (VF0515) - Adherence (VFC0001)]	Vibrio cholerae O1 biovar El Tor str. N16961
VFG038572(gb|WP_016349165)	mshD	MSHA (mannose-sensitive hemagglutinin) pili minor prepilin protein MshD [MSHA type IV pili (VF0477) - Adherence (VFC0001)]	Aeromonas hydrophila ML09-119
VFG006998(gb|WP_001144509)	mshD	MSHA pilin protein MshD [MSHA pili (VF0515) - Adherence (VFC0001)]	Vibrio cholerae O1 biovar El Tor str. N16961
VFG038590(gb|WP_043118275)	mshE	ATPase protein MshE, GspE-like [MSHA type IV pili (VF0477) - Adherence (VFC0001)]	Aeromonas hydrophila ML09-119
VFG006962(gb|WP_001122154)	mshE	MSHA biogenesis protein MshE [MSHA pili (VF0515) - Adherence (VFC0001)]	Vibrio cholerae O1 biovar El Tor str. N16961
VFG038584(gb|WP_016349161)	mshF	hypothetical protein [MSHA type IV pili (VF0477) - Adherence (VFC0001)]	Aeromonas hydrophila ML09-119
VFG006974(gb|WP_000689647)	mshF	MSHA biogenesis protein MshF [MSHA pili (VF0515) - Adherence (VFC0001)]	Vibrio cholerae O1 biovar El Tor str. N16961
VFG038587(gb|WP_016349160)	mshG	MSHA (mannose-sensitive hemagglutinin) pili biogenesis protein MshG, GspF-like [MSHA type IV pili (VF0477) - Adherence (VFC0001)]	Aeromonas hydrophila ML09-119
VFG006968(gb|WP_000190444)	mshG	MSHA biogenesis protein MshG [MSHA pili (VF0515) - Adherence (VFC0001)]	Vibrio cholerae O1 biovar El Tor str. N16961
VFG038615(gb|WP_016349152)	mshI	MSHA (mannose-sensitive hemagglutinin) pili biogenesis protein MshI, bitopic inner membrane protein [MSHA type IV pili (VF0477) - Adherence (VFC0001)]	Aeromonas hydrophila ML09-119
VFG006926(gb|WP_000743253)	mshI	MSHA biogenesis protein MshI [MSHA pili (VF0515) - Adherence (VFC0001)]	Vibrio cholerae O1 biovar El Tor str. N16961
VFG038611(gb|WP_016349153)	mshI1	(mannose-sensitive hemagglutinin) pili biogenesis protein MshI1, bitopic inner membrane protein [MSHA type IV pili (VF0477) - Adherence (VFC0001)]	Aeromonas hydrophila ML09-119
VFG038607(gb|WP_016349154)	mshJ	MSHA (mannose-sensitive hemagglutinin) pili biogenesis protein MshJ, bitopic inner membrane protein, GspM-like [MSHA type IV pili (VF0477) - Adherence (VFC0001)]	Aeromonas hydrophila ML09-119
VFG006932(gb|WP_000835144)	mshJ	MSHA biogenesis protein MshJ [MSHA pili (VF0515) - Adherence (VFC0001)]	Vibrio cholerae O1 biovar El Tor str. N16961
VFG038603(gb|WP_016349155)	mshK	MSHA (mannose-sensitive hemagglutinin) pili biogenesis protein MshK, periplasmic protein, GspC-like [MSHA type IV pili (VF0477) - Adherence (VFC0001)]	Aeromonas hydrophila ML09-119
VFG006938(gb|WP_000252812)	mshK	MSHA biogenesis protein MshK [MSHA pili (VF0515) - Adherence (VFC0001)]	Vibrio cholerae O1 biovar El Tor str. N16961
VFG038600(gb|WP_016349156)	mshL	MSHA (mannose-sensitive hemagglutinin) pili biogenesis protein MshL, outer membrane secretin, GspD-like [MSHA type IV pili (VF0477) - Adherence (VFC0001)]	Aeromonas hydrophila ML09-119
VFG006944(gb|WP_001227124)	mshL	MSHA biogenesis protein MshL [MSHA pili (VF0515) - Adherence (VFC0001)]	Vibrio cholerae O1 biovar El Tor str. N16961
VFG038596(gb|WP_016349157)	mshM	membrane protein with ATPase domain, GspA-like [MSHA type IV pili (VF0477) - Adherence (VFC0001)]	Aeromonas hydrophila ML09-119
VFG006950(gb|WP_000281360)	mshM	MSHA biogenesis protein MshM [MSHA pili (VF0515) - Adherence (VFC0001)]	Vibrio cholerae O1 biovar El Tor str. N16961
VFG038593(gb|WP_016349158)	mshN	Tetratricopeptide repeat protein, PilF-like [MSHA type IV pili (VF0477) - Adherence (VFC0001)]	Aeromonas hydrophila ML09-119
VFG006956(gb|WP_000117841)	mshN	MSHA biogenesis protein MshN [MSHA pili (VF0515) - Adherence (VFC0001)]	Vibrio cholerae O1 biovar El Tor str. N16961
VFG038568(gb|WP_016349166)	mshO	MSHA (mannose-sensitive hemagglutinin) pili biogenesis protein MshO [MSHA type IV pili (VF0477) - Adherence (VFC0001)]	Aeromonas hydrophila ML09-119
VFG038564(gb|WP_016349167)	mshP	hypothetical protein [MSHA type IV pili (VF0477) - Adherence (VFC0001)]	Aeromonas hydrophila ML09-119
VFG038561(gb|WP_016349168)	mshQ	MSHA (mannose-sensitive hemagglutinin) pili biogenesis protein MshQ [MSHA type IV pili (VF0477) - Adherence (VFC0001)]	Aeromonas hydrophila ML09-119
VFG037100(gb|WP_010980745)	msrA/BpilB	trifunctional thioredoxin/methionine sulfoxide reductase A/B protein [MsrAB (VF0456) - Stress survival (VFC0282)]	Neisseria meningitidis MC58
VFG036974(gb|WP_002224968)	mtrC	membrane fusion protein MtrC [MtrCDE (VF0451) - Antimicrobial activity/Competitive advantage (VFC0325)]	Neisseria meningitidis MC58
VFG036992(gb|WP_002224969)	mtrD	multiple transferable resistance system protein MtrD [MtrCDE (VF0451) - Antimicrobial activity/Competitive advantage (VFC0325)]	Neisseria meningitidis MC58
VFG037010(gb|WP_002244265)	mtrE	multidrug efflux pump channel protein MtrE [MtrCDE (VF0451) - Antimicrobial activity/Competitive advantage (VFC0325)]	Neisseria meningitidis MC58
VFG000134(gb|NP_249454)	mucA	alkaline metalloproteinase precursor [Alginate (VF0091) - Biofilm (VFC0271)]	Pseudomonas aeruginosa PAO1
VFG000135(gb|NP_249455)	mucB	anti-sigma factor MucA, inhibitor of alg gene expression [Alginate (VF0091) - Biofilm (VFC0271)]	Pseudomonas aeruginosa PAO1
VFG000136(gb|NP_249456)	mucC	negative regulator for alginate biosynthesis MucB [Alginate (VF0091) - Biofilm (VFC0271)]	Pseudomonas aeruginosa PAO1
VFG014950(gb|NP_249457)	mucD	serine protease MucD precursor [Alginate (VF0091) - Biofilm (VFC0271)]	Pseudomonas aeruginosa PAO1
VFG015000(gb|NP_252339)	mucP	metalloprotease protease [Alginate (VF0091) - Biofilm (VFC0271)]	Pseudomonas aeruginosa PAO1
VFG002277(gb|WP_011009663)	nagH	hyaluronidase [Mu-toxin (VF0389) - Exoenzyme (VFC0251)]	Clostridium perfringens str. 13
VFG002278(gb|WP_011010095)	nagI	hyaluronidase [Mu-toxin (VF0389) - Exoenzyme (VFC0251)]	Clostridium perfringens str. 13
VFG002279(gb|WP_003467250)	nagJ	hyaluronidase [Mu-toxin (VF0389) - Exoenzyme (VFC0251)]	Clostridium perfringens str. 13
VFG002280(gb|WP_011010361)	nagK	hyaluronidase [Mu-toxin (VF0389) - Exoenzyme (VFC0251)]	Clostridium perfringens str. 13
VFG002281(gb|WP_003468301)	nagL	hyaluronidase [Mu-toxin (VF0389) - Exoenzyme (VFC0251)]	Clostridium perfringens str. 13
VFG005653	nanA	neuraminidase A [Neuraminidase (VF0148) - Exoenzyme (VFC0251)]	Streptococcus pneumoniae TIGR4
VFG001360(gb|WP_001042179)	nanB	neuraminidase B [Neuraminidase (VF0148) - Exoenzyme (VFC0251)]	Streptococcus pneumoniae TIGR4
VFG002285(gb|WP_011590492)	nanH	sialidase [Sialidase (VF0391) - Exoenzyme (VFC0251)]	Clostridium perfringens ATCC 13124
VFG001117(gb|WP_001211290)	nanH	sialidase [NanH/VCNA (VF0621) - Exoenzyme (VFC0251)]	Vibrio cholerae O1 biovar El Tor str. N16961
VFG012160(gb|WP_011590331)	nanI	exo-alpha-sialidase [Sialidase (VF0391) - Exoenzyme (VFC0251)]	Clostridium perfringens ATCC 13124
VFG012162(gb|WP_011590241)	nanJ	exo-alpha-sialidase [Sialidase (VF0391) - Exoenzyme (VFC0251)]	Clostridium perfringens ATCC 13124
VFG001391(gb|NP_215677)	narG	nitrate reductase subunit alpha [Nitrate reductase (VF0302) - Nutritional/Metabolic factor (VFC0272)]	Mycobacterium tuberculosis H37Rv
VFG001814(gb|NP_215678)	narH	nitrate reductase subunit beta [Nitrate reductase (VF0302) - Nutritional/Metabolic factor (VFC0272)]	Mycobacterium tuberculosis H37Rv
VFG050165(gb|WP_001259305)	neuA	N-acylneuraminate cytidylyltransferase [K1 capsule (VF0239) - Invasion (VFC0083)]	Escherichia coli O45:K1:H7 str. S88
VFG013424(gb|WP_032828466)	neuA	acylneuraminate cytidylyltransferase [LOS (VF0044) - Immune modulation (VFC0258)]	Haemophilus influenzae Rd KW20
VFG045299(gb|WP_010946488)	neuA	CMP-N,N'-diacetyllegionaminic acid synthase [LPS (VF0171) - Immune modulation (VFC0258)]	Legionella pneumophila subsp. pneumophila str. Philadelphia 1
VFG005834(gb|WP_000802346)	neuA	N-acylneuraminate cytidylyltransferase [Capsule (VF0274) - Immune modulation (VFC0258)]	Streptococcus agalactiae NEM316
VFG050166(gb|WP_000066003)	neuB	N-acylneuraminate-9-phosphate synthase [K1 capsule (VF0239) - Invasion (VFC0083)]	Escherichia coli O45:K1:H7 str. S88
VFG005894(gb|WP_000262522)	neuB	N-acetylneuraminate synthase [Capsule (VF0274) - Immune modulation (VFC0258)]	Streptococcus agalactiae NEM316
VFG016270(gb|WP_000751819)	nheA	non-hemolytic enterotoxin A [Nhe (VF0533) - Exotoxin (VFC0235)]	Bacillus cereus ATCC 10987
VFG016278(gb|WP_000162964)	nheB	non-hemolytic enterotoxin B [Nhe (VF0533) - Exotoxin (VFC0235)]	Bacillus cereus ATCC 10987
VFG016286(gb|WP_001172021)	nheC	non-hemolytic enterotoxin C [Nhe (VF0533) - Exotoxin (VFC0235)]	Bacillus cereus ATCC 10987
VFG034942(gb|WP_000950813)	nleB2	Type III secretion system effector NleB2 [TTSS secreted effectors (VF1110) - Effector delivery system (VFC0086)]	Escherichia coli O157:H7 str. EDL933
VFG002122(gb|WP_115801843)	nleC	Type III secretion system effector NleC, zinc metalloprotease [TTSS secreted effectors (VF1110) - Effector delivery system (VFC0086)]	Escherichia coli O157:H7 str. EDL933
VFG002123(gb|WP_001247926)	nleD	Type III secretion system effector NleD [TTSS secreted effectors (VF1110) - Effector delivery system (VFC0086)]	Escherichia coli O157:H7 str. EDL933
VFG033805(gb|WP_001247931)	nleD	Type III secretion system effector NleD [TTSS secreted effectors (VF1111) - Effector delivery system (VFC0086)]	Escherichia coli O55:H7 str. CB9615
VFG034984(gb|WP_001117986)	nleG-2	T3SS effector NleG family protein [TTSS secreted effectors (VF1111) - Effector delivery system (VFC0086)]	Escherichia coli O55:H7 str. CB9615
VFG035012(gb|WP_001143784)	nleG5-1	DUF1076 domain-containing protein [TTSS secreted effectors (VF1110) - Effector delivery system (VFC0086)]	Escherichia coli O157:H7 str. EDL933
VFG035014(gb|WP_001143784)	nleG5-1	DUF1076 domain-containing protein [TTSS secreted effectors (VF1111) - Effector delivery system (VFC0086)]	Escherichia coli O55:H7 str. CB9615
VFG035043(gb|WP_010904670)	nleG7	Type III secretion system effector NleG7, E3 Ubiquitin Ligase [TTSS secreted effectors (VF1110) - Effector delivery system (VFC0086)]	Escherichia coli O157:H7 str. EDL933
VFG035045(gb|WP_001121226)	nleG7	Type III secretion system effector NleG7, E3 Ubiquitin Ligase [TTSS secreted effectors (VF1111) - Effector delivery system (VFC0086)]	Escherichia coli O55:H7 str. CB9615
VFG038845(gb|WP_016351249)	nueA	NeuA protein [Polar flagella (VF0473) - Motility (VFC0204)]	Aeromonas hydrophila ML09-119
VFG038851(gb|WP_016350359)	nueB	pseudaminic acid synthase, NeuB [Polar flagella (VF0473) - Motility (VFC0204)]	Aeromonas hydrophila ML09-119
VFG000334(gb|WP_005694343)	oapA	opacity associated protein (oapA) [OapA (VF0040) - Adherence (VFC0001)]	Haemophilus influenzae Rd KW20
VFG032992(gb|NP_464816)	oatA	peptidoglycan O-acetyltransferase [OatA (VF0441) - Immune modulation (VFC0258)]	Listeria monocytogenes EGD-e
VFG038176(gb|WP_000777882)	ompA	outer membrane protein OmpA [OmpA (VF0464) - Immune modulation (VFC0258)]	Acinetobacter baumannii ACICU
VFG039077(gb|WP_011450469)	ompA	outer membrane protein OmpA [OmpA (VF0499) - Invasion (VFC0083)]	Anaplasma phagocytophilum HZ
VFG043574(gb|NP_220200)	ompA	outer membrane protein OmpA [MOMP (VF1349) - Adherence (VFC0001)]	Chlamydia trachomatis D/UW-3/CX
VFG001443(gb|AAF37887)	ompA	outer membrane protein A [OmpA (VF0236) - Invasion (VFC0083)]	Escherichia coli O18:K1:H7 str. RS218
VFG046501(gb|WP_003020782)	ompA	OmpA family protein [OmpA (VF0548) - Others (VFC0346)]	Francisella tularensis subsp. tularensis SCHU S4
VFG048676(gb|WP_014907726)	ompA	OmpA family protein [T6SS (VF0569) - Effector delivery system (VFC0086)]	Klebsiella pneumoniae subsp. pneumoniae NTUH-K2044
VFG040466(gb|WP_012151379)	ompA	surface cell antigen 0 (Sca0), autotransporter [ROmpA/Sca0 (VF0492) - Adherence (VFC0001)]	Rickettsia rickettsii str. Sheila Smith
VFG000335(gb|WP_010869142)	ompP5	outer membrane protein P5 (ompA), human factor H binding protein [P5 protein (VF0041) - Adherence (VFC0001)]	Haemophilus influenzae Rd KW20
VFG013276(gb|WP_010868969)	opsX/rfaC	heptosyltransferase I [LOS (VF0044) - Immune modulation (VFC0258)]	Haemophilus influenzae Rd KW20
VFG043014(gb|NP_250149)	PA1458	two-component sensor [Flagella (VF0273) - Motility (VFC0204)]	Pseudomonas aeruginosa PAO1
VFG043015(gb|NP_250150)	PA1459	chemotaxis-specific methylesterase [Flagella (VF0273) - Motility (VFC0204)]	Pseudomonas aeruginosa PAO1
VFG043016(gb|NP_250155)	PA1464	purine-binding chemotaxis protein [Flagella (VF0273) - Motility (VFC0204)]	Pseudomonas aeruginosa PAO1
VFG041021(gb|NP_250354)	PA1663	transcriptional regulator [HSI-2 (VF0943) - Effector delivery system (VFC0086)]	Pseudomonas aeruginosa PAO1
VFG041022(gb|NP_250355)	PA1664	hypothetical protein [HSI-2 (VF0943) - Effector delivery system (VFC0086)]	Pseudomonas aeruginosa PAO1
VFG041023(gb|NP_250356)	PA1665	hypothetical protein [HSI-2 (VF0943) - Effector delivery system (VFC0086)]	Pseudomonas aeruginosa PAO1
VFG041031(gb|NP_251049)	PA2359	transcriptional regulator [HSI-3 (VF0944) - Effector delivery system (VFC0086)]	Pseudomonas aeruginosa PAO1
VFG041036(gb|NP_251054)	PA2364	hypothetical protein [HSI-3 (VF0944) - Effector delivery system (VFC0086)]	Pseudomonas aeruginosa PAO1
VFG044084(gb|NP_251073)	PA2383	transcriptional regulator [Pyoverdine (VF0094) - Nutritional/Metabolic factor (VFC0272)]	Pseudomonas aeruginosa PAO1
VFG044085(gb|NP_251074)	PA2384	hypothetical protein [Pyoverdine (VF0094) - Nutritional/Metabolic factor (VFC0272)]	Pseudomonas aeruginosa PAO1
VFG014116(gb|NP_251832)	PA3142	hypothetical protein [LPS (VF0085) - Immune modulation (VFC0258)]	Pseudomonas aeruginosa PAO1
VFG014101(gb|NP_251847)	PA3157	acetyltransferase [LPS (VF0085) - Immune modulation (VFC0258)]	Pseudomonas aeruginosa PAO1
VFG043017(gb|NP_252038)	PA3348	chemotaxis protein methyltransferase [Flagella (VF0273) - Motility (VFC0204)]	Pseudomonas aeruginosa PAO1
VFG043018(gb|NP_252039)	PA3349	chemotaxis protein [Flagella (VF0273) - Motility (VFC0204)]	Pseudomonas aeruginosa PAO1
VFG044096(gb|NP_252908)	PA4218	transporter [Pyochelin (VF0095) - Nutritional/Metabolic factor (VFC0272)]	Pseudomonas aeruginosa PAO1
VFG044097(gb|NP_252909)	PA4219	hypothetical protein [Pyochelin (VF0095) - Nutritional/Metabolic factor (VFC0272)]	Pseudomonas aeruginosa PAO1
VFG044098(gb|NP_252910)	PA4220	hypothetical protein [Pyochelin (VF0095) - Nutritional/Metabolic factor (VFC0272)]	Pseudomonas aeruginosa PAO1
VFG000839(gb|WP_001449026)	paa	outer membrane adhesin Paa [Paa (VF0194) - Adherence (VFC0001)]	Escherichia coli O157:H7 str. EDL933
VFG001417(gb|NP_218119)	panC	pantothenate synthetase [PanC/PanD (VF0319) - Nutritional/Metabolic factor (VFC0272)]	Mycobacterium tuberculosis H37Rv
VFG001416(gb|NP_218118)	panD	aspartate 1-decarboxylase [PanC/PanD (VF0319) - Nutritional/Metabolic factor (VFC0272)]	Mycobacterium tuberculosis H37Rv
VFG000884(gb|WP_000654937)	papC	usher protein PapC [P fimbriae (VF0220) - Adherence (VFC0001)]	Escherichia coli CFT073
VFG000895(gb|WP_000654937)	papC	usher protein PapC [P fimbriae (VF0220) - Adherence (VFC0001)]	Escherichia coli CFT073
VFG000885(gb|WP_000265729)	papD	chaperone protein PapD [P fimbriae (VF0220) - Adherence (VFC0001)]	Escherichia coli CFT073
VFG000888(gb|WP_000723799)	papE	P pilus minor subunit PapE [P fimbriae (VF0220) - Adherence (VFC0001)]	Escherichia coli CFT073
VFG000890(gb|WP_000758683)	papG	P pilus tip adhesin PapG [P fimbriae (VF0220) - Adherence (VFC0001)]	Escherichia coli CFT073
VFG000901(gb|WP_000758684)	papG	P pilus tip adhesin PapG [P fimbriae (VF0220) - Adherence (VFC0001)]	Escherichia coli CFT073
VFG000887(gb|WP_000597713)	papK	P pilus minor subunit PapK [P fimbriae (VF0220) - Adherence (VFC0001)]	Escherichia coli CFT073
VFG040767(gb|WP_122036769)	pat2	esterase of alpha/beta hydrolase family [Phospholipase A2 (VF0494) - Exotoxin (VFC0235)]	Rickettsia typhi str. Wilmington
VFG005197(gb|WP_000006706)	pavA	Fibronectin-binding protein-like protein A [PavA (VF0283) - Adherence (VFC0001)]	Streptococcus pneumoniae R6
VFG043504(gb|WP_000671444)	pavB/pfbB	cell wall surface anchor family protein, Plasminogen- and Fibronectin-binding protein B [PavB (VF0524) - Adherence (VFC0001)]	Streptococcus pneumoniae R6
VFG038249(gb|WP_003384760)	pbpG	D-alanyl-D-alanine endopeptidase PBP7/8 [PbpG (VF0468) - Immune modulation (VFC0258)]	Acinetobacter baumannii ACICU
VFG001382(gb|YP_177730)	pcaA	cyclopropane mycolic acid synthase [PcaA (VF0285) - Others (VFC0346)]	Mycobacterium tuberculosis H37Rv
VFG001354(gb|WP_000728269)	pce/cbpE	choline binding protein E [CBPs (VF0145) - Adherence (VFC0001)]	Streptococcus pneumoniae TIGR4
VFG000171(gb|NP_252921)	pchA	salicylate biosynthesis isochorismate synthase PchA [Pyochelin (VF0095) - Nutritional/Metabolic factor (VFC0272)]	Pseudomonas aeruginosa PAO1
VFG000170(gb|NP_252920)	pchB	salicylate biosynthesis protein PchB [Pyochelin (VF0095) - Nutritional/Metabolic factor (VFC0272)]	Pseudomonas aeruginosa PAO1
VFG000169(gb|NP_252919)	pchC	pyochelin biosynthetic protein PchC [Pyochelin (VF0095) - Nutritional/Metabolic factor (VFC0272)]	Pseudomonas aeruginosa PAO1
VFG000168(gb|NP_252918)	pchD	pyochelin biosynthesis protein PchD [Pyochelin (VF0095) - Nutritional/Metabolic factor (VFC0272)]	Pseudomonas aeruginosa PAO1
VFG000166(gb|NP_252916)	pchE	dihydroaeruginoic acid synthetase PchE [Pyochelin (VF0095) - Nutritional/Metabolic factor (VFC0272)]	Pseudomonas aeruginosa PAO1
VFG000165(gb|NP_252915)	pchF	pyochelin synthetase PchF [Pyochelin (VF0095) - Nutritional/Metabolic factor (VFC0272)]	Pseudomonas aeruginosa PAO1
VFG001268(gb|NP_252914)	pchG	pyochelin biosynthetic protein PchG [Pyochelin (VF0095) - Nutritional/Metabolic factor (VFC0272)]	Pseudomonas aeruginosa PAO1
VFG001267(gb|NP_252913)	pchH	ABC transporter ATP-binding protein [Pyochelin (VF0095) - Nutritional/Metabolic factor (VFC0272)]	Pseudomonas aeruginosa PAO1
VFG001266(gb|NP_252912)	pchI	ABC transporter ATP-binding protein [Pyochelin (VF0095) - Nutritional/Metabolic factor (VFC0272)]	Pseudomonas aeruginosa PAO1
VFG000167(gb|NP_252917)	pchR	transcriptional regulator PchR [Pyochelin (VF0095) - Nutritional/Metabolic factor (VFC0272)]	Pseudomonas aeruginosa PAO1
VFG000194(gb|NP_250390)	pcr1	type III secretion system protein Pcr1 [TTSS (VF0083) - Effector delivery system (VFC0086)]	Pseudomonas aeruginosa PAO1
VFG000195(gb|NP_250391)	pcr2	type III secretion system protein Pcr2 [TTSS (VF0083) - Effector delivery system (VFC0086)]	Pseudomonas aeruginosa PAO1
VFG000196(gb|NP_250392)	pcr3	type III secretion system protein Pcr3 [TTSS (VF0083) - Effector delivery system (VFC0086)]	Pseudomonas aeruginosa PAO1
VFG000197(gb|NP_250393)	pcr4	type III secretion system protein Pcr4 [TTSS (VF0083) - Effector delivery system (VFC0086)]	Pseudomonas aeruginosa PAO1
VFG000198(gb|NP_250394)	pcrD	type III secretion system protein PcrD [TTSS (VF0083) - Effector delivery system (VFC0086)]	Pseudomonas aeruginosa PAO1
VFG000200(gb|NP_250396)	pcrG	type III secretion system cytoplasmic regulator PcrG [TTSS (VF0083) - Effector delivery system (VFC0086)]	Pseudomonas aeruginosa PAO1
VFG000202(gb|NP_250398)	pcrH	type III secretion system regulatory protein PcrH [TTSS (VF0083) - Effector delivery system (VFC0086)]	Pseudomonas aeruginosa PAO1
VFG000201(gb|NP_250397)	pcrV	type III secretion system hydrophilic translocator, needle tip protein PcrV [TTSS (VF0083) - Effector delivery system (VFC0086)]	Pseudomonas aeruginosa PAO1
VFG033025(gb|NP_463944)	pdgA	Peptidoglycan N-deacetylase [PgdA (VF0442) - Immune modulation (VFC0258)]	Listeria monocytogenes EGD-e
VFG000862(gb|WP_014639426)	pet	Pet serine protease precursor, autotransporter [Pet (VF0217) - Effector delivery system (VFC0086)]	Escherichia coli O44:H18 042
VFG043465(gb|WP_010976622)	pfbA	cell wall surface anchor family protein, Plasminogen- and Fibronectin-binding protein A [PfbA (VF0525) - Adherence (VFC0001)]	Streptococcus pneumoniae R6
VFG002275(gb|WP_003467630)	pfoA	perfringolysin O [Theta-toxin/PFO (VF0382) - Exotoxin (VFC0235)]	Clostridium perfringens str. 13
VFG037650	pgaA	poly-beta-1,6 N-acetyl-D-glucosamine export porin PgaA [PNAG (VF0472) - Biofilm (VFC0271)]	Acinetobacter baumannii ACICU
VFG037664(gb|WP_001061322)	pgaB	poly-beta-1,6-N-acetyl-D-glucosamine N-deacetylase PgaB [PNAG (VF0472) - Biofilm (VFC0271)]	Acinetobacter baumannii ACICU
VFG037678(gb|WP_000866237)	pgaC	poly-beta-1,6 N-acetyl-D-glucosamine synthase [PNAG (VF0472) - Biofilm (VFC0271)]	Acinetobacter baumannii ACICU
VFG037692(gb|WP_000786639)	pgaD	poly-beta-1,6-N-acetyl-D-glucosamine biosynthesis protein PgaD [PNAG (VF0472) - Biofilm (VFC0271)]	Acinetobacter baumannii ACICU
VFG038132(gb|WP_000045495)	pgi	glucose-6-phosphate isomerase [Capsule (VF0465) - Immune modulation (VFC0258)]	Acinetobacter baumannii ACICU
VFG045307(gb|WP_025862603)	pgi	glucose-6-phosphate isomerase [LPS (VF0171) - Immune modulation (VFC0258)]	Legionella pneumophila subsp. pneumophila str. Philadelphia 1
VFG052332(gb|WP_011181154.1)	pgm	alpha-D-glucose phosphate-specific phosphoglucomutase [LPS (VF0370) - Immune modulation (VFC0258)]	Bartonella henselae str. Houston-1
VFG002220(gb|WP_004686741)	pgm	phosphoglucomutase [LPS (VF0367) - Immune modulation (VFC0258)]	Brucella melitensis bv. 1 str. 16M
VFG001386(gb|NP_215271)	phoP	Possible two component system response transcriptional positive regulator PhoP [PhoP (VF0286) - Regulation (VFC0301)]	Mycobacterium tuberculosis H37Rv
VFG000475(gb|NP_460201)	phoP	response regulator in two-component regulatory system with PhoQ [PhoPQ (VF0111) - Regulation (VFC0301)]	Salmonella enterica subsp. enterica serovar Typhimurium str. LT2
VFG000474(gb|NP_460200)	phoQ	sensor protein PhoQ [PhoPQ (VF0111) - Regulation (VFC0301)]	Salmonella enterica subsp. enterica serovar Typhimurium str. LT2
VFG015503(gb|NP_252899)	phzA1	phenazine biosynthesis protein PhzA [Pyocyanin (VF0100) - Nutritional/Metabolic factor (VFC0272)]	Pseudomonas aeruginosa PAO1
VFG015524(gb|NP_250590)	phzA2	phenazine biosynthesis protein PhzA [Pyocyanin (VF0100) - Nutritional/Metabolic factor (VFC0272)]	Pseudomonas aeruginosa PAO1
VFG015506(gb|NP_252900)	phzB1	phenazine biosynthesis protein PhzB [Pyocyanin (VF0100) - Nutritional/Metabolic factor (VFC0272)]	Pseudomonas aeruginosa PAO1
VFG015527(gb|NP_250591)	phzB2	phenazine biosynthesis protein PhzB [Pyocyanin (VF0100) - Nutritional/Metabolic factor (VFC0272)]	Pseudomonas aeruginosa PAO1
VFG015509(gb|NP_252901)	phzC1	phenazine biosynthesis protein PhzC [Pyocyanin (VF0100) - Nutritional/Metabolic factor (VFC0272)]	Pseudomonas aeruginosa PAO1
VFG015530(gb|NP_250592)	phzC2	phenazine biosynthesis protein PhzC [Pyocyanin (VF0100) - Nutritional/Metabolic factor (VFC0272)]	Pseudomonas aeruginosa PAO1
VFG015512(gb|NP_252902)	phzD1	phenazine biosynthesis protein PhzD, isochorismatase [Pyocyanin (VF0100) - Nutritional/Metabolic factor (VFC0272)]	Pseudomonas aeruginosa PAO1
VFG015515(gb|NP_252903)	phzE1	phenazine biosynthesis protein PhzE [Pyocyanin (VF0100) - Nutritional/Metabolic factor (VFC0272)]	Pseudomonas aeruginosa PAO1
VFG015518(gb|NP_252904)	phzF1	phenazine biosynthesis protein PhzF, isomerase [Pyocyanin (VF0100) - Nutritional/Metabolic factor (VFC0272)]	Pseudomonas aeruginosa PAO1
VFG015521(gb|NP_252906)	phzG1	phenazine biosynthesis protein PhzG, pyridoxamine 5'-phosphate oxidase [Pyocyanin (VF0100) - Nutritional/Metabolic factor (VFC0272)]	Pseudomonas aeruginosa PAO1
VFG015542(gb|NP_252905)	phzG2	pyridoxamine 5'-phosphate oxidase [Pyocyanin (VF0100) - Nutritional/Metabolic factor (VFC0272)]	Pseudomonas aeruginosa PAO1
VFG015551(gb|NP_248741)	phzH	phenazine-modifying enzyme [Pyocyanin (VF0100) - Nutritional/Metabolic factor (VFC0272)]	Pseudomonas aeruginosa PAO1
VFG000172(gb|NP_252898)	phzM	phenazine-specific methyltransferase PhzM (adenosylmethionine dependent methyltransferase) [Pyocyanin (VF0100) - Nutritional/Metabolic factor (VFC0272)]	Pseudomonas aeruginosa PAO1
VFG000173(gb|NP_252907)	phzS	flavin dependent hydroxylase PhzS [Pyocyanin (VF0100) - Nutritional/Metabolic factor (VFC0272)]	Pseudomonas aeruginosa PAO1
VFG000861(gb|WP_001045649)	pic	Pic serine protease precursor, autotransporter [Pic (VF0218) - Effector delivery system (VFC0086)]	Escherichia coli O44:H18 042
VFG000903(gb|WP_001045652)	pic	Pic serine protease precursor, autotransporter [Pic (VF0232) - Effector delivery system (VFC0086)]	Escherichia coli CFT073
VFG000635(gb|NP_708747)	pic	serine protease, autotransporter Pic [Pic (VF0120) - Exoenzyme (VFC0251)]	Shigella flexneri 2a str. 301
VFG050443(gb|WP_000993715.1)	pilA	pilin [TFP (VF1334) - Adherence (VFC0001)]	Acinetobacter baumannii ACICU
VFG002425(gb|WP_004526211)	pilA	type IV fimbrial pilin protein [Type IV pili (VF0431) - Adherence (VFC0001)]	Burkholderia pseudomallei K96243
VFG000111(gb|NP_253215)	pilA	type 4 fimbrial precursor PilA [Type IV pili (VF0082) - Adherence (VFC0001)]	Pseudomonas aeruginosa PAO1
VFG005299(gb|WP_001233990)	pilA	tip adhesin PilA [PI-2a (VF0528) - Adherence (VFC0001)]	Streptococcus agalactiae NEM316
VFG006896(gb|WP_000649326)	pilA	pilin [ChiRP (VF0609) - Adherence (VFC0001)]	Vibrio cholerae O1 biovar El Tor str. N16961
VFG050457(gb|WP_001274990.1)	pilB	type IV-A pilus assembly ATPase PilB [TFP (VF1334) - Adherence (VFC0001)]	Acinetobacter baumannii ACICU
VFG002426(gb|WP_004194352)	pilB	type IV pilus assembly protein [Type IV pili (VF0431) - Adherence (VFC0001)]	Burkholderia pseudomallei K96243
VFG042853(gb|WP_003021324)	pilB	Type IV pilus ATPase, pilus extension [Type IV pili (VF0458) - Adherence (VFC0001)]	Francisella tularensis subsp. tularensis SCHU S4
VFG001880(gb|WP_010947251)	pilB	type IV pilus assembly protein PilB [Type IV pili (VF0155) - Adherence (VFC0001)]	Legionella pneumophila subsp. pneumophila str. Philadelphia 1
VFG000112(gb|NP_253216)	pilB	type 4 fimbrial biogenesis protein PilB [Type IV pili (VF0082) - Adherence (VFC0001)]	Pseudomonas aeruginosa PAO1
VFG005297(gb|WP_000723540)	pilB	major subunit PilB [PI-2a (VF0528) - Adherence (VFC0001)]	Streptococcus agalactiae NEM316
VFG006902(gb|WP_000957200)	pilB	type IV-A pilus assembly ATPase PilB [ChiRP (VF0609) - Adherence (VFC0001)]	Vibrio cholerae O1 biovar El Tor str. N16961
VFG050470(gb|WP_000279216.1)	pilC	type II secretion system F family protein [TFP (VF1334) - Adherence (VFC0001)]	Acinetobacter baumannii ACICU
VFG002427(gb|WP_004549962)	pilC	type IV pilus assembly protein PilC [Type IV pili (VF0431) - Adherence (VFC0001)]	Burkholderia pseudomallei K96243
VFG042854(gb|WP_003021326)	pilC	Type IV pilus polytopic inner membrane protein [Type IV pili (VF0458) - Adherence (VFC0001)]	Francisella tularensis subsp. tularensis SCHU S4
VFG001881(gb|WP_010947252)	pilC	type IV pilus assembly protein PilC [Type IV pili (VF0155) - Adherence (VFC0001)]	Legionella pneumophila subsp. pneumophila str. Philadelphia 1
VFG000230(gb|WP_080610130)	pilC	pilus assembly protein [Type IV pili (VF0075) - Adherence (VFC0001)]	Neisseria meningitidis MC58
VFG000231	pilC	pilus assembly protein [Type IV pili (VF0075) - Adherence (VFC0001)]	Neisseria meningitidis MC58
VFG000113	pilC	still frameshift type 4 fimbrial biogenesis protein PilC [Type IV pili (VF0082) - Adherence (VFC0001)]	Pseudomonas aeruginosa PAO1
VFG005291(gb|WP_000723812)	pilC	minor subunit PilC [PI-2a (VF0528) - Adherence (VFC0001)]	Streptococcus agalactiae NEM316
VFG006908(gb|WP_000648511)	pilC	type II secretion system F family protein [ChiRP (VF0609) - Adherence (VFC0001)]	Vibrio cholerae O1 biovar El Tor str. N16961
VFG002428(gb|WP_004194127)	pilD	type IV prepilin leader peptide type M1 [Type IV pili (VF0431) - Adherence (VFC0001)]	Burkholderia pseudomallei K96243
VFG042847(gb|WP_003015759)	pilD	A24 family peptidase [Type IV pili (VF0458) - Adherence (VFC0001)]	Francisella tularensis subsp. tularensis SCHU S4
VFG001882(gb|WP_015444491)	pilD	type IV pilus prepilin peptidase PilD [Type IV pili (VF0155) - Adherence (VFC0001)]	Legionella pneumophila subsp. pneumophila str. Philadelphia 1
VFG000234(gb|WP_002212335)	pilD	type IV pilus prepilin peptidase [Type IV pili (VF0075) - Adherence (VFC0001)]	Neisseria meningitidis MC58
VFG013649(gb|WP_162007538)	pilD	A24 family peptidase [Type IV pili (VF0401) - Adherence (VFC0001)]	Yersinia pseudotuberculosis IP 31758
VFG050595(gb|WP_000788342.1)	pilE	type IV pilin protein [TFP (VF1334) - Adherence (VFC0001)]	Acinetobacter baumannii ACICU
VFG000221(gb|WP_010980743)	pilE	Type IV pilus major pilin subunit PilE [Type IV pili (VF0075) - Adherence (VFC0001)]	Neisseria meningitidis MC58
VFG001212(gb|NP_253246)	pilE	type 4 fimbrial biogenesis protein PilE [Type IV pili (VF0082) - Adherence (VFC0001)]	Pseudomonas aeruginosa PAO1
VFG050414(gb|WP_002027454.1)	pilF	type IV pilus biogenesis/stability protein PilW [TFP (VF1334) - Adherence (VFC0001)]	Acinetobacter baumannii ACICU
VFG042852(gb|WP_003021177)	pilF	Type IV pilus assembly protein PilF [Type IV pili (VF0458) - Adherence (VFC0001)]	Francisella tularensis subsp. tularensis SCHU S4
VFG042869(gb|WP_010947275)	pilF	type IV pilus biogenesis protein PilF [Type IV pili (VF0155) - Adherence (VFC0001)]	Legionella pneumophila subsp. pneumophila str. Philadelphia 1
VFG000233(gb|WP_002221967)	pilF	type IV pilus assembly ATPase protein [Type IV pili (VF0075) - Adherence (VFC0001)]	Neisseria meningitidis MC58
VFG001217(gb|NP_252494)	pilF	type 4 fimbrial biogenesis protein PilF [Type IV pili (VF0082) - Adherence (VFC0001)]	Pseudomonas aeruginosa PAO1
VFG050625(gb|WP_000389061.1)	pilG	twitching motility response regulator PilG [TFP (VF1334) - Adherence (VFC0001)]	Acinetobacter baumannii ACICU
VFG000235(gb|WP_002216405)	pilG	pilus assembly protein PilG [Type IV pili (VF0075) - Adherence (VFC0001)]	Neisseria meningitidis MC58
VFG001225(gb|NP_249099)	pilG	twitching motility protein PilG [Type IV pili (VF0082) - Adherence (VFC0001)]	Pseudomonas aeruginosa PAO1
VFG050640(gb|WP_000101096.1)	pilH	response regulator [TFP (VF1334) - Adherence (VFC0001)]	Acinetobacter baumannii ACICU
VFG036830(gb|WP_002230433)	pilH	pilin-like protein may involving in pseudopilus formation [Type IV pili (VF0075) - Adherence (VFC0001)]	Neisseria meningitidis MC58
VFG001226(gb|NP_249100)	pilH	twitching motility protein PilH [Type IV pili (VF0082) - Adherence (VFC0001)]	Pseudomonas aeruginosa PAO1
VFG050655(gb|WP_000729757.1)	pilI	chemotaxis protein CheW [TFP (VF1334) - Adherence (VFC0001)]	Acinetobacter baumannii ACICU
VFG036848(gb|WP_061706010)	pilI	pilin-like protein may involving in pseudopilus formation [Type IV pili (VF0075) - Adherence (VFC0001)]	Neisseria meningitidis MC58
VFG001227(gb|NP_249101)	pilI	twitching motility protein PilI [Type IV pili (VF0082) - Adherence (VFC0001)]	Pseudomonas aeruginosa PAO1
VFG050670(gb|WP_000505931.1)	pilJ	methyl-accepting chemotaxis protein [TFP (VF1334) - Adherence (VFC0001)]	Acinetobacter baumannii ACICU
VFG036866(gb|WP_002244084)	pilJ	pilin-like protein may involving in pseudopilus formation [Type IV pili (VF0075) - Adherence (VFC0001)]	Neisseria meningitidis MC58
VFG001228(gb|NP_249102)	pilJ	twitching motility protein PilJ [Type IV pili (VF0082) - Adherence (VFC0001)]	Pseudomonas aeruginosa PAO1
VFG036884(gb|WP_002244085)	pilK	pilin-like protein may involving in pseudopilus formation [Type IV pili (VF0075) - Adherence (VFC0001)]	Neisseria meningitidis MC58
VFG001229(gb|NP_249103)	pilK	methyltransferase PilK [Type IV pili (VF0082) - Adherence (VFC0001)]	Pseudomonas aeruginosa PAO1
VFG042966(gb|WP_004536546)	pilL	type IV pilus biosynthesis protein PilL [Type IV pili (VF0431) - Adherence (VFC0001)]	Burkholderia pseudomallei K96243
VFG013650(gb|WP_012105813)	pilL	type IV pilus biosynthesis protein PilL [Type IV pili (VF0401) - Adherence (VFC0001)]	Yersinia pseudotuberculosis IP 31758
VFG013651(gb|WP_011988516)	pilL	type IV pilus biosynthesis protein PilL [Type IV pili (VF0401) - Adherence (VFC0001)]	Yersinia pseudotuberculosis IP 31758
VFG013652(gb|WP_011988422)	pilL	type IV pilus biosynthesis protein PilL [Type IV pili (VF0401) - Adherence (VFC0001)]	Yersinia pseudotuberculosis IP 31758
VFG050313(gb|WP_004644147.1)	pilM	pilus assembly protein PilM [TFP (VF1334) - Adherence (VFC0001)]	Acinetobacter baumannii ACICU
VFG042964(gb|WP_004188293)	pilM	type IV pilus inner membrane platform protein PilM [Type IV pili (VF0431) - Adherence (VFC0001)]	Burkholderia pseudomallei K96243
VFG010479(gb|WP_010946662)	pilM	type IV pilus inner membrane platform protein PilM [Type IV pili (VF0155) - Adherence (VFC0001)]	Legionella pneumophila subsp. pneumophila str. Philadelphia 1
VFG006175(gb|WP_002214517)	pilM	type IV pilus inner membrane platform protein PilM [Type IV pili (VF0075) - Adherence (VFC0001)]	Neisseria meningitidis MC58
VFG001222(gb|NP_253731)	pilM	type IV pilus inner membrane platform protein PilM [Type IV pili (VF0082) - Adherence (VFC0001)]	Pseudomonas aeruginosa PAO1
VFG013653(gb|WP_012105812)	pilM	type IV pilus inner membrane platform protein PilM [Type IV pili (VF0401) - Adherence (VFC0001)]	Yersinia pseudotuberculosis IP 31758
VFG013654(gb|WP_011988514)	pilM	type IV pilus inner membrane platform protein PilM [Type IV pili (VF0401) - Adherence (VFC0001)]	Yersinia pseudotuberculosis IP 31758
VFG013655(gb|WP_011988469)	pilM	type IV pilus inner membrane platform protein PilM [Type IV pili (VF0401) - Adherence (VFC0001)]	Yersinia pseudotuberculosis IP 31758
VFG050328(gb|WP_000201227.1)	pilN	PilN domain-containing protein [TFP (VF1334) - Adherence (VFC0001)]	Acinetobacter baumannii ACICU
VFG002434(gb|WP_011205650)	pilN	type IV pilus inner membrane platform protein PilN [Type IV pili (VF0431) - Adherence (VFC0001)]	Burkholderia pseudomallei K96243
VFG042858(gb|WP_003018618)	pilN	Type IV pilus associated protein [Type IV pili (VF0458) - Adherence (VFC0001)]	Francisella tularensis subsp. tularensis SCHU S4
VFG010475(gb|WP_010946663)	pilN	type IV pilus inner membrane platform protein PilN [Type IV pili (VF0155) - Adherence (VFC0001)]	Legionella pneumophila subsp. pneumophila str. Philadelphia 1
VFG006179(gb|WP_002214520)	pilN	type IV pilus inner membrane platform protein PilN [Type IV pili (VF0075) - Adherence (VFC0001)]	Neisseria meningitidis MC58
VFG001221(gb|NP_253730)	pilN	type IV pilus inner membrane platform protein PilN [Type IV pili (VF0082) - Adherence (VFC0001)]	Pseudomonas aeruginosa PAO1
VFG013656(gb|WP_012105811)	pilN	type IV pilus inner membrane platform protein PilN [Type IV pili (VF0401) - Adherence (VFC0001)]	Yersinia pseudotuberculosis IP 31758
VFG013657(gb|WP_011988515)	pilN	type IV pilus inner membrane platform protein PilN [Type IV pili (VF0401) - Adherence (VFC0001)]	Yersinia pseudotuberculosis IP 31758
VFG013658(gb|WP_011988414)	pilN	type IV pilus inner membrane platform protein PilN [Type IV pili (VF0401) - Adherence (VFC0001)]	Yersinia pseudotuberculosis IP 31758
VFG050342(gb|WP_000076098.1)	pilO	type 4a pilus biogenesis protein PilO [TFP (VF1334) - Adherence (VFC0001)]	Acinetobacter baumannii ACICU
VFG002433(gb|WP_004187526)	pilO	type IV pilus inner membrane platform protein PilO [Type IV pili (VF0431) - Adherence (VFC0001)]	Burkholderia pseudomallei K96243
VFG042857(gb|WP_003015347)	pilO	Type IV pilus glycosylation protein [Type IV pili (VF0458) - Adherence (VFC0001)]	Francisella tularensis subsp. tularensis SCHU S4
VFG010471(gb|WP_014841277)	pilO	type IV pilus inner membrane platform protein PilO [Type IV pili (VF0155) - Adherence (VFC0001)]	Legionella pneumophila subsp. pneumophila str. Philadelphia 1
VFG006183(gb|WP_002217908)	pilO	type IV pilus inner membrane platform protein PilO [Type IV pili (VF0075) - Adherence (VFC0001)]	Neisseria meningitidis MC58
VFG001220(gb|NP_253729)	pilO	type IV pilus inner membrane platform protein PilO [Type IV pili (VF0082) - Adherence (VFC0001)]	Pseudomonas aeruginosa PAO1
VFG013659(gb|WP_012105810)	pilO	type IV pilus inner membrane platform protein PilO [Type IV pili (VF0401) - Adherence (VFC0001)]	Yersinia pseudotuberculosis IP 31758
VFG013660(gb|WP_041175640)	pilO	type IV pilus inner membrane platform protein PilO [Type IV pili (VF0401) - Adherence (VFC0001)]	Yersinia pseudotuberculosis IP 31758
VFG013661(gb|WP_011988426)	pilO	type IV pilus inner membrane platform protein PilO [Type IV pili (VF0401) - Adherence (VFC0001)]	Yersinia pseudotuberculosis IP 31758
VFG050357(gb|WP_000695065.1)	pilP	pilus assembly protein PilP [TFP (VF1334) - Adherence (VFC0001)]	Acinetobacter baumannii ACICU
VFG042965(gb|WP_004188396)	pilP	type IV pilus biogenesis protein PilP [Type IV pili (VF0431) - Adherence (VFC0001)]	Burkholderia pseudomallei K96243
VFG042856(gb|WP_003021372)	pilP	Type IV pilus lipoprotein [Type IV pili (VF0458) - Adherence (VFC0001)]	Francisella tularensis subsp. tularensis SCHU S4
VFG010467(gb|WP_010946665)	pilP	type IV pilus biogenesis protein PilP [Type IV pili (VF0155) - Adherence (VFC0001)]	Legionella pneumophila subsp. pneumophila str. Philadelphia 1
VFG006187(gb|WP_002214522)	pilP	type IV pilus biogenesis protein PilP [Type IV pili (VF0075) - Adherence (VFC0001)]	Neisseria meningitidis MC58
VFG001219(gb|NP_253728)	pilP	type IV pilus biogenesis protein PilP [Type IV pili (VF0082) - Adherence (VFC0001)]	Pseudomonas aeruginosa PAO1
VFG013561(gb|WP_011988448)	pilP	type IV pilus biogenesis protein PilP [Type IV pili (VF0401) - Adherence (VFC0001)]	Yersinia pseudotuberculosis IP 31758
VFG013662(gb|WP_012105809)	pilP	type IV pilus biogenesis protein PilP [Type IV pili (VF0401) - Adherence (VFC0001)]	Yersinia pseudotuberculosis IP 31758
VFG013663(gb|WP_011988512)	pilP	type IV pilus biogenesis protein PilP [Type IV pili (VF0401) - Adherence (VFC0001)]	Yersinia pseudotuberculosis IP 31758
VFG050372(gb|WP_001017033.1)	pilQ	type IV pilus secretin PilQ [TFP (VF1334) - Adherence (VFC0001)]	Acinetobacter baumannii ACICU
VFG002432(gb|WP_004537540)	pilQ	type IV pilus biosynthesis protein [Type IV pili (VF0431) - Adherence (VFC0001)]	Burkholderia pseudomallei K96243
VFG042855(gb|WP_003021368)	pilQ	Type IV pilus secretin PilQ [Type IV pili (VF0458) - Adherence (VFC0001)]	Francisella tularensis subsp. tularensis SCHU S4
VFG010463(gb|WP_010946666)	pilQ	type IV pilus secretin protein PilQ [Type IV pili (VF0155) - Adherence (VFC0001)]	Legionella pneumophila subsp. pneumophila str. Philadelphia 1
VFG006191(gb|WP_002225652)	pilQ	type IV pilus secretin protein PilQ [Type IV pili (VF0075) - Adherence (VFC0001)]	Neisseria meningitidis MC58
VFG001218(gb|NP_253727)	pilQ	type 4 fimbrial biogenesis protein PilQ [Type IV pili (VF0082) - Adherence (VFC0001)]	Pseudomonas aeruginosa PAO1
VFG017841(gb|WP_012105808)	pilQ	type IV pilus biogenesis protein PilQ [Type IV pili (VF0401) - Adherence (VFC0001)]	Yersinia pseudotuberculosis IP 31758
VFG017842(gb|WP_011988521)	pilQ	type IV pilus biogenesis protein PilQ [Type IV pili (VF0401) - Adherence (VFC0001)]	Yersinia pseudotuberculosis IP 31758
VFG017843(gb|WP_011988476)	pilQ	type IV pilus biogenesis protein PilQ [Type IV pili (VF0401) - Adherence (VFC0001)]	Yersinia pseudotuberculosis IP 31758
VFG050699(gb|WP_000840548.1)	pilR	sigma-54 dependent transcriptional regulator [TFP (VF1334) - Adherence (VFC0001)]	Acinetobacter baumannii ACICU
VFG002431(gb|WP_004187516)	pilR	type IV pilus biosynthesis protein PilR [Type IV pili (VF0431) - Adherence (VFC0001)]	Burkholderia pseudomallei K96243
VFG001214(gb|NP_253237)	pilR	two-component response regulator PilR [Type IV pili (VF0082) - Adherence (VFC0001)]	Pseudomonas aeruginosa PAO1
VFG017844(gb|WP_041175799)	pilR	type IV pilus biosynthesis protein PilR [Type IV pili (VF0401) - Adherence (VFC0001)]	Yersinia pseudotuberculosis IP 31758
VFG017845(gb|WP_011988489)	pilR	type IV pilus biosynthesis protein PilR [Type IV pili (VF0401) - Adherence (VFC0001)]	Yersinia pseudotuberculosis IP 31758
VFG017846(gb|WP_011988432)	pilR	type IV pilus biosynthesis protein PilR [Type IV pili (VF0401) - Adherence (VFC0001)]	Yersinia pseudotuberculosis IP 31758
VFG050685(gb|WP_001160337.1)	pilS	PAS domain-containing sensor histidine kinase [TFP (VF1334) - Adherence (VFC0001)]	Acinetobacter baumannii ACICU
VFG002430(gb|WP_004530613)	pilS	major pilin subunit [Type IV pili (VF0431) - Adherence (VFC0001)]	Burkholderia pseudomallei K96243
VFG000222(gb|WP_009349134)	pilS	pilin [Type IV pili (VF0075) - Adherence (VFC0001)]	Neisseria meningitidis MC58
VFG000223(gb|WP_165439318)	pilS	pilin [Type IV pili (VF0075) - Adherence (VFC0001)]	Neisseria meningitidis MC58
VFG000224	pilS	pilin [Type IV pili (VF0075) - Adherence (VFC0001)]	Neisseria meningitidis MC58
VFG000225(gb|WP_002221781)	pilS	pilin [Type IV pili (VF0075) - Adherence (VFC0001)]	Neisseria meningitidis MC58
VFG000226	pilS	pilin [Type IV pili (VF0075) - Adherence (VFC0001)]	Neisseria meningitidis MC58
VFG000227(gb|WP_002221783)	pilS	pilin [Type IV pili (VF0075) - Adherence (VFC0001)]	Neisseria meningitidis MC58
VFG000228(gb|WP_176607287)	pilS	pilin [Type IV pili (VF0075) - Adherence (VFC0001)]	Neisseria meningitidis MC58
VFG000229	pilS	pilin [Type IV pili (VF0075) - Adherence (VFC0001)]	Neisseria meningitidis MC58
VFG001213(gb|NP_253236)	pilS	two-component sensor PilS [Type IV pili (VF0082) - Adherence (VFC0001)]	Pseudomonas aeruginosa PAO1
VFG017847(gb|WP_012105806)	pilS	putative type IV pilus prepilin [Type IV pili (VF0401) - Adherence (VFC0001)]	Yersinia pseudotuberculosis IP 31758
VFG017848(gb|WP_011988606)	pilS	putative type IV pilus prepilin [Type IV pili (VF0401) - Adherence (VFC0001)]	Yersinia pseudotuberculosis IP 31758
VFG017849(gb|WP_011988430)	pilS	putative type IV pilus prepilin [Type IV pili (VF0401) - Adherence (VFC0001)]	Yersinia pseudotuberculosis IP 31758
VFG050386(gb|WP_000355489.1)	pilT	type IV pilus twitching motility protein PilT [TFP (VF1334) - Adherence (VFC0001)]	Acinetobacter baumannii ACICU
VFG002435(gb|WP_004556283)	pilT	twitching motility protein [Type IV pili (VF0431) - Adherence (VFC0001)]	Burkholderia pseudomallei K96243
VFG042845(gb|WP_003019818)	pilT	type IV pilus twitching motility protein PilT [Type IV pili (VF0458) - Adherence (VFC0001)]	Francisella tularensis subsp. tularensis SCHU S4
VFG042870(gb|WP_010947729)	pilT	type IV pilus twitching motility protein PilT [Type IV pili (VF0155) - Adherence (VFC0001)]	Legionella pneumophila subsp. pneumophila str. Philadelphia 1
VFG000232(gb|WP_002218487)	pilT	twitching motility protein PilT [Type IV pili (VF0075) - Adherence (VFC0001)]	Neisseria meningitidis MC58
VFG001223(gb|NP_249086)	pilT	twitching motility protein PilT [Type IV pili (VF0082) - Adherence (VFC0001)]	Pseudomonas aeruginosa PAO1
VFG006199(gb|WP_010980842)	pilT2	twitching motility protein PilT [Type IV pili (VF0075) - Adherence (VFC0001)]	Neisseria meningitidis MC58
VFG050400(gb|WP_000347039.1)	pilU	PilT/PilU family type 4a pilus ATPase [TFP (VF1334) - Adherence (VFC0001)]	Acinetobacter baumannii ACICU
VFG006203(gb|WP_002218483)	pilU	twitching motility protein PilU [Type IV pili (VF0075) - Adherence (VFC0001)]	Neisseria meningitidis MC58
VFG001224(gb|NP_249087)	pilU	twitching motility protein PilU [Type IV pili (VF0082) - Adherence (VFC0001)]	Pseudomonas aeruginosa PAO1
VFG017850(gb|WP_012105805)	pilU	type IV pilus prepilin peptidase [Type IV pili (VF0401) - Adherence (VFC0001)]	Yersinia pseudotuberculosis IP 31758
VFG017851(gb|WP_049756370)	pilU	type IV pilus prepilin peptidase [Type IV pili (VF0401) - Adherence (VFC0001)]	Yersinia pseudotuberculosis IP 31758
VFG017852(gb|WP_011988446)	pilU	type IV pilus prepilin peptidase [Type IV pili (VF0401) - Adherence (VFC0001)]	Yersinia pseudotuberculosis IP 31758
VFG050527(gb|WP_002194578.1)	pilV	type IV pilus modification protein PilV [TFP (VF1334) - Adherence (VFC0001)]	Acinetobacter baumannii ACICU
VFG002429(gb|WP_004548643)	pilV	type IV pilus biogenesis protein PilV [Type IV pili (VF0431) - Adherence (VFC0001)]	Burkholderia pseudomallei K96243
VFG042864(gb|WP_010946368)	pilV	type IV pilus biogenesis protein PilV [Type IV pili (VF0155) - Adherence (VFC0001)]	Legionella pneumophila subsp. pneumophila str. Philadelphia 1
VFG036902(gb|WP_002226625)	pilV	type IV pilus minor pilin PilV [Type IV pili (VF0075) - Adherence (VFC0001)]	Neisseria meningitidis MC58
VFG001207(gb|NP_253241)	pilV	type IV pilus biogenesis protein PilV [Type IV pili (VF0082) - Adherence (VFC0001)]	Pseudomonas aeruginosa PAO1
VFG017853(gb|WP_012105804)	pilV	type IV pilus biogenesis protein PilV [Type IV pili (VF0401) - Adherence (VFC0001)]	Yersinia pseudotuberculosis IP 31758
VFG017854(gb|WP_011988482)	pilV	type IV pilus biogenesis protein PilV [Type IV pili (VF0401) - Adherence (VFC0001)]	Yersinia pseudotuberculosis IP 31758
VFG050540(gb|WP_000079192.1)	pilW	PilW family protein [TFP (VF1334) - Adherence (VFC0001)]	Acinetobacter baumannii ACICU
VFG042863(gb|WP_010946367)	pilW	type IV fimbrial biogenesis protein PilW [Type IV pili (VF0155) - Adherence (VFC0001)]	Legionella pneumophila subsp. pneumophila str. Philadelphia 1
VFG006171(gb|WP_002227268)	pilW	type IV fimbrial biogenesis and twitching motility protein PilW [Type IV pili (VF0075) - Adherence (VFC0001)]	Neisseria meningitidis MC58
VFG001208(gb|NP_253242)	pilW	type IV fimbrial biogenesis protein PilW [Type IV pili (VF0082) - Adherence (VFC0001)]	Pseudomonas aeruginosa PAO1
VFG050554(gb|WP_000149377.1)	pilX	hypothetical protein [TFP (VF1334) - Adherence (VFC0001)]	Acinetobacter baumannii ACICU
VFG042862(gb|WP_010946366)	pilX	type IV pilus assembly protein PilX [Type IV pili (VF0155) - Adherence (VFC0001)]	Legionella pneumophila subsp. pneumophila str. Philadelphia 1
VFG006167(gb|WP_002225356)	pilX	type IV pilus minor pilin PilX [Type IV pili (VF0075) - Adherence (VFC0001)]	Neisseria meningitidis MC58
VFG001209(gb|NP_253243)	pilX	type 4 fimbrial biogenesis protein PilX [Type IV pili (VF0082) - Adherence (VFC0001)]	Pseudomonas aeruginosa PAO1
VFG050567(gb|WP_000768964.1)	pilY1	VWA domain-containing protein [TFP (VF1334) - Adherence (VFC0001)]	Acinetobacter baumannii ACICU
VFG042861(gb|WP_011213223)	pilY1	type IV pilus biogenesis PilY1-related protein [Type IV pili (VF0155) - Adherence (VFC0001)]	Legionella pneumophila subsp. pneumophila str. Philadelphia 1
VFG001210(gb|NP_253244)	pilY1	type 4 fimbrial biogenesis protein PilY1 [Type IV pili (VF0082) - Adherence (VFC0001)]	Pseudomonas aeruginosa PAO1
VFG001211(gb|NP_253245)	pilY2	type 4 fimbrial biogenesis protein PilY2 [Type IV pili (VF0082) - Adherence (VFC0001)]	Pseudomonas aeruginosa PAO1
VFG042867(gb|WP_010947130)	pilZ	type IV pilus biogenesis protein PilZ [Type IV pili (VF0155) - Adherence (VFC0001)]	Legionella pneumophila subsp. pneumophila str. Philadelphia 1
VFG036920(gb|WP_002214009)	pilZ	type IV pilus assembly protein PilZ [Type IV pili (VF0075) - Adherence (VFC0001)]	Neisseria meningitidis MC58
VFG013948(gb|NP_251650)	pilZ	type 4 fimbrial biogenesis protein PilZ [Type IV pili (VF0082) - Adherence (VFC0001)]	Pseudomonas aeruginosa PAO1
VFG042971	pitA	minor pilin PitA [PI-2 (VF0530) - Adherence (VFC0001)]	Streptococcus pneumoniae Taiwan19F-14
VFG024724(gb|NP_217463)	pks15	polyketide synthase [PDIM (VF0309) - Immune modulation (VFC0258)]	Mycobacterium tuberculosis H37Rv
VFG002274(gb|WP_011009584)	plc	phospholipase C [Alpha-toxin (CpPLC) (VF0378) - Exotoxin (VFC0235)]	Clostridium perfringens str. 13
VFG037176(gb|WP_001081735)	plc1	phospholipase C [Phospholipase C (VF0470) - Exotoxin (VFC0235)]	Acinetobacter baumannii ACICU
VFG037177(gb|WP_000632986)	plc2	phospholipase C [Phospholipase C (VF0470) - Exotoxin (VFC0235)]	Acinetobacter baumannii ACICU
VFG000073(gb|NP_463732)	plcA	phosphatidylinositol-specific phospholipase c [PlcA (VF0063) - Exotoxin (VFC0235)]	Listeria monocytogenes EGD-e
VFG001402(gb|NP_216867)	plcA	membrane-associated phospholipase A [Phospholipase C (VF0320) - Exotoxin (VFC0235)]	Mycobacterium tuberculosis H37Rv
VFG000069(gb|NP_463736)	plcB	phospholipase C [PlcB (VF0067) - Exotoxin (VFC0235)]	Listeria monocytogenes EGD-e
VFG001401(gb|NP_216866)	plcB	membrane-associated phospholipase B [Phospholipase C (VF0320) - Exotoxin (VFC0235)]	Mycobacterium tuberculosis H37Rv
VFG037203(gb|WP_000079188)	plcD	phosphatidylserine/phosphatidylglycerophosphate/cardiolipin synthase [Phospholipase D (VF0469) - Exotoxin (VFC0235)]	Acinetobacter baumannii ACICU
VFG000157(gb|NP_249535)	plcH	hemolytic phospholipase C precursor [PLC (VF0092) - Exotoxin (VFC0235)]	Pseudomonas aeruginosa PAO1
VFG002223(gb|WP_004686778)	pmm	phosphomannomutase [LPS (VF0367) - Immune modulation (VFC0258)]	Brucella melitensis bv. 1 str. 16M
VFG038836(gb|WP_011707085)	pomA2	chemotaxis protein PomA [Polar flagella (VF0473) - Motility (VFC0204)]	Aeromonas hydrophila ML09-119
VFG038719(gb|WP_016350061)	pomB	ompA family protein [Polar flagella (VF0473) - Motility (VFC0204)]	Aeromonas hydrophila ML09-119
VFG038832(gb|WP_016351724)	pomB2	flagellar motor protein MotB [Polar flagella (VF0473) - Motility (VFC0204)]	Aeromonas hydrophila ML09-119
VFG000203(gb|NP_250399)	popB	type III secretion system hydrophobic translocator, pore protein PopB [TTSS (VF0083) - Effector delivery system (VFC0086)]	Pseudomonas aeruginosa PAO1
VFG000204(gb|NP_250400)	popD	type III secretion system hydrophobic translocator, pore protein PopD [TTSS (VF0083) - Effector delivery system (VFC0086)]	Pseudomonas aeruginosa PAO1
VFG000193(gb|NP_250389)	popN	type III secretion system outer membrane protein PopN [TTSS (VF0083) - Effector delivery system (VFC0086)]	Pseudomonas aeruginosa PAO1
VFG002060(gb|NP_248764)	ppkA	serine/threonine protein kinase PpkA [HSI-1 (VF0334) - Effector delivery system (VFC0086)]	Pseudomonas aeruginosa PAO1
VFG002061(gb|NP_248765)	pppA	Pseudomonas protein phosphatase PppA [HSI-1 (VF0334) - Effector delivery system (VFC0086)]	Pseudomonas aeruginosa PAO1
VFG007823(gb|NP_217447)	ppsA	phthiocerol synthesis polyketide synthase type I PpsA [PDIM (VF0309) - Immune modulation (VFC0258)]	Mycobacterium tuberculosis H37Rv
VFG007866(gb|NP_217451)	ppsE	phthiocerol synthesis polyketide synthase type I PpsE [PDIM (VF0309) - Immune modulation (VFC0258)]	Mycobacterium tuberculosis H37Rv
VFG000072(gb|NP_463731)	prfA	listeriolysin positive regulatory protein [PrfA (VF0062) - Regulation (VFC0301)]	Listeria monocytogenes EGD-e
VFG002164(gb|WP_002395058)	prgB/asc10	aggregation substance PrgB/Asc10 [AS (VF0352) - Adherence (VFC0001)]	Enterococcus faecalis V583
VFG032878(gb|NP_465743)	prsA2	post translocation chaperone PrsA2 [PrsA2 (VF0449) - Post-translational modification (VFC0315)]	Listeria monocytogenes EGD-e
VFG000351(gb|WP_002208794)	psaA	pH 6 antigen (antigen 4) (adhesin) [Myf/pH6 antigen (VF0134) - Adherence (VFC0001)]	Yersinia pestis CO92
VFG001359(gb|WP_000733059)	psaA	manganese ABC transporter, manganese-binding adhesion liprotein [PsaA (VF0151) - Nutritional/Metabolic factor (VFC0272)]	Streptococcus pneumoniae TIGR4
VFG000210(gb|NP_250406)	pscB	type III secretion system protein PscB [TTSS (VF0083) - Effector delivery system (VFC0086)]	Pseudomonas aeruginosa PAO1
VFG000211(gb|NP_250407)	pscC	type III secretion system secretin PscC [TTSS (VF0083) - Effector delivery system (VFC0086)]	Pseudomonas aeruginosa PAO1
VFG000212(gb|NP_250408)	pscD	type III secretion system basal body protein PscD [TTSS (VF0083) - Effector delivery system (VFC0086)]	Pseudomonas aeruginosa PAO1
VFG000213(gb|NP_250409)	pscE	type III secretion system cochaperone PscE for PscG [TTSS (VF0083) - Effector delivery system (VFC0086)]	Pseudomonas aeruginosa PAO1
VFG000214(gb|NP_250410)	pscF	type III secretion system needle filament protein PscF [TTSS (VF0083) - Effector delivery system (VFC0086)]	Pseudomonas aeruginosa PAO1
VFG000215(gb|NP_250411)	pscG	type III secretion system chaperone PscG for PscF [TTSS (VF0083) - Effector delivery system (VFC0086)]	Pseudomonas aeruginosa PAO1
VFG000216(gb|NP_250412)	pscH	type III secretion system protein PscH [TTSS (VF0083) - Effector delivery system (VFC0086)]	Pseudomonas aeruginosa PAO1
VFG000217(gb|NP_250413)	pscI	type III secretion system inner rod protein PscI [TTSS (VF0083) - Effector delivery system (VFC0086)]	Pseudomonas aeruginosa PAO1
VFG000218(gb|NP_250414)	pscJ	type III secretion system inner MS ring protein [TTSS (VF0083) - Effector delivery system (VFC0086)]	Pseudomonas aeruginosa PAO1
VFG000219(gb|NP_250415)	pscK	type III secretion system protein PscK [TTSS (VF0083) - Effector delivery system (VFC0086)]	Pseudomonas aeruginosa PAO1
VFG000220(gb|NP_250416)	pscL	type III secretion systemt protein PscL [TTSS (VF0083) - Effector delivery system (VFC0086)]	Pseudomonas aeruginosa PAO1
VFG000192(gb|NP_250388)	pscN	type III secretion system ATPase PscN [TTSS (VF0083) - Effector delivery system (VFC0086)]	Pseudomonas aeruginosa PAO1
VFG000191(gb|NP_250387)	pscO	type III secretion system protein PscO [TTSS (VF0083) - Effector delivery system (VFC0086)]	Pseudomonas aeruginosa PAO1
VFG000190(gb|NP_250386)	pscP	type III secretion system protein PscP [TTSS (VF0083) - Effector delivery system (VFC0086)]	Pseudomonas aeruginosa PAO1
VFG000189(gb|NP_250385)	pscQ	type III secretion system protein PscQ [TTSS (VF0083) - Effector delivery system (VFC0086)]	Pseudomonas aeruginosa PAO1
VFG000188(gb|NP_250384)	pscR	type III secretion system protein PscR [TTSS (VF0083) - Effector delivery system (VFC0086)]	Pseudomonas aeruginosa PAO1
VFG000186(gb|NP_250382)	pscT	type III secretion system protein PscT [TTSS (VF0083) - Effector delivery system (VFC0086)]	Pseudomonas aeruginosa PAO1
VFG000185(gb|NP_250381)	pscU	type III secretion system protein PscU [TTSS (VF0083) - Effector delivery system (VFC0086)]	Pseudomonas aeruginosa PAO1
VFG037912(gb|WP_000939040)	pseB	UDP-N-acetylglucosamine 4,6-dehydratase (inverting) [Capsule (VF0465) - Immune modulation (VFC0258)]	Acinetobacter baumannii ACICU
VFG012002(gb|YP_002344683)	pseB	UDP-GlcNAc-specific C4,6 dehydratase/C5 epimerase [Flagella (VF0114) - Motility (VFC0204)]	Campylobacter jejuni subsp. jejuni NCTC 11168
VFG043383(gb|WP_001863409)	pseB	UDP-N-acetylglucosamine 4,6-dehydratase [Flagellar glycosylation/Pse biosynthetic pathway (VF0608) - Motility (VFC0204)]	Helicobacter pylori 26695
VFG012036(gb|YP_002344725)	pseE/maf5	motility accessory factor PseE [Flagella (VF0114) - Motility (VFC0204)]	Campylobacter jejuni subsp. jejuni NCTC 11168
VFG037942(gb|WP_001175206)	pseF	pseudaminic acid cytidylyltransferase [Capsule (VF0465) - Immune modulation (VFC0258)]	Acinetobacter baumannii ACICU
VFG012009(gb|YP_002344701)	pseF	acylneuraminate cytidylyltransferase [Flagella (VF0114) - Motility (VFC0204)]	Campylobacter jejuni subsp. jejuni NCTC 11168
VFG037957(gb|WP_000666850)	pseG	UDP-2,4-diacetamido-2,4, 6-trideoxy-beta-L-altropyranose hydrolase [Capsule (VF0465) - Immune modulation (VFC0258)]	Acinetobacter baumannii ACICU
VFG001919(gb|YP_002344702)	pseG	UDP-2,4-diacetamido-2,4,6-trideoxy-beta-L-altropyranose hydrolase [Flagella (VF0114) - Motility (VFC0204)]	Campylobacter jejuni subsp. jejuni NCTC 11168
VFG037972(gb|WP_000886731)	pseH	UDP-4-amino-4, 6-dideoxy-N-acetyl-beta-L-altrosamine N-acetyltransferase [Capsule (VF0465) - Immune modulation (VFC0258)]	Acinetobacter baumannii ACICU
VFG001920(gb|YP_002344703)	pseH	N-acetyltransferase [Flagella (VF0114) - Motility (VFC0204)]	Campylobacter jejuni subsp. jejuni NCTC 11168
VFG037987(gb|WP_000037963)	pseI	pseudaminic acid synthase [Capsule (VF0465) - Immune modulation (VFC0258)]	Acinetobacter baumannii ACICU
VFG012022(gb|YP_002344707)	pseI	N-acetylneuraminic acid synthetase [Flagella (VF0114) - Motility (VFC0204)]	Campylobacter jejuni subsp. jejuni NCTC 11168
VFG000311(gb|WP_000941291)	pseI	pseudaminic acid synthase [Flagellar glycosylation/Pse biosynthetic pathway (VF0608) - Motility (VFC0204)]	Helicobacter pylori 26695
VFG001921(gb|YP_002344720)	ptmB	acylneuraminate cytidylyltransferase [Flagella (VF0114) - Motility (VFC0204)]	Campylobacter jejuni subsp. jejuni NCTC 11168
VFG044083(gb|NP_250948)	ptxR	transcriptional regulator PtxR [Pyoverdine (VF0094) - Nutritional/Metabolic factor (VFC0272)]	Pseudomonas aeruginosa PAO1
VFG044079(gb|NP_250944)	pvcA	paerucumarin biosynthesis protein PvcA [Pyoverdine (VF0094) - Nutritional/Metabolic factor (VFC0272)]	Pseudomonas aeruginosa PAO1
VFG044080(gb|NP_250945)	pvcB	paerucumarin biosynthesis protein PvcB [Pyoverdine (VF0094) - Nutritional/Metabolic factor (VFC0272)]	Pseudomonas aeruginosa PAO1
VFG044081(gb|NP_250946)	pvcC	paerucumarin biosynthesis protein PvcC [Pyoverdine (VF0094) - Nutritional/Metabolic factor (VFC0272)]	Pseudomonas aeruginosa PAO1
VFG044082(gb|NP_250947)	pvcD	paerucumarin biosynthesis protein PvcD [Pyoverdine (VF0094) - Nutritional/Metabolic factor (VFC0272)]	Pseudomonas aeruginosa PAO1
VFG000159(gb|NP_251076)	pvdA	L-ornithine N5-oxygenase PvdA [Pyoverdine (VF0094) - Nutritional/Metabolic factor (VFC0272)]	Pseudomonas aeruginosa PAO1
VFG000161(gb|NP_251089)	pvdD	pyoverdine synthetase D [Pyoverdine (VF0094) - Nutritional/Metabolic factor (VFC0272)]	Pseudomonas aeruginosa PAO1
VFG000160(gb|NP_251087)	pvdE	pyoverdine biosynthesis protein PvdE [Pyoverdine (VF0094) - Nutritional/Metabolic factor (VFC0272)]	Pseudomonas aeruginosa PAO1
VFG016016(gb|NP_251086)	pvdF	pyoverdine synthetase F [Pyoverdine (VF0094) - Nutritional/Metabolic factor (VFC0272)]	Pseudomonas aeruginosa PAO1
VFG016069(gb|NP_251115)	pvdG	pyoverdine biosynthesis protein PvdG [Pyoverdine (VF0094) - Nutritional/Metabolic factor (VFC0272)]	Pseudomonas aeruginosa PAO1
VFG016046(gb|NP_251103)	pvdH	diaminobutyrate-2-oxoglutarate aminotransferase PvdH [Pyoverdine (VF0094) - Nutritional/Metabolic factor (VFC0272)]	Pseudomonas aeruginosa PAO1
VFG016041(gb|NP_251092)	pvdI	peptide synthase [Pyoverdine (VF0094) - Nutritional/Metabolic factor (VFC0272)]	Pseudomonas aeruginosa PAO1
VFG016038(gb|NP_251090)	pvdJ	pyoverdine biosynthesis protein PvdJ [Pyoverdine (VF0094) - Nutritional/Metabolic factor (VFC0272)]	Pseudomonas aeruginosa PAO1
VFG016058(gb|NP_251114)	pvdL	peptide synthase PvdL [Pyoverdine (VF0094) - Nutritional/Metabolic factor (VFC0272)]	Pseudomonas aeruginosa PAO1
VFG015983(gb|NP_251083)	pvdM	dipeptidase precursor [Pyoverdine (VF0094) - Nutritional/Metabolic factor (VFC0272)]	Pseudomonas aeruginosa PAO1
VFG015994(gb|NP_251084)	pvdN	pyoverdine biosynthesis protein PvdN [Pyoverdine (VF0094) - Nutritional/Metabolic factor (VFC0272)]	Pseudomonas aeruginosa PAO1
VFG016005(gb|NP_251085)	pvdO	pyoverdine biosynthesis protein PvdO [Pyoverdine (VF0094) - Nutritional/Metabolic factor (VFC0272)]	Pseudomonas aeruginosa PAO1
VFG015973(gb|NP_251082)	pvdP	tyrosinase required for pyoverdine maturation [Pyoverdine (VF0094) - Nutritional/Metabolic factor (VFC0272)]	Pseudomonas aeruginosa PAO1
VFG015950(gb|NP_251075)	pvdQ	3-oxo-C12-homoserine lactone acylase PvdQ [Pyoverdine (VF0094) - Nutritional/Metabolic factor (VFC0272)]	Pseudomonas aeruginosa PAO1
VFG000162(gb|NP_251116)	pvdS	extracytoplasmic-function sigma-70 factor [Pyoverdine (VF0094) - Nutritional/Metabolic factor (VFC0272)]	Pseudomonas aeruginosa PAO1
VFG016087(gb|NP_251117)	pvdY	hypothetical protein [Pyoverdine (VF0094) - Nutritional/Metabolic factor (VFC0272)]	Pseudomonas aeruginosa PAO1
VFG049007(gb|WP_002911561)	rcsA	transcriptional activator for ctr capsule biosynthesis [RcsAB (VF0571) - Regulation (VFC0301)]	Klebsiella pneumoniae subsp. pneumoniae NTUH-K2044
VFG049018(gb|WP_002913007)	rcsB	transcriptional regulator RcsB [RcsAB (VF0571) - Regulation (VFC0301)]	Klebsiella pneumoniae subsp. pneumoniae NTUH-K2044
VFG037118(gb|WP_002247552)	recN	DNA repair protein RecN [RecN (VF0457) - Stress survival (VFC0282)]	Neisseria meningitidis MC58
VFG001826(gb|NP_217099)	relA	Probable GTP pyrophosphokinase RelA (ATP:GTP 3'-pyrophosphotransferase) (PPGPP synthetase I) ((P)PPGPP synthetase) (GTP diphosphokinase) [RelA (VF0287) - Regulation (VFC0301)]	Mycobacterium tuberculosis H37Rv
VFG001887(gb|WP_010947186)	relA	GTP diphosphokinase [RelA (VF0260) - Regulation (VFC0301)]	Legionella pneumophila subsp. pneumophila str. Philadelphia 1
VFG000316(gb|WP_000684682)	rfaC	lipopolysaccharide heptosyltransferase-1 [LPS (VF0056) - Immune modulation (VFC0258)]	Helicobacter pylori 26695
VFG000243(gb|WP_002218264)	rfaC	lipopolysaccharide heptosyltransferase I [LOS (VF0078) - Immune modulation (VFC0258)]	Neisseria meningitidis MC58
VFG000332(gb|WP_005632797)	rfaD	ADP-L-glycero-D-mannoheptose-6-epimerase [LOS (VF0044) - Immune modulation (VFC0258)]	Haemophilus influenzae Rd KW20
VFG000331(gb|WP_005693548)	rfaE	ADP-heptose synthase [LOS (VF0044) - Immune modulation (VFC0258)]	Haemophilus influenzae Rd KW20
VFG013400(gb|WP_005693429)	rfaF	ADP-heptose-LPS heptosyltransferase II [LOS (VF0044) - Immune modulation (VFC0258)]	Haemophilus influenzae Rd KW20
VFG000241(gb|WP_002225061)	rfaF	lipopolysaccharide heptosyltransferase II [LOS (VF0078) - Immune modulation (VFC0258)]	Neisseria meningitidis MC58
VFG000242(gb|WP_002222112)	rfaK	glycosyltransferase family 4 protein [LOS (VF0078) - Immune modulation (VFC0258)]	Neisseria meningitidis MC58
VFG049095(gb|WP_002912373)	rfbA	O-antigen export ABC transporter permease RfbA [LPS (VF0561) - Immune modulation (VFC0258)]	Klebsiella pneumoniae subsp. pneumoniae NTUH-K2044
VFG045308(gb|WP_011213310)	rfbA	glucose-1-phosphate thymidylyltransferase RfbA [LPS (VF0171) - Immune modulation (VFC0258)]	Legionella pneumophila subsp. pneumophila str. Philadelphia 1
VFG049084(gb|WP_004175264)	rfbB	O-antigen export ABC transporter ATP-binding protein RfbB [LPS (VF0561) - Immune modulation (VFC0258)]	Klebsiella pneumoniae subsp. pneumoniae NTUH-K2044
VFG045306(gb|WP_010946495)	rfbB	dTDP-glucose 4,6-dehydratase [LPS (VF0171) - Immune modulation (VFC0258)]	Legionella pneumophila subsp. pneumophila str. Philadelphia 1
VFG000321(gb|WP_000659810)	rfbD	GDP-D-mannose dehydratase [LPS (VF0056) - Immune modulation (VFC0258)]	Helicobacter pylori 26695
VFG049062(gb|WP_015875020)	rfbD	UDP-galactopyranose mutase [LPS (VF0561) - Immune modulation (VFC0258)]	Klebsiella pneumoniae subsp. pneumoniae NTUH-K2044
VFG045305(gb|WP_010946494)	rfbD	dTDP-4-dehydrorhamnose reductase [LPS (VF0171) - Immune modulation (VFC0258)]	Legionella pneumophila subsp. pneumophila str. Philadelphia 1
VFG002377(gb|WP_005167721)	rfbF	glucose-1-phosphate cytidylyltransferase [O-antigen (VF0392) - Immune modulation (VFC0258)]	Yersinia enterocolitica subsp. enterocolitica 8081
VFG002376(gb|WP_005167723)	rfbG	CDP-glucose 4,6-dehydratase [O-antigen (VF0392) - Immune modulation (VFC0258)]	Yersinia enterocolitica subsp. enterocolitica 8081
VFG048808(gb|WP_004899416)	rfbK1	O9 family phosphomannomutase RfbK1 [Capsule (VF0560) - Immune modulation (VFC0258)]	Klebsiella pneumoniae subsp. pneumoniae NTUH-K2044
VFG013368(gb|WP_005693225)	rffG	dTDP-glucose 46-dehydratase [LOS (VF0044) - Immune modulation (VFC0258)]	Haemophilus influenzae Rd KW20
VFG000156(gb|NP_252169)	rhlA	rhamnosyltransferase chain A [Rhamnolipid (VF0089) - Immune modulation (VFC0258)]	Pseudomonas aeruginosa PAO1
VFG000155(gb|NP_252168)	rhlB	rhamnosyltransferase chain B [Rhamnolipid (VF0089) - Immune modulation (VFC0258)]	Pseudomonas aeruginosa PAO1
VFG015045(gb|NP_249821)	rhlC	rhamnosyltransferase 2 [Rhamnolipid (VF0089) - Immune modulation (VFC0258)]	Pseudomonas aeruginosa PAO1
VFG000153(gb|NP_252166)	rhlI	autoinducer synthesis protein RhlL [Quorum sensing (VF0093) - Biofilm (VFC0271)]	Pseudomonas aeruginosa PAO1
VFG000152(gb|NP_252167)	rhlR	transcriptional regulator RhlR [Quorum sensing (VF0093) - Biofilm (VFC0271)]	Pseudomonas aeruginosa PAO1
VFG049917(gb|WP_000508696)	rhs/PAAR	Type VI secretion system protein, PAAR family [T6SS (VF0579) - Effector delivery system (VFC0086)]	Shigella sonnei Ss046
VFG043396(gb|YP_002344093)	rpoN	RNA polymerase factor sigma-54 [Flagella (VF0114) - Motility (VFC0204)]	Campylobacter jejuni subsp. jejuni NCTC 11168
VFG042736(gb|NP_253152)	rpoN	RNA polymerase factor sigma-54 [Type IV pili (VF0082) - Adherence (VFC0001)]	Pseudomonas aeruginosa PAO1
VFG001866(gb|WP_015444568)	rpoS	RNA polymerase sigma factor RpoS [RpoS (VF0166) - Regulation (VFC0301)]	Legionella pneumophila subsp. pneumophila str. Philadelphia 1
VFG043648(gb|NP_252312)	rpoS	RNA polymerase sigma factor RpoS [Type IV pili (VF0082) - Adherence (VFC0001)]	Pseudomonas aeruginosa PAO1
VFG000477(gb|NP_461845)	rpoS	RNA polymerase sigma factor RpoS [RpoS (VF0112) - Regulation (VFC0301)]	Salmonella enterica subsp. enterica serovar Typhimurium str. LT2
VFG038912(gb|WP_011705266)	rtxA	multifunctional autoprocessing repeats-in-toxins (MARTX) toxin [RtxA (VF0482) - Exotoxin (VFC0235)]	Aeromonas hydrophila subsp. hydrophila ATCC 7966
VFG010851(gb|WP_011213234)	rtxA	structural toxin protein RtxA [RtxA (VF0259) - Exotoxin (VFC0235)]	Legionella pneumophila str. Paris
VFG000983(gb|WP_000517827)	rtxA	RTX toxin RtxA [MARTX (VF0265) - Exotoxin (VFC0235)]	Vibrio cholerae O1 biovar El Tor str. N16961
VFG002399(gb|NP_216310)	Rv1794	ESX-5 locus protein [ESX-5 (VF0402) - Effector delivery system (VFC0086)]	Mycobacterium tuberculosis H37Rv
VFG039872(gb|WP_011190508)	rvhB4a	type IV secretion system ATPase VirB4 [Rvh T4SS (VF0488) - Effector delivery system (VFC0086)]	Rickettsia typhi str. Wilmington
VFG040422(gb|WP_011190749)	rvhD4	type IV secretion system component VirD4 [Rvh T4SS (VF0488) - Effector delivery system (VFC0086)]	Rickettsia typhi str. Wilmington
VFG001328(gb|WP_000920039)	sak	Staphylokinase precursor [Staphylokinase (VF0021) - Exoenzyme (VFC0251)]	Staphylococcus aureus subsp. aureus MW2
VFG002421(gb|WP_000792571)	sbi	IgG-binding protein SBI [Sbi (VF0423) - Immune modulation (VFC0258)]	Staphylococcus aureus subsp. aureus MW2
VFG048787(gb|WP_004176417)	sciN/tssJ	type VI secretion system lipoprotein TssJ [T6SS (VF0569) - Effector delivery system (VFC0086)]	Klebsiella pneumoniae subsp. pneumoniae NTUH-K2044
VFG045626(gb|WP_014748741)	scm	collagen adhesin protein Scm [Scm (VF0418) - Adherence (VFC0001)]	Enterococcus faecium DO
VFG001279(gb|WP_001060526)	sdrC	Ser-Asp rich fibrinogen-binding bone sialoprotein-binding protein [SDr (VF0019) - Adherence (VFC0001)]	Staphylococcus aureus subsp. aureus MW2
VFG001280(gb|WP_000934435)	sdrD	Ser-Asp rich fibrinogen-binding bone sialoprotein-binding protein [SDr (VF0019) - Adherence (VFC0001)]	Staphylococcus aureus subsp. aureus MW2
VFG001281(gb|WP_000610231)	sdrE	Ser-Asp rich fibrinogen-binding bone sialoprotein-binding protein [SDr (VF0019) - Adherence (VFC0001)]	Staphylococcus aureus subsp. aureus MW2
VFG001325(gb|WP_000750412)	sea	staphylococcal enterotoxin A precursor [SE (VF0020) - Exotoxin (VFC0235)]	Staphylococcus aureus subsp. aureus MW2
VFG001802(gb|AAA88550)	seb	staphylococcal enterotoxin B [SE (VF0020) - Exotoxin (VFC0235)]	Staphylococcus aureus S6
VFG005009(gb|WP_001043551)	sec	staphylococcal enterotoxin C precursor [SE (VF0020) - Exotoxin (VFC0235)]	Staphylococcus aureus subsp. aureus MW2
VFG004991(gb|WP_000746597)	sell	staphylococcal enterotoxin L precursor [SE (VF0020) - Exotoxin (VFC0235)]	Staphylococcus aureus subsp. aureus MW2
VFG001827(gb|WP_001020414)	senB	enterotoxin [ShET2 (VF0258) - Exotoxin (VFC0235)]	Shigella boydii Sb227
VFG004931(gb|WP_000669009)	set16	superantigen-like protein SSL1 [SSLs (VF0990) - Exotoxin (VFC0235)]	Staphylococcus aureus subsp. aureus MW2
VFG004928(gb|WP_000782839)	set17	superantigen-like protein SSL2 [SSLs (VF0990) - Exotoxin (VFC0235)]	Staphylococcus aureus subsp. aureus MW2
VFG004925(gb|WP_000784029)	set18	superantigen-like protein SSL3 [SSLs (VF0990) - Exotoxin (VFC0235)]	Staphylococcus aureus subsp. aureus MW2
VFG004922(gb|WP_000705630)	set19	superantigen-like protein SSL4 [SSLs (VF0990) - Exotoxin (VFC0235)]	Staphylococcus aureus subsp. aureus MW2
VFG004920(gb|WP_000781345)	set20	superantigen-like protein SSL5 [SSLs (VF0990) - Exotoxin (VFC0235)]	Staphylococcus aureus subsp. aureus MW2
VFG004917(gb|WP_000767929)	set21	superantigen-like protein SSL6 [SSLs (VF0990) - Exotoxin (VFC0235)]	Staphylococcus aureus subsp. aureus MW2
VFG004915(gb|WP_000769837)	set22	superantigen-like protein SSL7 [SSLs (VF0990) - Exotoxin (VFC0235)]	Staphylococcus aureus subsp. aureus MW2
VFG004912(gb|WP_000673035)	set23	superantigen-like protein SSL8 [SSLs (VF0990) - Exotoxin (VFC0235)]	Staphylococcus aureus subsp. aureus MW2
VFG004909(gb|WP_000673059)	set24	superantigen-like protein SSL9 [SSLs (VF0990) - Exotoxin (VFC0235)]	Staphylococcus aureus subsp. aureus MW2
VFG004906(gb|WP_000778477)	set25	superantigen-like protein SSL10 [SSLs (VF0990) - Exotoxin (VFC0235)]	Staphylococcus aureus subsp. aureus MW2
VFG004903(gb|WP_000769141)	set26	superantigen-like protein SSL11 [SSLs (VF0990) - Exotoxin (VFC0235)]	Staphylococcus aureus subsp. aureus MW2
VFG042390(gb|WP_011478152)	sfaX	regulatory protein SfaX [S fimbriae (VF0222) - Adherence (VFC0001)]	Escherichia coli UTI89
VFG042569(gb|WP_001445604)	sfaX	HTH-type transcriptional regulator SfaX [F1C fimbriae (VF0224) - Adherence (VFC0001)]	Escherichia coli CFT073
VFG042389(gb|WP_000012013)	sfaY	regulatory protein SfaY [S fimbriae (VF0222) - Adherence (VFC0001)]	Escherichia coli UTI89
VFG042568(gb|WP_000012016)	sfaY	transcriptional regulator SfaY [F1C fimbriae (VF0224) - Adherence (VFC0001)]	Escherichia coli CFT073
VFG045635(gb|WP_002296629)	sgrA	cell wall anchored protein SgrA [SgrA (VF0540) - Adherence (VFC0001)]	Enterococcus faecium DO
VFG002305(gb|NP_461448)	shdA	AIDA autotransporter-like protein [ShdA (VF0398) - Adherence (VFC0001)]	Salmonella enterica subsp. enterica serovar Typhimurium str. LT2
VFG013064(gb|WP_000089574)	shuA	outer membrane heme/hemoglobin receptor ShuA [Shu (VF0256) - Nutritional/Metabolic factor (VFC0272)]	Shigella dysenteriae Sd197
VFG013063(gb|WP_001017208)	shuS	heme/hemoglobin transport protein ShuS [Shu (VF0256) - Nutritional/Metabolic factor (VFC0272)]	Shigella dysenteriae Sd197
VFG013069(gb|WP_005019013)	shuU	permease of iron compound ABC transport system [Shu (VF0256) - Nutritional/Metabolic factor (VFC0272)]	Shigella dysenteriae Sd197
VFG013070(gb|WP_001626196)	shuV	ATP-binding component of hemin transport system [Shu (VF0256) - Nutritional/Metabolic factor (VFC0272)]	Shigella dysenteriae Sd197
VFG013066	shuW	heme anaerobic degradation radical SAM methyltransferase ChuW/HutW [Shu (VF0256) - Nutritional/Metabolic factor (VFC0272)]	Shigella dysenteriae Sd197
VFG013067(gb|WP_000020038)	shuX	shu locus protein ShuX [Shu (VF0256) - Nutritional/Metabolic factor (VFC0272)]	Shigella dysenteriae Sd197
VFG002108(gb|WP_010947369)	sidB	Dot/Icm type IV secretion system effector SidB [Dot/Icm T4SS secreted effectors (VF0798) - Effector delivery system (VFC0086)]	Legionella pneumophila subsp. pneumophila str. Philadelphia 1
VFG002120(gb|WP_010948516)	sidH	Dot/Icm type IV secretion system effector SidH [Dot/Icm T4SS secreted effectors (VF0798) - Effector delivery system (VFC0086)]	Legionella pneumophila subsp. pneumophila str. Philadelphia 1
VFG001405(gb|NP_217219)	sigA/rpoV	RNA polymerase sigma factor SigA [SigA (VF0257) - Regulation (VFC0301)]	Mycobacterium tuberculosis H37Rv
VFG001392(gb|NP_215737)	sigE	ECF RNA polymerase sigma factor SigE [SigE (VF0295) - Regulation (VFC0301)]	Mycobacterium tuberculosis H37Rv
VFG001413(gb|NP_217803)	sigF	RNA polymerase sigma factor SigF [SigF (VF0294) - Regulation (VFC0301)]	Mycobacterium tuberculosis H37Rv
VFG001412(gb|NP_217739)	sigH	ECF RNA polymerase sigma factor SigH [SigH (VF0296) - Regulation (VFC0301)]	Mycobacterium tuberculosis H37Rv
VFG002307(gb|NP_461452)	sinH	intimin-like protein [SinH (VF0400) - Adherence (VFC0001)]	Salmonella enterica subsp. enterica serovar Typhimurium str. LT2
VFG042972(gb|WP_000924780)	sipA	signal peptidase I [PI-2 (VF0530) - Adherence (VFC0001)]	Streptococcus pneumoniae Taiwan19F-14
VFG001421(gb|NP_218363)	sodA	superoxide dismutase [SodA (VF0304) - Stress survival (VFC0282)]	Mycobacterium tuberculosis H37Rv
VFG001313(gb|WP_000728751)	spa	Immunoglobulin G binding protein A precursor [SpA (VF0017) - Exotoxin (VFC0235)]	Staphylococcus aureus subsp. aureus MW2
VFG005361(gb|WP_002352221)	spaP/pac	cell surface antigen SpaP [SpaP (VF0526) - Adherence (VFC0001)]	Streptococcus mutans UA159
VFG042140(gb|NP_252531)	spcS	chaperone for exoS [TTSS (VF0083) - Effector delivery system (VFC0086)]	Pseudomonas aeruginosa PAO1
VFG000973(gb|WP_010922720)	speB	pyrogenic exotoxin B [SpeB (VF0249) - Exoenzyme (VFC0251)]	Streptococcus pyogenes M1 GAS
VFG002191(gb|WP_002369252)	sprE	serine proteinase, V8 family [SprE (VF0358) - Exoenzyme (VFC0251)]	Enterococcus faecalis V583
VFG000438(gb|NP_490528)	spvC	type III secretion system effector SpvC, phosphothreonine lyase [TTSS-2 secreted effectors (VF0947) - Effector delivery system (VFC0086)]	Salmonella enterica subsp. enterica serovar Typhimurium str. LT2
VFG044269(gb|WP_001242429)	srtB	NPQTN specific sortase B [Isd (VF0015) - Nutritional/Metabolic factor (VFC0272)]	Staphylococcus aureus subsp. aureus str. Newman
VFG042979(gb|WP_002379311)	srtC	sortase [Ebp pili (VF0538) - Adherence (VFC0001)]	Enterococcus faecalis V583
VFG042974(gb|WP_000851047)	srtG1	sortase, SrtB family [PI-2 (VF0530) - Adherence (VFC0001)]	Streptococcus pneumoniae Taiwan19F-14
VFG042975	srtG2	surface protein cell wall anchor, sortase_B family [PI-2 (VF0530) - Adherence (VFC0001)]	Streptococcus pneumoniae Taiwan19F-14
VFG000495(gb|NP_460359)	ssaC	type III secretion system secretin SsaC [TTSS (SPI-2 encode) (VF0321) - Effector delivery system (VFC0086)]	Salmonella enterica subsp. enterica serovar Typhimurium str. LT2
VFG001296(gb|WP_000676533)	sspA	serine protease; V8 protease; glutamyl endopeptidase [V8 protease (VF0023) - Exoenzyme (VFC0251)]	Staphylococcus aureus subsp. aureus MW2
VFG001295(gb|WP_001089097)	sspB	staphopain cysteine proteinase SspB [Staphopain (VF0006) - Exoenzyme (VFC0251)]	Staphylococcus aureus subsp. aureus MW2
VFG001294(gb|WP_000284457)	sspC	Staphostatin B [Staphopain (VF0006) - Exoenzyme (VFC0251)]	Staphylococcus aureus subsp. aureus MW2
VFG042216(gb|AAD40326)	sspH1	type III secretion system effector SspH1, E3 ubiquitin ligase [TTSS effectors secreted via both systems (VF0948) - Effector delivery system (VFC0086)]	Salmonella enterica subsp. enterica serovar Typhimurium str. 14028s
VFG000846(gb|WP_001358886)	stcE	metalloprotease [StcE (VF0209) - Exoenzyme (VFC0251)]	Escherichia coli O157:H7 str. EDL933
VFG041029(gb|NP_250362)	stk1	serine-threonine kinase Stk1 [HSI-2 (VF0943) - Effector delivery system (VFC0086)]	Pseudomonas aeruginosa PAO1
VFG041092(gb|NP_459265)	STM0268	type VI secretion protein [SCI (Salmonella centrisome island) (VF0974) - Effector delivery system (VFC0086)]	Salmonella enterica subsp. enterica serovar Typhimurium str. LT2
VFG041093(gb|NP_459266)	STM0269	hypothetical protein [SCI (Salmonella centrisome island) (VF0974) - Effector delivery system (VFC0086)]	Salmonella enterica subsp. enterica serovar Typhimurium str. LT2
VFG041096(gb|NP_459269)	STM0272	ClpV1 family T6SS ATPase [SCI (Salmonella centrisome island) (VF0974) - Effector delivery system (VFC0086)]	Salmonella enterica subsp. enterica serovar Typhimurium str. LT2
VFG041098(gb|NP_459271)	STM0274	EvpB family type VI secretion protein [SCI (Salmonella centrisome island) (VF0974) - Effector delivery system (VFC0086)]	Salmonella enterica subsp. enterica serovar Typhimurium str. LT2
VFG041099(gb|NP_459273)	STM0275	putative cytoplasmic protein [SCI (Salmonella centrisome island) (VF0974) - Effector delivery system (VFC0086)]	Salmonella enterica subsp. enterica serovar Typhimurium str. LT2
VFG041103(gb|NP_459277)	STM0279	Hcp1 family type VI secretion system effector [SCI (Salmonella centrisome island) (VF0974) - Effector delivery system (VFC0086)]	Salmonella enterica subsp. enterica serovar Typhimurium str. LT2
VFG041104(gb|NP_459278)	STM0280	type VI secretion system-associated lipoprotein [SCI (Salmonella centrisome island) (VF0974) - Effector delivery system (VFC0086)]	Salmonella enterica subsp. enterica serovar Typhimurium str. LT2
VFG041105(gb|NP_459279)	STM0281	type VI secretion system-associated protein [SCI (Salmonella centrisome island) (VF0974) - Effector delivery system (VFC0086)]	Salmonella enterica subsp. enterica serovar Typhimurium str. LT2
VFG041107(gb|NP_459281)	STM0283	hypothetical protein [SCI (Salmonella centrisome island) (VF0974) - Effector delivery system (VFC0086)]	Salmonella enterica subsp. enterica serovar Typhimurium str. LT2
VFG041109(gb|NP_459283)	STM0285	hypothetical protein [SCI (Salmonella centrisome island) (VF0974) - Effector delivery system (VFC0086)]	Salmonella enterica subsp. enterica serovar Typhimurium str. LT2
VFG041110(gb|NP_459284)	STM0286	hypothetical protein [SCI (Salmonella centrisome island) (VF0974) - Effector delivery system (VFC0086)]	Salmonella enterica subsp. enterica serovar Typhimurium str. LT2
VFG041113(gb|NP_459287)	STM0289	type VI secretion protein Vgr [SCI (Salmonella centrisome island) (VF0974) - Effector delivery system (VFC0086)]	Salmonella enterica subsp. enterica serovar Typhimurium str. LT2
VFG038358(gb|WP_005321603)	sycH	AopH chaperone SycH [T3SS (VF0479) - Effector delivery system (VFC0086)]	Aeromonas salmonicida subsp. salmonicida A449
VFG000416(gb|WP_002213267)	sycH	chaperone for YopH [TTSS (VF0140) - Effector delivery system (VFC0086)]	Yersinia pestis CO92
VFG038357(gb|WP_005320736)	sycX	hypothetical protein [T3SS (VF0479) - Effector delivery system (VFC0086)]	Aeromonas salmonicida subsp. salmonicida A449
VFG041101(gb|NP_459275)	tae4	type VI secretion system effector tae4, L,D-endopeptidase [SCI T6SS secreted effectors (VF1195) - Effector delivery system (VFC0086)]	Salmonella enterica subsp. enterica serovar Typhimurium str. LT2
VFG002062(gb|NP_248766)	tagF/pppB	Pseudomonas protein phosphatase PppB [HSI-1 (VF0334) - Effector delivery system (VFC0086)]	Pseudomonas aeruginosa PAO1
VFG041010(gb|NP_248760)	tagQ	type VI secretiona ssociated protein TagQ, outer membrane lipoprotein [HSI-1 (VF0334) - Effector delivery system (VFC0086)]	Pseudomonas aeruginosa PAO1
VFG002057(gb|NP_248761)	tagR	type VI secretion associated protein TagR, positively regulates PpkA [HSI-1 (VF0334) - Effector delivery system (VFC0086)]	Pseudomonas aeruginosa PAO1
VFG002058(gb|NP_248762)	tagS	type VI secretion associated protein TagS, forming a stable inner membrane complex with TagT [HSI-1 (VF0334) - Effector delivery system (VFC0086)]	Pseudomonas aeruginosa PAO1
VFG038429(gb|WP_016352167)	tapA	type IV pilus pilin subunit, pilA-like [Tap type IV pili (VF0475) - Adherence (VFC0001)]	Aeromonas hydrophila ML09-119
VFG038432(gb|WP_016352168)	tapB	type IV pilus assembly ATPase, PilB-like [Tap type IV pili (VF0475) - Adherence (VFC0001)]	Aeromonas hydrophila ML09-119
VFG038436(gb|WP_016352169)	tapC	type IV fimbrial assembly protein, PilC-like [Tap type IV pili (VF0475) - Adherence (VFC0001)]	Aeromonas hydrophila ML09-119
VFG038317(gb|WP_016352170)	tapD/pilD	prepilin peptidase [Tap type IV pili (VF0475) - Adherence (VFC0001)]	Aeromonas hydrophila ML09-119
VFG038505(gb|WP_011705643)	tapF	type IV pilus biogenesis/stability protein, pilW-like [Tap type IV pili (VF0475) - Adherence (VFC0001)]	Aeromonas hydrophila ML09-119
VFG038444(gb|WP_075384315)	tapM	type IV pilus assembly protein PilM [Tap type IV pili (VF0475) - Adherence (VFC0001)]	Aeromonas hydrophila ML09-119
VFG038448(gb|WP_016351632)	tapN	type IV pilus biogenesis protein PilN [Tap type IV pili (VF0475) - Adherence (VFC0001)]	Aeromonas hydrophila ML09-119
VFG038452(gb|WP_016351631)	tapO	type IV pilus biogenesis protein PilO [Tap type IV pili (VF0475) - Adherence (VFC0001)]	Aeromonas hydrophila ML09-119
VFG038456(gb|WP_016351630)	tapP	type IV pilus biogenesis protein PilP [Tap type IV pili (VF0475) - Adherence (VFC0001)]	Aeromonas hydrophila ML09-119
VFG038460(gb|WP_043119325)	tapQ	type IV pilus secretin PilQ [Tap type IV pili (VF0475) - Adherence (VFC0001)]	Aeromonas hydrophila ML09-119
VFG038464(gb|WP_011707389)	tapT	twitching ATPase [Tap type IV pili (VF0475) - Adherence (VFC0001)]	Aeromonas hydrophila ML09-119
VFG038468(gb|WP_016351972)	tapU	twitching ATPase [Tap type IV pili (VF0475) - Adherence (VFC0001)]	Aeromonas hydrophila ML09-119
VFG038501(gb|WP_043119142)	tapV	type IV pilus assembly protein TapV [Tap type IV pili (VF0475) - Adherence (VFC0001)]	Aeromonas hydrophila ML09-119
VFG038472(gb|WP_011706550)	tapW	twitching ATPase [Tap type IV pili (VF0475) - Adherence (VFC0001)]	Aeromonas hydrophila ML09-119
VFG038488(gb|WP_016349432)	tapY1	type IV pilus biogenesis protein [Tap type IV pili (VF0475) - Adherence (VFC0001)]	Aeromonas hydrophila ML09-119
VFG000338(gb|WP_005693337)	tbpA	transferrin-binding protein 1 precursor [Tbp (VF0267) - Nutritional/Metabolic factor (VFC0272)]	Haemophilus influenzae Rd KW20
VFG000262(gb|WP_010980797)	tbpA	transferrin-binding protein A [Tbp (VF0046) - Nutritional/Metabolic factor (VFC0272)]	Neisseria meningitidis MC58
VFG002287(gb|WP_011860904)	toxA	toxin A [TcdA (VF0376) - Exotoxin (VFC0235)]	Clostridium difficile 630
VFG000115(gb|NP_249839)	toxA	exotoxin A precursor [ExoA (VF0086) - Exotoxin (VFC0235)]	Pseudomonas aeruginosa PAO1
VFG043673(gb|AAW80252)	toxA	hypothetical exotoxin A [ChxA (VF0614) - Exotoxin (VFC0235)]	Vibrio cholerae str. TP
VFG038476(gb|WP_016349433)	tppA	type IV pilus pseudopilin [Tap type IV pili (VF0475) - Adherence (VFC0001)]	Aeromonas hydrophila ML09-119
VFG038480(gb|WP_016349429)	tppB	type IV pilus pseudopilin [Tap type IV pili (VF0475) - Adherence (VFC0001)]	Aeromonas hydrophila ML09-119
VFG038493(gb|WP_016349428)	tppE	type IV pilus pseudopilin [Tap type IV pili (VF0475) - Adherence (VFC0001)]	Aeromonas hydrophila ML09-119
VFG038497(gb|WP_016351992)	tppF	type IV pilus pseudopilin [Tap type IV pili (VF0475) - Adherence (VFC0001)]	Aeromonas hydrophila ML09-119
VFG051109(gb|YP_001083177.1)	tse1	T6SS effector Tse1, predicted lipase [T6SS secreted effectors (VF1338) - Effector delivery system (VFC0086)]	Acinetobacter baumannii ATCC 17978
VFG041030(gb|NP_250535)	tse1	type VI secretion system effector Tse1, peptidoglycanhydrolase [HSI-1 T6SS secreted effectors (VF1194) - Effector delivery system (VFC0086)]	Pseudomonas aeruginosa PAO1
VFG051110(gb|YP_001083606.1)	tse2	T6SS effector Tse2, predicted nuclease [T6SS secreted effectors (VF1338) - Effector delivery system (VFC0086)]	Acinetobacter baumannii ATCC 17978
VFG041046(gb|NP_251392)	tse2	type VI secretion system effector Tse2 [HSI-1 T6SS secreted effectors (VF1194) - Effector delivery system (VFC0086)]	Pseudomonas aeruginosa PAO1
VFG051111(gb|YP_001084320.1)	tse3	T6SS effector Tse3, unknown function [T6SS secreted effectors (VF1338) - Effector delivery system (VFC0086)]	Acinetobacter baumannii ATCC 17978
VFG041047(gb|NP_252174)	tse3	type VI secretion system effector Tse3, glycoside hydrolase [HSI-1 T6SS secreted effectors (VF1194) - Effector delivery system (VFC0086)]	Pseudomonas aeruginosa PAO1
VFG050294(gb|NP_248789)	tse7	type VI secretion exported 7, a DNase and PAAR protein [HSI-1 T6SS secreted effectors (VF1194) - Effector delivery system (VFC0086)]	Pseudomonas aeruginosa PAO1
VFG045818(gb|WP_001528154)	tsh	temperature-sensitive protein Tsh [Tsh (VF0233) - Effector delivery system (VFC0086)]	Escherichia coli O25b:H4-ST131
VFG002529(gb|WP_011205290)	tsr	methyl-accepting chemotaxis protein I [Flagella (VF0430) - Motility (VFC0204)]	Burkholderia pseudomallei K96243
VFG051084(gb|WP_000020713.1)	tssA	type VI secretion system protein TssA [T6SS (VF1337) - Effector delivery system (VFC0086)]	Acinetobacter baumannii ACICU
VFG041014(gb|NP_250347)	tssA	type VI secretion system protein TssA [HSI-2 (VF0943) - Effector delivery system (VFC0086)]	Pseudomonas aeruginosa PAO1
VFG041032(gb|NP_251050)	tssA	type VI secretion system protein TssA [HSI-3 (VF0944) - Effector delivery system (VFC0086)]	Pseudomonas aeruginosa PAO1
VFG049899(gb|WP_001087735)	tssA	Type VI secretion system protein TssA [T6SS (VF0579) - Effector delivery system (VFC0086)]	Shigella sonnei Ss046
VFG049903(gb|WP_001240533)	tssA	Type VI secretion system protein TssA [T6SS (VF0579) - Effector delivery system (VFC0086)]	Shigella sonnei Ss046
VFG051056(gb|WP_001119042.1)	tssB	type VI secretion system contractile sheath small subunit [T6SS (VF1337) - Effector delivery system (VFC0086)]	Acinetobacter baumannii ACICU
VFG041015(gb|NP_250348)	tssB	type VI secretion system contractile sheath small subunit [HSI-2 (VF0943) - Effector delivery system (VFC0086)]	Pseudomonas aeruginosa PAO1
VFG041037(gb|NP_251055)	tssB	type VI secretion system contractile sheath small subunit [HSI-3 (VF0944) - Effector delivery system (VFC0086)]	Pseudomonas aeruginosa PAO1
VFG049914(gb|WP_000037389)	tssB	Type VI secretion system protein TssB [T6SS (VF0579) - Effector delivery system (VFC0086)]	Shigella sonnei Ss046
VFG051070(gb|WP_001066523.1)	tssC	type VI secretion system contractile sheath large subunit [T6SS (VF1337) - Effector delivery system (VFC0086)]	Acinetobacter baumannii ACICU
VFG041016(gb|NP_250349)	tssC	type VI secretion system contractile sheath large subunit [HSI-2 (VF0943) - Effector delivery system (VFC0086)]	Pseudomonas aeruginosa PAO1
VFG041038(gb|NP_251056)	tssC	type VI secretion system contractile sheath large subunit [HSI-3 (VF0944) - Effector delivery system (VFC0086)]	Pseudomonas aeruginosa PAO1
VFG049912	tssC	Type VI secretion system protein TssC [T6SS (VF0579) - Effector delivery system (VFC0086)]	Shigella sonnei Ss046
VFG002475(gb|WP_004200974)	tssC-5	Type VI secretion system protein TssC [T6SS-1 (VF0429) - Effector delivery system (VFC0086)]	Burkholderia pseudomallei K96243
VFG051000(gb|WP_000568832.1)	tssF	type VI secretion system baseplate subunit TssF [T6SS (VF1337) - Effector delivery system (VFC0086)]	Acinetobacter baumannii ACICU
VFG048771(gb|WP_004190505)	tssF	type VI secretion system baseplate subunit TssF [T6SS (VF0569) - Effector delivery system (VFC0086)]	Klebsiella pneumoniae subsp. pneumoniae NTUH-K2044
VFG041018(gb|NP_250351)	tssF	type VI secretion system baseplate subunit TssF [HSI-2 (VF0943) - Effector delivery system (VFC0086)]	Pseudomonas aeruginosa PAO1
VFG041041(gb|NP_251059)	tssF	type VI secretion system baseplate subunit TssF [HSI-3 (VF0944) - Effector delivery system (VFC0086)]	Pseudomonas aeruginosa PAO1
VFG049911(gb|WP_000393837)	tssF	Type VI secretion system protein TssF [T6SS (VF0579) - Effector delivery system (VFC0086)]	Shigella sonnei Ss046
VFG051014(gb|WP_001190395.1)	tssG	type VI secretion system baseplate subunit TssG [T6SS (VF1337) - Effector delivery system (VFC0086)]	Acinetobacter baumannii ACICU
VFG048779(gb|WP_004190503)	tssG	type VI secretion system baseplate subunit TssG [T6SS (VF0569) - Effector delivery system (VFC0086)]	Klebsiella pneumoniae subsp. pneumoniae NTUH-K2044
VFG041019(gb|NP_250352)	tssG	type VI secretion system baseplate subunit TssG [HSI-2 (VF0943) - Effector delivery system (VFC0086)]	Pseudomonas aeruginosa PAO1
VFG041042(gb|NP_251060)	tssG	type VI secretion system baseplate subunit TssG [HSI-3 (VF0944) - Effector delivery system (VFC0086)]	Pseudomonas aeruginosa PAO1
VFG049910(gb|WP_000348788)	tssG	Type VI secretion system protein TssG [T6SS (VF0579) - Effector delivery system (VFC0086)]	Shigella sonnei Ss046
VFG002480(gb|WP_011205629)	tssH-5/clpV	Clp-type ATPase chaperone protein [T6SS-1 (VF0429) - Effector delivery system (VFC0086)]	Burkholderia pseudomallei K96243
VFG041024(gb|NP_250357)	tssJ	type VI secretion system lipoprotein TssJ [HSI-2 (VF0943) - Effector delivery system (VFC0086)]	Pseudomonas aeruginosa PAO1
VFG049908(gb|WP_001080148)	tssJ	Type VI secretion system protein TssJ [T6SS (VF0579) - Effector delivery system (VFC0086)]	Shigella sonnei Ss046
VFG051028(gb|WP_000471445.1)	tssK	type VI secretion system baseplate subunit TssK [T6SS (VF1337) - Effector delivery system (VFC0086)]	Acinetobacter baumannii ACICU
VFG041025(gb|NP_250358)	tssK	type VI secretion system baseplate subunit TssK [HSI-2 (VF0943) - Effector delivery system (VFC0086)]	Pseudomonas aeruginosa PAO1
VFG041035(gb|NP_251053)	tssK	type VI secretion system baseplate subunit TssK [HSI-3 (VF0944) - Effector delivery system (VFC0086)]	Pseudomonas aeruginosa PAO1
VFG049906	tssK	Type VI secretion system protein TssK [T6SS (VF0579) - Effector delivery system (VFC0086)]	Shigella sonnei Ss046
VFG050946(gb|WP_000083625.1)	tssL	type IVB secretion system protein TssL [T6SS (VF1337) - Effector delivery system (VFC0086)]	Acinetobacter baumannii ACICU
VFG049905(gb|WP_000343289)	tssL	Type VI secretion system protein TssL [T6SS (VF0579) - Effector delivery system (VFC0086)]	Shigella sonnei Ss046
VFG050959(gb|WP_000556915.1)	tssM	type VI secretion system membrane subunit TssM [T6SS (VF1337) - Effector delivery system (VFC0086)]	Acinetobacter baumannii ACICU
VFG041027(gb|NP_250360)	tssM	type VI secretion system membrane subunit TssM [HSI-2 (VF0943) - Effector delivery system (VFC0086)]	Pseudomonas aeruginosa PAO1
VFG041033(gb|NP_251051)	tssM	type VI secretion system membrane subunit [HSI-3 (VF0944) - Effector delivery system (VFC0086)]	Pseudomonas aeruginosa PAO1
VFG049900	tssM	Type VI secretion system protein TssM [T6SS (VF0579) - Effector delivery system (VFC0086)]	Shigella sonnei Ss046
VFG049902(gb|WP_011310140)	tssM	Type VI secretion system protein TssM [T6SS (VF0579) - Effector delivery system (VFC0086)]	Shigella sonnei Ss046
VFG001809(gb|WP_001035599)	tsst-1	toxic shock syndrome toxin-1 [TSST-1 (VF0022) - Exotoxin (VFC0235)]	Staphylococcus aureus subsp. aureus N315
VFG046465(gb|WP_003028672)	tufA	elongation factor Tu [EF-Tu (VF0460) - Adherence (VFC0001)]	Francisella tularensis subsp. tularensis SCHU S4
VFG037897(gb|WP_001165095)	tviB	Vi polysaccharide biosynthesis UDP-N-acetylglucosamine C-6 dehydrogenase TviB [Capsule (VF0465) - Immune modulation (VFC0258)]	Acinetobacter baumannii ACICU
VFG000431(gb|WP_000466893)	tviB	Vi polysaccharide biosynthesis protein, UDP-glucose/GDP-mannose dehydrogenase TviB [Vi antigen (VF0101) - Immune modulation (VFC0258)]	Salmonella enterica subsp. enterica serovar Typhi str. CT18
VFG000430(gb|WP_000127915)	tviC	Vi polysaccharide biosynthesis protein, epimerase TviC [Vi antigen (VF0101) - Immune modulation (VFC0258)]	Salmonella enterica subsp. enterica serovar Typhi str. CT18
VFG000429(gb|WP_010989299)	tviD	Vi polysaccharide biosynthesis protein TviD [Vi antigen (VF0101) - Immune modulation (VFC0258)]	Salmonella enterica subsp. enterica serovar Typhi str. CT18
VFG000428(gb|WP_000632616)	tviE	Vi polysaccharide biosynthesis protein TviE, Glycosyl transferases group 1 [Vi antigen (VF0101) - Immune modulation (VFC0258)]	Salmonella enterica subsp. enterica serovar Typhi str. CT18
VFG048797(gb|WP_004175261)	ugd	UDP-glucose 6-dehydrogenase [Capsule (VF0560) - Immune modulation (VFC0258)]	Klebsiella pneumoniae subsp. pneumoniae NTUH-K2044
VFG048654(gb|WP_004224345)	vasE/tssK	type VI secretion system baseplate subunit TssK [T6SS (VF0569) - Effector delivery system (VFC0086)]	Klebsiella pneumoniae subsp. pneumoniae NTUH-K2044
VFG038397(gb|WP_011705722)	vasH	sigma-54 dependent transcriptional regulator [T6SS (VF0480) - Effector delivery system (VFC0086)]	Aeromonas hydrophila subsp. hydrophila ATCC 7966
VFG002085(gb|WP_000084793)	vasH	type VI secretion system regulatory protein VasH [VAS T6SS (VF0335) - Effector delivery system (VFC0086)]	Vibrio cholerae O1 biovar El Tor str. N16961
VFG038402(gb|WP_011705725)	vasK/icmF	Type VI secretion system protein [T6SS (VF0480) - Effector delivery system (VFC0086)]	Aeromonas hydrophila subsp. hydrophila ATCC 7966
VFG050283(gb|WP_001042216)	VC_RS04610	hypothetical protein [RbmA (VF0616) - Biofilm (VFC0271)]	Vibrio cholerae O1 biovar El Tor str. N16961
VFG050284(gb|WP_000200580)	VC_RS04620	hemolysin [RbmC (VF0617) - Biofilm (VFC0271)]	Vibrio cholerae O1 biovar El Tor str. N16961
VFG007148(gb|WP_005464462)	vcrH	type III secretion system chaperone VcrH [T3SS1 (VF0408) - Effector delivery system (VFC0086)]	Vibrio parahaemolyticus RIMD 2210633
VFG007149(gb|WP_011105896)	vcrV	type III secretion system needle tip protein VcrV [T3SS1 (VF0408) - Effector delivery system (VFC0086)]	Vibrio parahaemolyticus RIMD 2210633
VFG000427(gb|WP_000720235)	vexA	Vi polysaccharide export protein VexA [Vi antigen (VF0101) - Immune modulation (VFC0258)]	Salmonella enterica subsp. enterica serovar Typhi str. CT18
VFG000426(gb|WP_001023498)	vexB	Vi polysaccharide export inner-membrane protein (ABC-2 type transporter) VexB [Vi antigen (VF0101) - Immune modulation (VFC0258)]	Salmonella enterica subsp. enterica serovar Typhi str. CT18
VFG000425(gb|WP_000467404)	vexC	Vi polysaccharide export ATP-binding protein VexC [Vi antigen (VF0101) - Immune modulation (VFC0258)]	Salmonella enterica subsp. enterica serovar Typhi str. CT18
VFG000424(gb|WP_000431675)	vexD	Vi polysaccharide export inner-membrane protein VexD [Vi antigen (VF0101) - Immune modulation (VFC0258)]	Salmonella enterica subsp. enterica serovar Typhi str. CT18
VFG000423(gb|WP_000052242)	vexE	Vi polysaccharide export protein VexE [Vi antigen (VF0101) - Immune modulation (VFC0258)]	Salmonella enterica subsp. enterica serovar Typhi str. CT18
VFG042734(gb|NP_249343)	vfr	cAMP-regulatory protein [Type IV pili (VF0082) - Adherence (VFC0001)]	Pseudomonas aeruginosa PAO1
VFG002091(gb|WP_000113295)	vgrG-3	type VI secretion system effector VgrG-3 protein, lysozyme-like activity, VgrG-3 and TsaB are a toxin-antitoxin complex [VAS T6SS secreted effectors (VF0634) - Effector delivery system (VFC0086)]	Vibrio cholerae O1 biovar El Tor str. N16961
VFG050910(gb|WP_001178477.1)	vgrG/tssI	type VI secretion system tip protein VgrG [T6SS (VF1337) - Effector delivery system (VFC0086)]	Acinetobacter baumannii ACICU
VFG050911(gb|WP_000934999.1)	vgrG/tssI	type VI secretion system tip protein VgrG [T6SS (VF1337) - Effector delivery system (VFC0086)]	Acinetobacter baumannii ACICU
VFG050912(gb|WP_000898330.1)	vgrG/tssI	type VI secretion system tip protein VgrG [T6SS (VF1337) - Effector delivery system (VFC0086)]	Acinetobacter baumannii ACICU
VFG048708(gb|WP_041168969)	vgrG/tssI	type VI secretion system tip protein VgrG [T6SS (VF0569) - Effector delivery system (VFC0086)]	Klebsiella pneumoniae subsp. pneumoniae NTUH-K2044
VFG049916(gb|WP_000103365)	vgrG/tssI	type VI secretion system effector VgrG [T6SS (VF0579) - Effector delivery system (VFC0086)]	Shigella sonnei Ss046
VFG038367(gb|WP_011705045)	vgrG1	Type VI secretion system effector VgrG1, ADP-ribosyltransferase [T6SS secreted effectors (VF0651) - Effector delivery system (VFC0086)]	Aeromonas hydrophila subsp. hydrophila ATCC 7966
VFG002077(gb|NP_248781)	vgrG1a	type VI secretion system substrate VgrG1 [HSI-1 (VF0334) - Effector delivery system (VFC0086)]	Pseudomonas aeruginosa PAO1
VFG041011(gb|NP_248785)	vgrG1b	type VI secretion system substrate VgrG1b [HSI-1 (VF0334) - Effector delivery system (VFC0086)]	Pseudomonas aeruginosa PAO1
VFG038371(gb|WP_011705707)	vgrG2	VgrG protein [T6SS (VF0480) - Effector delivery system (VFC0086)]	Aeromonas hydrophila subsp. hydrophila ATCC 7966
VFG038407(gb|WP_011705728)	vgrG3	VgrG protein [T6SS (VF0480) - Effector delivery system (VFC0086)]	Aeromonas hydrophila subsp. hydrophila ATCC 7966
VFG006768(gb|NP_463850)	vip	surface adhesin Vip [Vip (VF0443) - Invasion (VFC0083)]	Listeria monocytogenes EGD-e
VFG038378(gb|WP_011705712)	vipA	Type VI secretion system contractile sheath small subunit TssB/VipA [T6SS (VF0480) - Effector delivery system (VFC0086)]	Aeromonas hydrophila subsp. hydrophila ATCC 7966
VFG002109(gb|WP_010946139)	vipA	Dot/Icm type IV secretion system effector VipA, actin nucleator [Dot/Icm T4SS secreted effectors (VF0798) - Effector delivery system (VFC0086)]	Legionella pneumophila subsp. pneumophila str. Philadelphia 1
VFG048632(gb|WP_004176434)	vipA/tssB	type VI secretion system contractile sheath small subunit VipA [T6SS (VF0569) - Effector delivery system (VFC0086)]	Klebsiella pneumoniae subsp. pneumoniae NTUH-K2044
VFG038380(gb|WP_043163044)	vipB	Type VI secretion system contractile sheath large subunit TssC/VipB [T6SS (VF0480) - Effector delivery system (VFC0086)]	Aeromonas hydrophila subsp. hydrophila ATCC 7966
VFG002093(gb|WP_000108140)	vipB/mglB	type VI secretion system tubule-forming protein VipB [VAS T6SS (VF0335) - Effector delivery system (VFC0086)]	Vibrio cholerae O1 biovar El Tor str. N16961
VFG048643(gb|WP_014907727)	vipB/tssC	type VI secretion system contractile sheath large subunit VipB [T6SS (VF0569) - Effector delivery system (VFC0086)]	Klebsiella pneumoniae subsp. pneumoniae NTUH-K2044
VFG039032(gb|WP_011451401)	virB11	type IV secretion system ATPase VirB11 [Rvh T4SS (VF0487) - Effector delivery system (VFC0086)]	Anaplasma phagocytophilum HZ
VFG002240(gb|WP_011181136)	virB11	type IV secretion system virB11 protein homolog [VirB/VirD4 type IV secretion system (VF0369) - Effector delivery system (VFC0086)]	Bartonella henselae str. Houston-1
VFG002218(gb|WP_005972055)	virB11	type IV secretion system protein ATPase VirB11 [VirB type IV secretion system (VF0365) - Effector delivery system (VFC0086)]	Brucella melitensis bv. 1 str. 16M
VFG000285(gb|WP_000133885)	virB11	type IV secretion system ATPase, VirB11 homolog [Type IV secretion system (VF0060) - Effector delivery system (VFC0086)]	Helicobacter pylori 26695
VFG007147(gb|WP_005464635)	vopB	type III secretion system translocator protein VopB [T3SS1 (VF0408) - Effector delivery system (VFC0086)]	Vibrio parahaemolyticus RIMD 2210633
VFG050277(gb|WP_000562056)	vpsE	exopolysaccharide biosynthesis flippase VpsE [VPS (VF0615) - Biofilm (VFC0271)]	Vibrio cholerae O1 biovar El Tor str. N16961
VFG050278(gb|WP_000004104)	vpsF	exopolysaccharide biosynthesis protein VpsF [VPS (VF0615) - Biofilm (VFC0271)]	Vibrio cholerae O1 biovar El Tor str. N16961
VFG050280(gb|WP_000495305)	vpsH	exopolysaccharide biosynthesis protein VpsH [VPS (VF0615) - Biofilm (VFC0271)]	Vibrio cholerae O1 biovar El Tor str. N16961
VFG050281(gb|WP_001909517)	vpsI	exopolysaccharide biosynthesis glycosyltransferase VpsI [VPS (VF0615) - Biofilm (VFC0271)]	Vibrio cholerae O1 biovar El Tor str. N16961
VFG050282(gb|WP_000843487)	vpsj	exopolysaccharide biosynthesis protein VpsJ [VPS (VF0615) - Biofilm (VFC0271)]	Vibrio cholerae O1 biovar El Tor str. N16961
VFG007159(gb|WP_005464592)	vscO	type III secretion system protein YscO [T3SS1 (VF0408) - Effector delivery system (VFC0086)]	Vibrio parahaemolyticus RIMD 2210633
VFG007165(gb|WP_005477705)	vscU	type III secretion system C-ring protein VscU [T3SS1 (VF0408) - Effector delivery system (VFC0086)]	Vibrio parahaemolyticus RIMD 2210633
VFG002418(gb|WP_000791729)	vWbp	secreted von Willebrand factor-binding protein precursor [VWbp (VF0420) - Exoenzyme (VFC0251)]	Staphylococcus aureus subsp. aureus str. Newman
VFG000141(gb|NP_253675)	waaA	lipopolysaccharide core biosynthesis protein WaaP [LPS (VF0085) - Immune modulation (VFC0258)]	Pseudomonas aeruginosa PAO1
VFG000142(gb|NP_253698)	waaC	3-deoxy-D-manno-octulosonic-acid (KDO) transferase [LPS (VF0085) - Immune modulation (VFC0258)]	Pseudomonas aeruginosa PAO1
VFG002024(gb|YP_002344526)	waaC	heptosyltransferase I [LOS (VF0326) - Immune modulation (VFC0258)]	Campylobacter jejuni subsp. jejuni NCTC 11168
VFG001948(gb|YP_002344539)	waaF	heptosyltransferase II [LOS (VF0326) - Immune modulation (VFC0258)]	Campylobacter jejuni subsp. jejuni NCTC 11168
VFG000143(gb|NP_253699)	waaF	heptosyltransferase I [LPS (VF0085) - Immune modulation (VFC0258)]	Pseudomonas aeruginosa PAO1
VFG000139(gb|NP_253697)	waaG	B-band O-antigen polymerase [LPS (VF0085) - Immune modulation (VFC0258)]	Pseudomonas aeruginosa PAO1
VFG000140(gb|NP_253696)	waaP	UDP-glucose:(heptosyl) LPS alpha 1,3-glucosyltransferase WaaG [LPS (VF0085) - Immune modulation (VFC0258)]	Pseudomonas aeruginosa PAO1
VFG013299(gb|WP_010868996)	waaQ	heptosyltransferase-like protein [LOS (VF0044) - Immune modulation (VFC0258)]	Haemophilus influenzae Rd KW20
VFG014099(gb|NP_251849)	wbpA	UDP-N-acetyl-d-glucosamine 6-dehydrogenase [LPS (VF0085) - Immune modulation (VFC0258)]	Pseudomonas aeruginosa PAO1
VFG000319	wbpB	lipopolysaccharide biosynthesis protein [LPS (VF0056) - Immune modulation (VFC0258)]	Helicobacter pylori 26695
VFG014100(gb|NP_251848)	wbpB	UDP-N-acetyl-2-amino-2-deoxy-D-glucuronate oxidase [LPS (VF0085) - Immune modulation (VFC0258)]	Pseudomonas aeruginosa PAO1
VFG014102(gb|NP_251846)	wbpD	UDP-2-acetamido-3-amino-2, 3-dideoxy-D-glucuronate N-acetyltransferase [LPS (VF0085) - Immune modulation (VFC0258)]	Pseudomonas aeruginosa PAO1
VFG014109(gb|NP_251839)	wbpH	glycosyltransferase WbpH [LPS (VF0085) - Immune modulation (VFC0258)]	Pseudomonas aeruginosa PAO1
VFG011519(gb|WP_002963669)	wbpL	undecaprenyl-phosphate alpha-N-acetylglucosaminyltransferase [LPS (VF0367) - Immune modulation (VFC0258)]	Brucella melitensis bv. 1 str. 16M
VFG014113(gb|NP_251835)	wbpL	glycosyltransferase WbpL [LPS (VF0085) - Immune modulation (VFC0258)]	Pseudomonas aeruginosa PAO1
VFG014117(gb|NP_251831)	wbpM	nucleotide sugar epimerase/dehydratase WbpM [LPS (VF0085) - Immune modulation (VFC0258)]	Pseudomonas aeruginosa PAO1
VFG011453(gb|WP_002969456)	wbpZ	mannosyltransferase C [LPS (VF0367) - Immune modulation (VFC0258)]	Brucella melitensis bv. 1 str. 16M
VFG048841(gb|WP_014907232)	wcaJ	undecaprenyl-phosphate glucose phosphotransferase [Capsule (VF0560) - Immune modulation (VFC0258)]	Klebsiella pneumoniae subsp. pneumoniae NTUH-K2044
VFG002548(gb|WP_004550042)	wcbR	capsular polysaccharide biosynthesis fatty acid synthase [Capsule I (VF0436) - Immune modulation (VFC0258)]	Burkholderia pseudomallei K96243
VFG013508(gb|WP_005694200)	wecA	undecaprenyl-phosphate alpha-N-acetylglucosaminyltransferase [LOS (VF0044) - Immune modulation (VFC0258)]	Haemophilus influenzae Rd KW20
VFG047068(gb|WP_003022285)	wzx	O-antigen flippase [LPS (VF0542) - Immune modulation (VFC0258)]	Francisella tularensis subsp. tularensis SCHU S4
VFG014105(gb|NP_251843)	wzx	O-antigen translocase [LPS (VF0085) - Immune modulation (VFC0258)]	Pseudomonas aeruginosa PAO1
VFG000114(gb|NP_253218)	xcpA/pilD	type 4 prepilin peptidase PilD [Type IV pili (VF0082) - Adherence (VFC0001)]	Pseudomonas aeruginosa PAO1
VFG000183(gb|NP_251794)	xcpP	secretion protein XcpP [Xcp secretion system (VF0084) - Effector delivery system (VFC0086)]	Pseudomonas aeruginosa PAO1
VFG000184(gb|NP_251795)	xcpQ	general secretion pathway protein D [Xcp secretion system (VF0084) - Effector delivery system (VFC0086)]	Pseudomonas aeruginosa PAO1
VFG000182(gb|NP_251793)	xcpR	general secretion pathway protein E [Xcp secretion system (VF0084) - Effector delivery system (VFC0086)]	Pseudomonas aeruginosa PAO1
VFG000181(gb|NP_251792)	xcpS	general secretion pathway protein F [Xcp secretion system (VF0084) - Effector delivery system (VFC0086)]	Pseudomonas aeruginosa PAO1
VFG000180(gb|NP_251791)	xcpT	general secretion pathway protein G [Xcp secretion system (VF0084) - Effector delivery system (VFC0086)]	Pseudomonas aeruginosa PAO1
VFG000179(gb|NP_251790)	xcpU	general secretion pathway protein H [Xcp secretion system (VF0084) - Effector delivery system (VFC0086)]	Pseudomonas aeruginosa PAO1
VFG000178(gb|NP_251789)	xcpV	general secretion pathway protein I [Xcp secretion system (VF0084) - Effector delivery system (VFC0086)]	Pseudomonas aeruginosa PAO1
VFG000177(gb|NP_251788)	xcpW	general secretion pathway protein J [Xcp secretion system (VF0084) - Effector delivery system (VFC0086)]	Pseudomonas aeruginosa PAO1
VFG000176(gb|NP_251787)	xcpX	general secretion pathway protein K [Xcp secretion system (VF0084) - Effector delivery system (VFC0086)]	Pseudomonas aeruginosa PAO1
VFG000175(gb|NP_251786)	xcpY	general secretion pathway protein L [Xcp secretion system (VF0084) - Effector delivery system (VFC0086)]	Pseudomonas aeruginosa PAO1
VFG002417(gb|WP_001301550)	yagV/ecpE	E. coli common pilus chaperone EcpE [ECP (VF0404) - Adherence (VFC0001)]	Escherichia coli O157:H7 str. EDL933
VFG002416(gb|WP_001265657)	yagW/ecpD	polymerized tip adhesin of ECP fibers [ECP (VF0404) - Adherence (VFC0001)]	Escherichia coli O157:H7 str. EDL933
VFG002415(gb|WP_001131063)	yagX/ecpC	E. coli common pilus usher EcpC [ECP (VF0404) - Adherence (VFC0001)]	Escherichia coli O157:H7 str. EDL933
VFG002412(gb|WP_000716386)	yagY/ecpB	E. coli common pilus chaperone EcpB [ECP (VF0404) - Adherence (VFC0001)]	Escherichia coli O157:H7 str. EDL933
VFG002414(gb|WP_000730972)	yagZ/ecpA	E. coli common pilus structural subunit EcpA [ECP (VF0404) - Adherence (VFC0001)]	Escherichia coli O157:H7 str. EDL933
VFG042311(gb|WP_002209752)	yapC	autotransporter protein YapC [YapC (VF0510) - Adherence (VFC0001)]	Yersinia pestis CO92
VFG045347(gb|WP_011816273)	yaxA	cytotoxin YaxA [YaxAB (VF0511) - Exotoxin (VFC0235)]	Yersinia enterocolitica subsp. enterocolitica 8081
VFG045348(gb|WP_011816274)	yaxB	cytotoxin YaxB [YaxAB (VF0511) - Exotoxin (VFC0235)]	Yersinia enterocolitica subsp. enterocolitica 8081
VFG044327(gb|WP_000140406)	ybtA	yersiniabactin transcriptional regulator YbtA [Ybt (VF0564) - Nutritional/Metabolic factor (VFC0272)]	Klebsiella pneumoniae subsp. pneumoniae NTUH-K2044
VFG000364(gb|WP_000140406)	ybtA	transcriptional regulator YbtA [Yersiniabactin (VF0136) - Nutritional/Metabolic factor (VFC0272)]	Yersinia pestis CO92
VFG044332(gb|WP_015874967)	ybtE	yersiniabactin biosynthesis salycil-AMP ligase YbtE [Ybt (VF0564) - Nutritional/Metabolic factor (VFC0272)]	Klebsiella pneumoniae subsp. pneumoniae NTUH-K2044
VFG000359(gb|WP_001088826)	ybtE	yersiniabactin siderophore biosynthetic protein [Yersiniabactin (VF0136) - Nutritional/Metabolic factor (VFC0272)]	Yersinia pestis CO92
VFG044326(gb|WP_001327262)	ybtP	yersiniabactin ABC transporter ATP-binding/permease protein YbtP [Ybt (VF0564) - Nutritional/Metabolic factor (VFC0272)]	Klebsiella pneumoniae subsp. pneumoniae NTUH-K2044
VFG000365(gb|WP_002214412)	ybtP	yersiniabactin ABC transporter ATP-binding/permease protein YbtP [Yersiniabactin (VF0136) - Nutritional/Metabolic factor (VFC0272)]	Yersinia pestis CO92
VFG044325(gb|WP_002212761)	ybtQ	yersiniabactin ABC transporter ATP-binding/permease protein YbtQ [Ybt (VF0564) - Nutritional/Metabolic factor (VFC0272)]	Klebsiella pneumoniae subsp. pneumoniae NTUH-K2044
VFG000366(gb|WP_002212761)	ybtQ	yersiniabactin ABC transporter ATP-binding/permease protein YbtQ [Yersiniabactin (VF0136) - Nutritional/Metabolic factor (VFC0272)]	Yersinia pestis CO92
VFG044323(gb|WP_015874960)	ybtS	yersiniabactin biosynthesis salicylate synthase YbtS [Ybt (VF0564) - Nutritional/Metabolic factor (VFC0272)]	Klebsiella pneumoniae subsp. pneumoniae NTUH-K2044
VFG000368(gb|WP_000703040)	ybtS	salicylate synthase Irp9 [Yersiniabactin (VF0136) - Nutritional/Metabolic factor (VFC0272)]	Yersinia pestis CO92
VFG044331(gb|WP_015874966)	ybtT	type II thioesterase YbtT [Ybt (VF0564) - Nutritional/Metabolic factor (VFC0272)]	Klebsiella pneumoniae subsp. pneumoniae NTUH-K2044
VFG000360(gb|WP_002212799)	ybtT	type II thioesterase YbtT [Yersiniabactin (VF0136) - Nutritional/Metabolic factor (VFC0272)]	Yersinia pestis CO92
VFG044330(gb|WP_032447695)	ybtU	yersiniabactin biosynthesis oxidoreductase YbtU [Ybt (VF0564) - Nutritional/Metabolic factor (VFC0272)]	Klebsiella pneumoniae subsp. pneumoniae NTUH-K2044
VFG000361(gb|WP_000982866)	ybtU	yersiniabactin biosynthetic protein YbtU [Yersiniabactin (VF0136) - Nutritional/Metabolic factor (VFC0272)]	Yersinia pestis CO92
VFG044324(gb|WP_032447693)	ybtX	yersiniabactin-associated zinc MFS transporter YbtX [Ybt (VF0564) - Nutritional/Metabolic factor (VFC0272)]	Klebsiella pneumoniae subsp. pneumoniae NTUH-K2044
VFG000367(gb|WP_001286280)	ybtX	putative signal transducer [Yersiniabactin (VF0136) - Nutritional/Metabolic factor (VFC0272)]	Yersinia pestis CO92
VFG041729(gb|WP_011816549)	YE_RS12230	hypothetical protein [Ysa TTSS effectors (VF1037) - Effector delivery system (VFC0086)]	Yersinia enterocolitica subsp. enterocolitica 8081
VFG002363(gb|WP_005167742)	YE_RS15420	mannose-1-phosphate guanylyltransferase/mannose-6-phosphate isomerase [O-antigen (VF0392) - Immune modulation (VFC0258)]	Yersinia enterocolitica subsp. enterocolitica 8081
VFG002364(gb|WP_005167741)	YE_RS15425	GDP-L-fucose synthase [O-antigen (VF0392) - Immune modulation (VFC0258)]	Yersinia enterocolitica subsp. enterocolitica 8081
VFG002366(gb|WP_005167739)	YE_RS15435	glycosyltransferase family 4 protein [O-antigen (VF0392) - Immune modulation (VFC0258)]	Yersinia enterocolitica subsp. enterocolitica 8081
VFG002367(gb|WP_005167738)	YE_RS15440	alpha-1,2-fucosyltransferase [O-antigen (VF0392) - Immune modulation (VFC0258)]	Yersinia enterocolitica subsp. enterocolitica 8081
VFG002368(gb|WP_005167737)	YE_RS15445	glycosyltransferase [O-antigen (VF0392) - Immune modulation (VFC0258)]	Yersinia enterocolitica subsp. enterocolitica 8081
VFG002374(gb|WP_005167728)	YE_RS15475	NAD(P)-dependent oxidoreductase [O-antigen (VF0392) - Immune modulation (VFC0258)]	Yersinia enterocolitica subsp. enterocolitica 8081
VFG002375(gb|WP_005167727)	YE_RS15480	dTDP-4-dehydrorhamnose 3,5-epimerase family protein [O-antigen (VF0392) - Immune modulation (VFC0258)]	Yersinia enterocolitica subsp. enterocolitica 8081
VFG002413(gb|WP_000389022)	ykgK/ecpR	regulator protein EcpR [ECP (VF0404) - Adherence (VFC0001)]	Escherichia coli O157:H7 str. EDL933
VFG003624(gb|WP_011815750)	yplA	DUF2974 domain-containing protein [YplA (VF0622) - Exotoxin (VFC0235)]	Yersinia enterocolitica subsp. enterocolitica 8081
VFG003528(gb|WP_042661521)	ysaE	helix-turn-helix domain-containing protein [Ysa TTSS (VF1025) - Effector delivery system (VFC0086)]	Yersinia enterocolitica subsp. enterocolitica 8081
VFG000402(gb|WP_002212923)	yscC	type III secretion system secretin YscC [TTSS (VF0140) - Effector delivery system (VFC0086)]	Yersinia pestis CO92
VFG000384(gb|WP_002212971)	yscV/lcrD	type III secretion system major export apparatus protein YscV [TTSS (VF0140) - Effector delivery system (VFC0086)]	Yersinia pestis CO92
VFG003539(gb|WP_011817144)	ysrR	response regulator transcription factor [Ysa TTSS (VF1025) - Effector delivery system (VFC0086)]	Yersinia enterocolitica subsp. enterocolitica 8081
VFG003540(gb|WP_011817145)	ysrS	two-component system sensor histidine kinase YsrS [Ysa TTSS (VF1025) - Effector delivery system (VFC0086)]	Yersinia enterocolitica subsp. enterocolitica 8081
VFG003560(gb|WP_011817148)	yst1D	type II secretion system secretin GspD [Yst1 T2SS (VF0635) - Effector delivery system (VFC0086)]	Yersinia enterocolitica subsp. enterocolitica 8081
VFG003561(gb|WP_005173823)	yst1E	type II secretion system ATPase GspE [Yst1 T2SS (VF0635) - Effector delivery system (VFC0086)]	Yersinia enterocolitica subsp. enterocolitica 8081
VFG003564(gb|WP_011817149)	yst1H	type II secretion system minor pseudopilin GspH [Yst1 T2SS (VF0635) - Effector delivery system (VFC0086)]	Yersinia enterocolitica subsp. enterocolitica 8081
VFG003565(gb|WP_005173839)	yst1I	type II secretion system minor pseudopilin GspI [Yst1 T2SS (VF0635) - Effector delivery system (VFC0086)]	Yersinia enterocolitica subsp. enterocolitica 8081
VFG003566(gb|WP_011817150)	yst1J	type II secretion system minor pseudopilin GspJ [Yst1 T2SS (VF0635) - Effector delivery system (VFC0086)]	Yersinia enterocolitica subsp. enterocolitica 8081
VFG002156(gb|BAA13544)	ystB	Yersinia heat-stable enterotoxin Type B [Yst (VF0135) - Exotoxin (VFC0235)]	Yersinia enterocolitica str. 84-50
VFG001362(gb|WP_000088129)	zmpC	immunoglobulin A1 protease [IgA1 protease (VF0147) - Immune modulation (VFC0258)]	Streptococcus pneumoniae TIGR4
